# Supplementary material for: The Mitochondria‐Targeted Peptide Therapeutic Elamipretide Improves Cardiac and Skeletal Muscle Function During Aging Without Detectable Changes in Tissue Epigenetic or Transcriptomic Age
Source: Aging Cell. 2025 Mar 13;24(6):e70026. doi: 10.1111/acel.70026 (PMC12151887; doi:10.1111/acel.70026)
Supplement: Supplementary file 1 — Appendix S1. [file ACEL-24-e70026-s003.zip]

Archive with 2 entries (2 files):
- Extended Data Figure captions.docx
- ACEL70026-sup-0001-Extended_Data_Figures RV1.pdf
