# Supplementary material for: The Mitochondria‐Targeted Peptide Therapeutic Elamipretide Improves Cardiac and Skeletal Muscle Function During Aging Without Detectable Changes in Tissue Epigenetic or Transcriptomic Age
Source: Aging Cell. 2025 Mar 13;24(6):e70026. doi: 10.1111/acel.70026 (PMC12151887; doi:10.1111/acel.70026)
Supplement: Supplementary file 2 — Appendix S2. [file ACEL-24-e70026-s001.xlsx]

## Sheet: Table_GO_terms_ids
ELAM: Heart; Female; 27 months; upregulated	ELAM: Heart; Female; 27 months; downregulated	ELAM: Heart; Female; 7 months; upregulated	ELAM: Heart; Female; 7 months; downregulated	ELAM: Heart; Male; 27 months; upregulated	ELAM: Heart; Male; 27 months; downregulated	ELAM: Heart; Male; 7 months; upregulated	ELAM: Heart; Male; 7 months; downregulated	ELAM: Skeletal muscle; Female; 27 months; upregulated	ELAM: Skeletal muscle; Female; 27 months; downregulated	ELAM: Skeletal muscle; Female; 7 months; upregulated	ELAM: Skeletal muscle; Female; 7 months; downregulated	ELAM: Skeletal muscle; Male; 27 months; upregulated	ELAM: Skeletal muscle; Male; 27 months; downregulated	ELAM: Skeletal muscle; Male; 7 months; upregulated	ELAM: Skeletal muscle; Male; 7 months; downregulated	Aging: Brain; upregulated	Aging: Brain; downregulated	Aging: Kidney; upregulated	Aging: Kidney; downregulated	Aging: Liver; upregulated	Aging: Liver; downregulated	Aging: Muscle; upregulated	Aging: Muscle; downregulated	Aging: Rodents; upregulated	Aging: Rodents; downregulated	Hazard adjusted: Rodents; upregulated	Hazard adjusted: Rodents; downregulated	Hazard: Rodents; upregulated	Hazard: Rodents; downregulated	Interventions: CR; upregulated	Interventions: CR; downregulated	Interventions: GH deficiency; upregulated	Interventions: GH deficiency; downregulated	Interventions: Rapamycin; upregulated	Interventions: Rapamycin; downregulated	Lifespan: Rodents; upregulated	Lifespan: Rodents; downregulated
GO:0009060	GO:0031532	GO:0006103	GO:0061572	GO:0006103	GO:0061158	GO:0006103	GO:0061572	GO:0006085	GO:0002253	GO:0002253	GO:0007190	GO:0042773	GO:0061572	NA	GO:0061337	GO:0031532	GO:0042773	GO:0031532	GO:0009060	GO:0031532	GO:0009060	GO:0071496	GO:0009060	GO:0031532	GO:0009060	GO:0061572	GO:0009060	GO:0031532	GO:0009060	GO:0006103	GO:0002253	GO:0009060	GO:0043038	GO:0009060	GO:0002768	GO:0006066	GO:0007015
GO:0043038	GO:0030041	GO:0009060	GO:0050798	GO:0009060	GO:0070935	GO:0046031	GO:0007015	GO:0006084	GO:0002218	GO:0007250	GO:0008608	GO:0000469	GO:0007015	NA	GO:0030199	GO:0061572	GO:0007413	GO:0061572	GO:0006520	GO:0030042	GO:1901605	GO:0034660	GO:0046034	GO:0061572	GO:0048736	GO:0007015	GO:0006066	GO:0061572	GO:0031145	GO:0046031	GO:0002250	GO:1901605	GO:0034660	GO:0046034	GO:0050866	GO:0044242	GO:0006919
GO:0046034	GO:0008154	GO:1901606	GO:0032147	GO:0046034	GO:0061572	GO:0009060	GO:0008154	GO:0009060	GO:0002526	GO:0002250	GO:0070286	GO:0017004	GO:0001508	NA	GO:0035987	GO:0002253	GO:0098742	GO:0030042	GO:0045333	GO:0007015	GO:0046034	GO:0034470	GO:0045333	GO:0030042	GO:0035107	GO:0002253	GO:1901606	GO:0007015	GO:0048736	GO:0009060	GO:0002460	GO:0046034	GO:0006399	GO:0042773	GO:0051056	GO:0022900	GO:0002253
GO:0042773	GO:0002253	GO:1901605	GO:0032924	GO:0042773	GO:0007015	GO:0006754	GO:0031032	GO:0043038	GO:0002438	GO:0002460	GO:0035082	GO:0002181	GO:0002253	NA	GO:0045229	GO:0031032	GO:0048667	GO:0007015	GO:0044782	GO:0030041	GO:0042773	GO:0045736	GO:0015980	GO:0007015	GO:0042773	GO:0002526	GO:1901605	GO:0008154	GO:0035107	GO:0046034	GO:0019724	GO:0042773	NA	GO:0045333	GO:0032006	GO:0006635	GO:0002250
GO:0015986	GO:0002218	GO:0061844	GO:0002526	GO:0015986	GO:0050798	GO:0046034	GO:0046632	GO:0046034	GO:0002250	GO:0009060	GO:0007339	GO:0000729	GO:0007202	NA	GO:1903779	GO:0002250	GO:0017004	GO:0030041	GO:0006261	GO:0008154	GO:0008652	GO:1904029	GO:0045229	GO:0030041	GO:0060348	GO:0002250	GO:0042773	GO:0050798	GO:0042773	GO:0042773	GO:0071216	GO:0009063	NA	GO:0002181	GO:0007264	GO:0009062	GO:0002460
GO:0032048	GO:0032148	GO:0009067	GO:0006953	GO:0009083	GO:0002253	GO:0042773	GO:0001667	GO:0042773	GO:0002460	GO:0097242	GO:0097720	GO:0006352	GO:0031032	NA	GO:0002027	GO:0002460	GO:0016358	GO:0045010	GO:0006281	GO:0090630	GO:0006520	GO:0022613	GO:0033865	GO:0051014	GO:0060349	GO:0002460	GO:0051315	GO:0006919	GO:0060348	GO:0045333	GO:0071219	GO:0045333	NA	GO:0022900	GO:0031929	GO:0006631	GO:0046631
GO:0045333	GO:0002250	GO:0009066	GO:1990845	GO:0009081	GO:0007202	GO:0015986	GO:0035904	GO:0009083	GO:0046631	GO:0006754	GO:0022412	GO:0007007	GO:0002250	NA	NA	GO:0046031	GO:0048813	GO:0008154	GO:0015980	GO:0002253	GO:0045333	GO:0042254	GO:0006119	GO:0008154	GO:0048854	GO:0046031	GO:0042537	GO:0002253	GO:0060349	GO:0035924	GO:0042742	GO:0022900	NA	GO:0015980	NA	GO:0045103	GO:0046632
GO:0015980	GO:0002460	GO:0006754	GO:0071880	GO:0060048	GO:0002250	GO:0005975	GO:0043297	GO:0009063	GO:0046632	GO:0046034	GO:0000075	GO:0000470	GO:0002460	NA	NA	GO:0046165	GO:0060996	GO:0050798	GO:0006635	GO:0002218	GO:1902170	GO:0016072	GO:0048514	GO:0050798	GO:0051216	GO:0007568	GO:0006081	GO:0002218	GO:0051216	GO:0002181	GO:0140546	GO:0015980	NA	GO:0006091	NA	GO:0050892	GO:0043038
GO:0006091	GO:0007188	GO:0046034	GO:0007189	GO:0009063	GO:0002460	GO:0006520	GO:0060840	GO:0006520	GO:0046633	GO:0042773	GO:0044839	GO:0000463	GO:1990845	NA	NA	GO:0006066	GO:0060997	GO:0006919	GO:0009062	GO:0002250	GO:0043648	GO:0048536	NA	GO:0006919	GO:0060351	GO:0046631	GO:0009063	GO:0032147	GO:0060351	GO:0009162	GO:0006303	GO:0006091	NA	GO:0006120	NA	GO:0016042	GO:0060249
GO:0007281	GO:0030325	GO:0042773	GO:0007188	GO:0006520	GO:1990845	GO:0045333	GO:0008608	GO:0042180	GO:0019882	GO:0045333	GO:0044770	GO:0030490	GO:0007189	NA	NA	GO:0046631	GO:0090150	GO:0002253	GO:0006505	GO:0002460	GO:0006281	NA	NA	GO:0002253	GO:0045333	GO:0046632	GO:0042219	GO:0002526	GO:0006520	GO:0046386	GO:0010256	GO:0006120	NA	GO:0033108	NA	GO:0030258	GO:0019882
GO:0042776	GO:0046631	GO:0015986	GO:0030325	GO:0010927	GO:0071880	GO:0071280	GO:0061564	GO:0044242	GO:0002478	GO:0002263	GO:0098534	GO:0000462	GO:0007188	NA	NA	GO:0046632	GO:0021885	GO:0002218	GO:0043968	GO:0046631	GO:0022900	NA	NA	GO:0002218	GO:0071300	GO:0001667	GO:0045333	GO:0002438	GO:0045333	GO:0022900	GO:0016197	GO:0033108	NA	GO:0032543	NA	GO:0034440	GO:0048002
GO:0006120	GO:0046632	GO:0009083	GO:0071875	GO:0044242	GO:0007189	GO:0051131	GO:0007610	GO:0045333	GO:0048002	GO:0060326	GO:0034508	GO:0006120	GO:0046631	NA	NA	GO:0001667	GO:0007215	GO:0002526	GO:0035825	GO:0046632	GO:0015980	NA	NA	GO:0032147	GO:0098743	GO:0043038	GO:0007059	GO:0002250	GO:0071300	GO:0015980	GO:0007030	GO:0032787	NA	GO:0007005	NA	GO:0001676	GO:0002474
GO:0033108	GO:0046633	GO:0009081	GO:0030534	GO:0045333	GO:0007188	GO:0017004	GO:0043534	GO:0032870	GO:0050851	GO:0032602	GO:0051298	GO:0140053	GO:0046632	NA	NA	GO:0006026	GO:0007156	GO:0002250	GO:0007007	GO:0046633	GO:0006091	NA	NA	GO:0002526	GO:0002063	GO:0060249	GO:0051304	GO:0002460	GO:0098743	GO:0006091	GO:0048193	GO:0010257	NA	GO:0006397	NA	GO:0072329	GO:0050851
GO:0006397	GO:0001667	GO:0009063	GO:0008344	GO:0086065	GO:0071875	GO:0002181	GO:0010171	GO:0071383	GO:0042113	GO:0017004	GO:0006333	GO:0033108	GO:0046633	NA	NA	GO:1990000	GO:0007612	GO:0002460	GO:0065002	GO:0019882	GO:0006505	NA	NA	GO:0002438	GO:0002062	GO:0019882	GO:0022900	GO:0046031	GO:0002063	GO:1901659	GO:0006959	GO:0016054	NA	GO:0010257	NA	GO:0030178	GO:1905037
GO:0010257	GO:0006023	GO:0006520	GO:0007568	GO:0042407	GO:0007568	GO:0043648	GO:0060348	GO:0034620	GO:0002312	GO:0019221	GO:0031498	GO:0032543	GO:0001667	NA	NA	GO:0031100	GO:0033108	GO:0007568	GO:0097502	GO:0019884	GO:0016226	NA	NA	GO:0002250	GO:0007059	GO:0050851	GO:0015980	GO:0007568	GO:0002062	GO:0046040	GO:0002764	GO:0006119	NA	GO:0034660	NA	GO:0016054	GO:0051701
GO:0071684	GO:0042987	GO:0045333	GO:0001667	GO:0017004	GO:0046631	GO:0022900	GO:0048754	GO:0098754	GO:0030183	GO:0042742	GO:0006325	GO:1990542	GO:0060249	NA	NA	GO:0019884	GO:0098815	GO:0046631	GO:0061982	GO:0002478	GO:0006120	NA	NA	GO:0002460	GO:0044782	GO:1905037	GO:0006635	GO:0046165	GO:0007059	GO:0006120	GO:0002443	GO:0030808	NA	GO:0034470	NA	GO:1901615	GO:0044403
GO:0006119	GO:0042982	GO:0045454	GO:0042886	GO:0002181	GO:0046632	GO:0015980	GO:0060070	GO:0022900	GO:0019724	GO:0022900	GO:0006338	GO:0007005	GO:0071695	NA	NA	GO:0002478	GO:0010257	GO:0046632	GO:0032259	GO:0048002	GO:0140053	NA	NA	GO:0046031	GO:0015936	GO:0051701	GO:0009062	GO:0006066	GO:0044782	GO:0033108	GO:0031294	GO:0022904	NA	GO:0006119	NA	GO:0043574	GO:0042113
GO:0044070	GO:0060249	GO:0051131	GO:0015837	GO:0043648	GO:0046633	GO:0006635	GO:0060317	GO:0015980	GO:0042100	GO:0015980	GO:0030261	GO:0036257	GO:0031100	NA	NA	GO:0019886	GO:0008038	GO:0046633	GO:0006120	GO:0002474	GO:0007006	NA	NA	GO:0007568	GO:0030199	GO:0044403	GO:0006631	GO:0046631	GO:0030199	GO:0007005	GO:0002449	GO:0044283	NA	GO:0051443	NA	GO:0035269	GO:0030183
GO:1903311	GO:0019882	GO:0061077	GO:0060249	GO:0022900	GO:0001667	GO:0009062	GO:0022411	GO:0006635	GO:0050853	GO:0009913	GO:0050000	GO:0010257	GO:0019882	NA	NA	GO:0043297	GO:0007269	GO:0001667	GO:0140053	GO:0002504	GO:0097345	NA	NA	GO:0046165	GO:0061448	GO:0043534	GO:0006091	GO:0046632	GO:0061448	GO:0005996	GO:0050777	GO:0044282	NA	GO:0043484	NA	GO:0044058	GO:0019724
GO:0050684	GO:0019883	GO:0000469	GO:0071695	GO:0015980	GO:0042886	GO:0006631	GO:0071214	GO:0009062	GO:0006816	GO:0008544	GO:0070192	GO:0034660	GO:0019884	NA	NA	GO:0060840	GO:0006836	GO:0097242	GO:0033108	GO:0050851	GO:1902686	NA	NA	GO:0006066	GO:0017004	GO:0001974	GO:0006720	GO:0046633	GO:0017004	GO:0010257	GO:0002221	GO:0006790	NA	GO:0022904	NA	GO:0044282	GO:0042100
GO:0048024	GO:0019884	GO:0042407	GO:0048645	GO:0051905	GO:0006023	GO:0006091	GO:0071216	GO:0006631	GO:0060402	GO:0038094	GO:0007059	GO:0034470	GO:0002478	NA	NA	GO:0048844	GO:1901890	GO:0019882	GO:0000959	GO:0019730	GO:0033108	NA	NA	GO:0046631	GO:0050982	GO:0046849	GO:0030258	GO:0042886	GO:0050982	GO:2001243	GO:0009896	NA	NA	GO:0022613	NA	GO:0006706	GO:0050853
GO:0032890	GO:0002478	GO:0017004	GO:0048799	GO:0006635	GO:0006022	GO:0006006	GO:0071347	GO:0006091	GO:0019722	GO:0002431	GO:0051304	GO:0051444	GO:0019886	NA	NA	GO:0051701	GO:0051962	GO:0019884	GO:0032543	GO:0048708	GO:0032543	NA	NA	GO:0046632	GO:0050974	GO:0045453	GO:0034440	GO:0006026	GO:0050974	GO:0009125	GO:0031349	NA	NA	GO:0071826	NA	GO:0008202	GO:0019722
GO:0043484	GO:0019886	GO:0002181	GO:0009952	GO:0009062	GO:0043090	GO:0006536	GO:0071396	GO:0006688	GO:0035710	GO:0006091	GO:0003341	GO:0006119	GO:0048002	NA	NA	GO:0051702	GO:0051590	GO:0002478	GO:1990542	GO:0061564	GO:1990542	NA	NA	GO:0046633	GO:0006261	GO:0042113	GO:0061982	GO:0097242	GO:0022900	GO:1901292	GO:0050778	NA	NA	GO:0042273	NA	GO:0042178	GO:0006879
GO:0022904	GO:0048002	GO:0002183	GO:0035904	GO:0006091	GO:0089718	GO:0034440	GO:0071219	GO:0070841	GO:0043367	GO:0036230	GO:0044782	GO:0031112	GO:0002504	NA	NA	GO:0044403	GO:0051965	GO:0019886	GO:0072329	GO:0007610	GO:0007005	NA	NA	GO:0001667	GO:0006260	GO:0001783	GO:0006120	GO:1990000	GO:0048048	GO:0006119	GO:0002705	NA	NA	GO:0042255	NA	GO:0006805	GO:0071214
GO:0008380	GO:0002504	GO:0043648	GO:0035909	GO:0007007	GO:0006865	GO:0042776	GO:1901653	GO:0007007	GO:0036037	GO:0097530	GO:0001539	GO:0070131	GO:0050851	NA	NA	GO:0043534	GO:0099173	GO:0048002	GO:0010257	GO:0051701	GO:0006397	NA	NA	GO:0042886	GO:0048048	GO:0030183	GO:0033108	GO:0060249	GO:0003143	GO:0072521	GO:0002708	NA	NA	GO:0042254	NA	GO:0006577	GO:0071216
GO:0000375	GO:0050851	GO:0022900	GO:0048736	GO:1902774	GO:0071695	GO:0006120	GO:0098742	GO:0016042	GO:0006968	GO:0034113	GO:0000910	GO:0030150	GO:0019730	NA	NA	GO:0046849	GO:0031503	GO:0002474	GO:0034660	GO:0044403	GO:0010257	NA	NA	GO:0006026	GO:0048568	GO:0019724	GO:0000070	GO:0031100	GO:0048568	GO:0006090	GO:0060760	NA	NA	GO:0008380	NA	GO:0019373	GO:0062197
GO:0048515	GO:0043277	GO:0032509	GO:0035107	GO:0034440	GO:0048799	GO:0140053	GO:0007043	GO:0030258	GO:0045123	GO:0002252	GO:0061640	GO:0044743	GO:0035904	NA	NA	GO:0045453	GO:0035418	GO:0002504	GO:0034470	GO:0042113	GO:0034660	NA	NA	GO:0046033	GO:0048562	GO:0042100	GO:0072329	GO:0019731	GO:0048562	GO:0022904	GO:0032527	NA	NA	GO:0000375	NA	GO:0098856	GO:0071496
GO:0120316	GO:0048736	GO:0015980	GO:0060840	GO:0000470	GO:0098656	GO:0007006	GO:0045216	GO:0034440	GO:0071216	GO:0002768	GO:0030705	GO:0043462	GO:0035909	NA	NA	GO:0042113	GO:0097120	GO:0050851	GO:1901380	GO:0030183	GO:0034470	NA	NA	GO:0097242	GO:0048706	GO:0050853	GO:0010257	GO:0061760	GO:0048706	GO:0048545	GO:0002819	NA	NA	GO:0016072	NA	GO:0044241	GO:0071480
GO:0000245	GO:0035107	GO:0090150	GO:0048844	GO:0030490	GO:0006820	GO:0033108	GO:0198738	GO:0006120	GO:0071346	GO:0002764	GO:0071897	GO:0062125	GO:0043277	NA	NA	GO:0019724	GO:2000311	GO:0019730	GO:0043267	GO:0019724	GO:1902750	NA	NA	GO:1990000	GO:0060350	GO:0097720	GO:0098813	GO:0019882	GO:0060350	GO:0009185	GO:0002697	NA	NA	NA	NA	NA	GO:0071378
GO:0000096	GO:0014002	GO:0090151	GO:0003171	GO:0000462	GO:0019882	GO:0000959	GO:0060326	GO:0140053	GO:0071219	GO:0032623	GO:0071103	GO:0006448	GO:0035107	NA	NA	GO:0016052	GO:0050773	GO:0043277	GO:0046460	GO:0042100	GO:0090305	NA	NA	GO:0060249	GO:0015980	GO:0006816	GO:0016053	GO:0019883	GO:0015980	GO:0009161	GO:0045088	NA	NA	NA	NA	NA	GO:0034605
GO:0006099	GO:0048708	GO:0072594	GO:0060117	GO:0042776	GO:0019884	GO:0032543	GO:0061005	GO:0007006	GO:0002263	GO:0030216	GO:0006261	GO:0051438	GO:0060840	NA	NA	GO:1901136	GO:0048814	GO:0014002	GO:0033866	GO:0050853	GO:0006119	NA	NA	GO:0019731	GO:0090151	GO:0060402	GO:0016054	GO:0019884	GO:0045229	GO:0019693	GO:0002703	NA	NA	NA	NA	NA	GO:0071241
NA	GO:0061564	GO:0006091	GO:0009798	GO:0006851	GO:0002478	GO:1990542	GO:0045165	GO:0033108	GO:0033627	GO:0007159	GO:0032392	GO:0022904	GO:0048844	NA	NA	GO:0005975	GO:0061001	GO:0048708	GO:0033865	GO:0070588	GO:0043687	NA	NA	GO:0061760	GO:0010458	GO:0019722	GO:1901616	GO:0002478	GO:0085029	GO:0042273	GO:0002706	NA	NA	NA	NA	NA	GO:0035458
NA	GO:0007610	GO:0006749	GO:0007413	GO:0033617	GO:0019886	GO:0006839	GO:0016049	GO:0000959	GO:0060326	GO:0030595	GO:0031570	GO:0022613	GO:0003171	NA	NA	GO:0060317	GO:0042391	GO:0051701	GO:0006490	GO:0006816	GO:0043161	NA	NA	GO:0019882	GO:0045229	GO:1901136	GO:1901615	GO:0019886	GO:0070314	GO:0042255	GO:0002831	NA	NA	NA	NA	NA	GO:0071346
NA	GO:0051701	GO:1901657	GO:0061564	GO:0006120	GO:0048002	GO:0007005	GO:0034329	GO:0032543	GO:0001906	GO:0043299	GO:0006306	GO:0071826	GO:0048483	NA	NA	GO:0023035	GO:0010975	GO:0044403	GO:0016054	GO:0035710	GO:1902600	NA	NA	GO:0019883	GO:0085029	GO:0033500	GO:0006119	GO:0048002	GO:0006505	GO:0044282	GO:0050792	NA	NA	NA	NA	NA	GO:0071219
NA	GO:0044403	GO:0007007	GO:0032291	GO:0140053	GO:0002504	GO:0072329	GO:0007160	GO:1990542	GO:0008037	GO:0002521	GO:0044728	GO:0000027	GO:0061564	NA	NA	GO:0035710	GO:0099601	GO:0110148	GO:0006119	GO:0043367	GO:1902749	NA	NA	GO:0019884	GO:0070314	GO:0008643	GO:0043574	GO:0002474	GO:0035329	GO:0006099	GO:0034341	NA	NA	NA	NA	NA	GO:0071478
NA	GO:0060348	GO:0065002	GO:0048675	GO:0033108	GO:0050851	GO:0032787	GO:0002042	GO:0006839	GO:1904888	GO:0002443	GO:0006323	GO:0042273	GO:0007610	NA	NA	GO:0043367	GO:0099175	GO:0042113	GO:0007031	GO:0006968	GO:0033044	NA	NA	GO:0002478	GO:0006505	GO:0035710	GO:0007031	GO:0002504	GO:0016571	NA	GO:0034340	NA	NA	NA	NA	NA	GO:0098586
NA	GO:0060349	GO:0031640	GO:0007610	GO:0000959	GO:0035909	GO:0046364	GO:0048667	GO:0007005	GO:0019221	GO:0050900	GO:0006310	GO:0000028	GO:0110148	NA	NA	GO:0022411	GO:0099072	GO:0002312	GO:0006513	GO:0045123	GO:1902108	NA	NA	GO:0019886	GO:0016571	GO:0043367	GO:0072525	GO:0050851	GO:0016570	NA	GO:0009615	NA	NA	NA	NA	NA	GO:0046916
NA	GO:0046849	GO:0016236	GO:0110148	GO:0000963	GO:0043277	GO:0005996	GO:0021846	GO:0072329	GO:0060401	GO:0042116	GO:0006281	GO:0042274	GO:0043534	NA	NA	GO:0006968	GO:0060078	GO:0030183	GO:0044743	GO:0001678	GO:0032204	NA	NA	GO:0048002	GO:0016570	GO:0043369	GO:0072524	GO:0061844	GO:0007007	NA	GO:0042147	NA	NA	NA	NA	NA	GO:0002263
NA	GO:0048754	GO:0000460	GO:0007350	GO:0032543	GO:1902742	GO:0010257	GO:0031589	GO:0032787	GO:0042742	GO:0045576	GO:0006260	GO:0042255	GO:0010171	NA	NA	GO:0098869	GO:0010469	GO:0001782	GO:0010866	GO:0071216	GO:0022904	NA	NA	GO:0002474	GO:0008334	GO:0045123	GO:0019363	GO:0019730	GO:0065002	NA	GO:0002224	NA	NA	NA	NA	NA	GO:0060326
NA	GO:0060602	GO:0000466	GO:0098751	GO:1990542	GO:0060561	GO:0055086	GO:0150115	GO:0010257	GO:0050830	GO:0042776	GO:0006271	GO:0042254	GO:0098751	NA	NA	GO:0071216	GO:0051963	GO:0019724	GO:0016073	GO:0071322	GO:0022613	NA	NA	GO:0002504	GO:0045143	GO:0001678	GO:0019362	GO:0043277	GO:0061982	NA	GO:0032606	NA	NA	NA	NA	NA	GO:0000075
NA	GO:0042113	GO:0000470	GO:0060348	GO:0006839	GO:0034314	GO:0009132	GO:1905114	GO:0034660	GO:0002407	GO:0006120	GO:0006302	GO:0051123	GO:0060348	NA	NA	GO:0071346	GO:0050803	GO:0042100	GO:0021510	GO:0071496	GO:0042254	NA	NA	GO:0050851	GO:0065002	GO:0006879	GO:0033044	GO:0019369	GO:0051321	NA	GO:0016050	NA	NA	NA	NA	NA	GO:0044786
NA	GO:0002312	GO:0000463	GO:0098868	GO:0007005	GO:0060840	GO:1901293	GO:0021987	GO:0034470	GO:0097028	GO:0033108	GO:0070199	GO:0016072	GO:0030282	NA	NA	GO:0071347	GO:0051966	GO:0050853	GO:0010833	GO:0032870	GO:0009451	NA	NA	GO:0061844	GO:0042073	GO:0071214	GO:0051983	GO:0050482	GO:0032259	NA	GO:0019058	NA	NA	NA	NA	NA	GO:0001906
NA	GO:0030183	GO:0030490	GO:0070977	GO:0072329	GO:0048844	GO:0009142	GO:0007059	GO:0045922	GO:0036336	GO:1990542	GO:0051236	GO:0071816	GO:0046849	NA	NA	GO:0071396	GO:2000300	GO:0070588	GO:0035383	GO:0071346	GO:0009069	NA	NA	GO:0019730	GO:0051383	GO:1904646	GO:1905818	GO:0048143	GO:0042776	NA	GO:0016032	NA	NA	NA	NA	NA	GO:0072567
NA	GO:0001782	GO:0042776	GO:0030282	GO:0006936	GO:0048143	GO:0009141	GO:0038065	GO:0010823	GO:0006897	GO:0007005	GO:0006858	GO:0070897	GO:0001569	NA	NA	GO:0071402	GO:1903421	GO:0006816	GO:0006099	GO:0071396	GO:0006790	NA	NA	GO:0043277	GO:0061982	GO:0071243	GO:0022904	GO:0014002	GO:0033617	NA	NA	NA	NA	NA	NA	NA	GO:0032602
NA	GO:0019724	GO:0033617	GO:0060349	GO:0010257	GO:0014002	GO:0046939	GO:0030574	GO:0046460	GO:0006887	GO:0002275	GO:0007292	GO:0006414	GO:0048754	NA	NA	GO:0071260	GO:0099177	GO:0060402	GO:0006399	GO:0071404	GO:0000723	NA	NA	GO:0019369	GO:0051321	GO:0071216	GO:0000819	GO:0048708	GO:0006120	NA	NA	NA	NA	NA	NA	NA	GO:0006956
NA	GO:0042100	GO:0006120	GO:0046849	GO:0034660	GO:0048708	GO:0016054	GO:0032963	GO:0006638	GO:0038095	GO:0002274	GO:0007143	GO:0006413	GO:0042113	NA	NA	GO:0071219	GO:0001964	GO:0019722	GO:0008033	GO:0071219	GO:0006399	NA	NA	GO:0008306	GO:1903046	GO:0071277	GO:0044282	GO:0051701	GO:0140053	NA	NA	NA	NA	NA	NA	NA	GO:0019221
NA	GO:0050853	GO:0140053	GO:0060444	GO:0034470	GO:0061564	GO:0090407	GO:0031122	GO:0030903	GO:0038094	GO:0002573	GO:0009566	GO:0099116	GO:0002312	NA	NA	GO:0071375	GO:0007416	GO:0035710	GO:0021517	GO:1901653	GO:0006400	NA	NA	GO:0048143	GO:0045132	GO:0062197	GO:0006694	GO:0051702	GO:0033108	NA	NA	NA	NA	NA	NA	NA	GO:0002367
NA	GO:0070588	GO:0007006	GO:0048754	GO:0032272	GO:0044403	GO:0006119	GO:0061640	GO:0055086	GO:0002431	GO:0002444	GO:0007276	GO:0006399	GO:0030183	NA	NA	GO:0097237	GO:0050808	GO:0043367	NA	GO:0071375	GO:0008033	NA	NA	GO:0014002	GO:0048762	GO:0071496	GO:0006790	GO:0044403	GO:0000959	NA	NA	NA	NA	NA	NA	NA	GO:0002753
NA	GO:0006816	GO:0097345	GO:0016339	GO:0140694	GO:0110148	GO:1902600	GO:0030705	GO:0033866	GO:0038093	GO:0097529	GO:0031047	GO:0006400	GO:0019724	NA	NA	GO:0002263	GO:0035249	GO:0022411	NA	GO:0002263	NA	NA	NA	GO:0048708	GO:0032259	GO:0031668	GO:0000038	GO:0043534	GO:0000963	NA	NA	NA	NA	NA	NA	NA	GO:0039528
NA	GO:0060402	GO:1902686	GO:0043010	GO:0016054	GO:0043534	GO:0072521	GO:0021700	GO:0033865	GO:0036230	GO:0010257	GO:0007281	GO:0008033	GO:0042100	NA	NA	GO:0045216	GO:0016079	GO:0006968	NA	GO:0033627	NA	NA	NA	GO:0051701	GO:0001578	GO:0071378	GO:0042178	GO:0001974	GO:0032543	NA	NA	NA	NA	NA	NA	NA	GO:0002183
NA	GO:0019722	GO:0033108	GO:0048593	GO:0006119	GO:0002043	GO:0006090	GO:0046545	GO:0016054	GO:0071621	GO:0070265	GO:0043486	GO:0002097	GO:0050853	NA	NA	GO:0060326	GO:0099003	GO:0045123	NA	GO:0060326	NA	NA	NA	GO:0051702	GO:0033617	GO:0034605	GO:0006805	GO:0046849	GO:1990542	NA	NA	NA	NA	NA	NA	NA	GO:0016482
NA	GO:0035710	GO:0000959	GO:0060070	GO:0051875	GO:0098751	GO:0022904	GO:0045137	GO:1903825	GO:0097530	GO:0050869	GO:0007129	GO:0043162	GO:0070588	NA	NA	GO:0001906	NA	GO:1904646	NA	GO:0016049	NA	NA	NA	GO:0044403	GO:0006120	GO:0071241	NA	GO:0045453	GO:0007005	NA	NA	NA	NA	NA	NA	NA	GO:0042742
NA	GO:0043367	GO:0000963	GO:0033500	GO:0032781	GO:0060348	GO:0046688	GO:0055123	GO:0015849	GO:0006959	GO:0050866	GO:0045143	GO:0046755	GO:0006816	NA	NA	GO:0031589	NA	GO:0071216	NA	GO:0001906	NA	NA	NA	GO:0043534	GO:0140053	GO:0032869	NA	GO:0042113	GO:0000070	NA	NA	NA	NA	NA	NA	NA	GO:0050829
NA	GO:0043369	GO:0032543	GO:0003230	GO:1904874	GO:0070977	GO:0009185	GO:0031050	GO:0015711	GO:0002455	GO:0002683	GO:0035825	NA	GO:0060402	NA	NA	GO:0032602	NA	GO:0071496	NA	GO:0048667	NA	NA	NA	GO:0001974	GO:0033108	GO:0071346	NA	GO:0002312	GO:0010257	NA	NA	NA	NA	NA	NA	NA	GO:0050830
NA	GO:0036037	GO:1990542	GO:0003209	GO:0006457	GO:0030282	GO:0009201	GO:0003203	GO:0090407	GO:0002252	GO:0051048	GO:0051170	NA	GO:0019722	NA	NA	GO:0033344	NA	GO:0071241	NA	GO:0031589	NA	NA	NA	GO:0046849	GO:0000959	GO:0071260	NA	GO:0001783	GO:0034660	NA	NA	NA	NA	NA	NA	NA	GO:0140546
NA	GO:0006968	GO:0006839	GO:0003205	GO:1903441	GO:0001569	GO:0009199	GO:0007492	GO:0006119	GO:0002768	GO:0030593	GO:0042073	NA	GO:0043010	NA	NA	GO:0003013	NA	GO:0071346	NA	GO:0032602	NA	NA	NA	GO:0045453	GO:0000963	GO:0071219	NA	GO:0030183	GO:0034470	NA	NA	NA	NA	NA	NA	NA	GO:0097028
NA	GO:0045123	GO:0007005	GO:0003206	GO:0061512	GO:0048754	GO:0046390	GO:0001706	GO:0070131	GO:0002764	GO:1990266	GO:0051382	NA	GO:0003230	NA	NA	GO:0030574	NA	GO:0071347	NA	GO:0003013	NA	NA	NA	GO:0042113	GO:0006390	GO:0071453	NA	GO:0001782	GO:0098813	NA	NA	NA	NA	NA	NA	NA	GO:0071897
NA	GO:1904646	GO:0006397	GO:0060317	GO:0006626	GO:0042113	GO:0019693	GO:0071786	GO:0036003	GO:0002377	GO:0015711	GO:0051383	NA	GO:0003209	NA	NA	GO:0032963	NA	GO:0071396	NA	GO:0006956	NA	NA	NA	GO:0002312	GO:0032543	GO:1901653	NA	GO:0019724	GO:0048285	NA	NA	NA	NA	NA	NA	NA	GO:0006261
NA	GO:0071216	GO:0036257	GO:0060038	GO:0044743	GO:0002312	GO:0042255	GO:0072577	GO:0044743	GO:0002381	GO:0030316	GO:0048232	NA	GO:0055006	NA	NA	GO:0006956	NA	GO:0071260	NA	GO:0019221	NA	NA	NA	GO:0001783	GO:1990542	GO:0071375	NA	GO:0042100	GO:0006119	NA	NA	NA	NA	NA	NA	NA	GO:0031570
NA	GO:0071498	GO:0010257	GO:0003279	GO:1902600	GO:0001783	GO:0042254	GO:0001885	GO:1902600	GO:0001771	GO:0006119	GO:0007141	NA	GO:0003205	NA	NA	GO:0061448	NA	GO:0071219	NA	GO:0002367	NA	NA	NA	GO:0030183	GO:0007005	GO:0009267	NA	GO:0050853	GO:0018022	NA	NA	NA	NA	NA	NA	NA	GO:0006310
NA	GO:0071346	GO:0043628	GO:0060411	GO:1901661	GO:0030183	GO:0044282	GO:0043542	GO:0072521	GO:0002437	GO:0018149	GO:0007140	NA	GO:0055007	NA	NA	GO:0030866	NA	GO:1901653	NA	GO:0002534	NA	NA	NA	GO:0001782	GO:0000070	GO:0035967	NA	GO:0070509	GO:0070979	NA	NA	NA	NA	NA	NA	NA	GO:0006260
NA	GO:0071347	GO:0034660	GO:0003231	GO:0043462	GO:0001782	GO:0033013	GO:0001935	GO:0072530	GO:0002758	GO:0006909	GO:0061982	NA	GO:0048738	NA	NA	GO:0019221	NA	GO:0098586	NA	GO:0060401	NA	NA	NA	GO:0019724	GO:0010257	GO:0034620	NA	GO:0070588	GO:0006479	NA	NA	NA	NA	NA	NA	NA	GO:0031050
NA	GO:0044320	GO:0034470	GO:0051216	GO:0010649	GO:0019724	GO:0035383	GO:0003158	GO:0010565	GO:0032609	GO:0006595	GO:0051321	NA	GO:0003279	NA	NA	GO:0002534	NA	GO:0002263	NA	GO:0042742	NA	NA	NA	GO:0042100	GO:0043628	GO:0098586	NA	GO:0006816	GO:0044743	NA	NA	NA	NA	NA	NA	NA	GO:0044409
NA	GO:0071396	GO:0071763	GO:0060351	GO:0060632	GO:0042100	GO:0006414	GO:1904019	GO:0042304	GO:0032615	GO:0050867	GO:1903046	NA	GO:0060411	NA	NA	GO:0042742	NA	GO:0033627	NA	GO:0050832	NA	NA	NA	GO:0050853	GO:0034660	GO:0046916	NA	GO:0060402	GO:0061035	NA	NA	NA	NA	NA	NA	NA	GO:0070371
NA	GO:0071219	GO:0031468	GO:0050432	GO:0060314	GO:0050853	GO:0006099	GO:0002064	GO:0019217	GO:0032623	GO:0045785	GO:0045132	NA	GO:0035051	NA	NA	GO:0140546	NA	GO:0033631	NA	GO:0050830	NA	NA	NA	GO:0070509	GO:0034470	GO:0002263	NA	GO:0019722	GO:1903844	NA	NA	NA	NA	NA	NA	NA	GO:0034101
NA	GO:0002263	GO:0055086	GO:0035710	GO:0008535	GO:0006816	GO:0099625	GO:0030855	GO:0046320	GO:0061756	GO:0032722	GO:0051307	NA	GO:0051216	NA	NA	GO:0097028	NA	GO:0098742	NA	GO:0140546	NA	NA	NA	GO:1902656	GO:0032007	GO:0033627	NA	GO:0035584	GO:0035330	NA	NA	NA	NA	NA	NA	NA	GO:0051656
NA	GO:0033627	GO:0042790	GO:0001678	GO:0022904	GO:0060402	NA	GO:0003382	GO:0046890	GO:0007159	GO:1903708	GO:0044784	NA	GO:0035710	NA	NA	GO:0098581	NA	GO:0060326	NA	GO:0097028	NA	NA	NA	GO:0070588	GO:0098813	GO:0060326	NA	GO:0016052	GO:0062125	NA	NA	NA	NA	NA	NA	NA	GO:0072594
NA	GO:0098742	GO:0033865	GO:0097306	GO:0022613	GO:0019722	NA	GO:0050673	GO:0062125	GO:0030595	GO:0002699	GO:0051310	NA	GO:0043367	NA	NA	GO:0098754	NA	GO:0150146	NA	GO:0072507	NA	NA	NA	GO:0006816	GO:0048285	GO:0036473	NA	GO:1901136	GO:2000036	NA	NA	NA	NA	NA	NA	NA	GO:0097191
NA	GO:0009988	GO:0009116	GO:0071322	GO:0042273	GO:0060070	NA	GO:0001837	GO:0022904	GO:0043299	GO:0050778	GO:0007018	NA	GO:0006081	NA	NA	GO:0048568	NA	GO:0001906	NA	GO:0006897	NA	NA	NA	GO:0060402	GO:0006119	GO:0045165	NA	GO:0033500	GO:0036075	NA	NA	NA	NA	NA	NA	NA	GO:0008625
NA	GO:0060326	GO:1901293	GO:0071392	GO:0000028	GO:1901264	NA	GO:0060562	GO:0009266	GO:0002521	GO:0032743	GO:0099111	NA	GO:0006968	NA	NA	GO:0006897	NA	GO:0007160	NA	GO:0044409	NA	NA	NA	GO:0019722	GO:0018022	GO:0016049	NA	GO:0023035	GO:0008535	NA	NA	NA	NA	NA	NA	NA	GO:0048144
NA	GO:0034329	GO:0009142	GO:0071496	GO:0042274	GO:0046942	NA	GO:0030010	GO:0035966	GO:0001776	GO:0002763	GO:0001578	NA	GO:0045123	NA	NA	GO:0001885	NA	GO:0008037	NA	GO:1904019	NA	NA	NA	GO:0035584	GO:0070979	GO:0001906	NA	GO:0035710	GO:0022904	NA	NA	NA	NA	NA	NA	NA	GO:0014009
NA	GO:0001906	GO:0009141	GO:0031668	GO:0042255	GO:0060317	NA	GO:0061028	GO:0009201	GO:0001909	GO:0045672	GO:1902850	NA	GO:0030004	NA	NA	GO:0043542	NA	GO:0031589	NA	GO:0002064	NA	NA	NA	GO:0016052	GO:0006479	GO:0031589	NA	GO:0043367	GO:0001510	NA	NA	NA	NA	NA	NA	NA	GO:0051156
NA	GO:0007160	GO:1903008	GO:0071378	GO:0042254	GO:0060411	NA	GO:0051656	GO:0046390	GO:0002443	GO:0099172	GO:0031023	NA	GO:0071214	NA	NA	GO:0003158	NA	GO:0032602	NA	GO:0038127	NA	NA	NA	GO:1901136	GO:0000413	GO:0061684	NA	GO:0043369	GO:0009451	NA	NA	NA	NA	NA	NA	NA	GO:0071621
NA	GO:0048667	GO:0016054	GO:0032870	GO:0000966	GO:0035710	NA	GO:0045229	GO:0019693	GO:0050900	GO:0002819	GO:0007093	NA	GO:1904646	NA	NA	GO:0007272	NA	GO:0030574	NA	GO:0070371	NA	NA	NA	GO:0033500	GO:0044743	GO:0032602	NA	GO:0036037	GO:0031167	NA	NA	NA	NA	NA	NA	NA	GO:0097530
NA	GO:0008037	GO:0090407	GO:0071241	GO:0016072	GO:0043367	NA	GO:0085029	GO:0001510	GO:0070661	GO:0046637	GO:0044772	NA	GO:0071216	NA	NA	GO:0044409	NA	GO:0032963	NA	GO:0006887	NA	NA	NA	GO:0023035	GO:0033962	GO:0048268	NA	GO:0022411	GO:0000154	NA	NA	NA	NA	NA	NA	NA	GO:0048872
NA	GO:0031589	GO:0006119	GO:0032869	GO:0044282	GO:0043369	NA	GO:0022617	GO:0009451	GO:0050901	GO:0030888	GO:0007076	NA	GO:0071277	NA	NA	GO:0002064	NA	GO:0006956	NA	GO:0022617	NA	NA	NA	GO:0035710	GO:1903844	GO:0072583	NA	GO:0043954	GO:0090596	NA	NA	NA	NA	NA	NA	NA	GO:0006959
NA	GO:0032602	GO:0018195	GO:0071346	GO:0055002	GO:0036037	NA	GO:0060324	GO:0044282	GO:0002285	GO:2000514	GO:0000281	NA	GO:0062197	NA	NA	GO:0030855	NA	GO:0030866	NA	GO:0038094	NA	NA	NA	GO:0043367	GO:0090329	GO:0006956	NA	GO:0006968	GO:0000819	NA	NA	NA	NA	NA	NA	NA	GO:0002455
NA	GO:0002062	GO:0007031	GO:0071396	GO:0006941	GO:0006968	NA	GO:0007292	GO:0044273	GO:0048247	GO:0043370	GO:0007095	NA	GO:0071496	NA	NA	GO:0050673	NA	GO:0030865	NA	GO:0002431	NA	NA	NA	GO:0043369	GO:0007096	GO:0019221	NA	GO:0045123	GO:0001501	NA	NA	NA	NA	NA	NA	NA	GO:0002768
NA	GO:0050890	GO:0046148	GO:0071407	GO:0090672	GO:0045123	NA	GO:0046660	GO:0006790	GO:0031294	GO:0050865	GO:0007080	NA	GO:0032870	NA	NA	GO:0070371	NA	GO:0019221	NA	GO:0010001	NA	NA	NA	GO:0036037	GO:0035330	GO:0002367	NA	GO:0006879	GO:0048705	NA	NA	NA	NA	NA	NA	NA	GO:0002764
NA	GO:0019221	GO:0042440	GO:1901653	GO:0006413	GO:0071216	NA	GO:0010761	GO:0035384	GO:0002260	GO:0022407	GO:0140014	NA	GO:0071346	NA	NA	GO:0034101	NA	GO:0002367	NA	GO:0042063	NA	NA	NA	GO:0022411	GO:0062125	GO:0002753	NA	GO:0030004	GO:0016073	NA	NA	NA	NA	NA	NA	NA	GO:0033622
NA	GO:0002367	GO:0006778	GO:0071375	GO:0006099	GO:0062197	NA	GO:0048144	GO:0035383	GO:0002449	GO:1903706	GO:0000070	NA	GO:0071347	NA	NA	GO:0061028	NA	GO:0002534	NA	GO:0071621	NA	NA	NA	GO:0043954	GO:2000036	GO:0039528	NA	GO:0098869	GO:0009799	NA	NA	NA	NA	NA	NA	NA	GO:0032607
NA	GO:0060401	GO:0034250	GO:0071300	GO:0006399	GO:0071384	NA	GO:0048041	GO:0006099	GO:0072676	GO:0002697	GO:0007052	NA	GO:0071396	NA	NA	GO:0045229	NA	GO:0002181	NA	GO:0097530	NA	NA	NA	GO:0006968	GO:0036075	GO:0016482	NA	GO:0071214	GO:0034505	NA	NA	NA	NA	NA	NA	NA	GO:0032608
NA	GO:0042742	GO:2001244	GO:0035924	NA	GO:0032870	NA	GO:0030900	GO:0019432	GO:1905517	GO:0050727	GO:0044458	NA	GO:0071402	NA	NA	GO:0097191	NA	GO:0060401	NA	GO:0007599	NA	NA	NA	GO:0045123	GO:0008535	GO:0042742	NA	GO:0097306	GO:0099116	NA	NA	NA	NA	NA	NA	NA	GO:0032609
NA	GO:0050829	GO:1905710	GO:0033627	NA	GO:0071241	NA	GO:0001704	GO:0006641	GO:0051651	GO:0043300	GO:0051028	NA	GO:0071260	NA	NA	GO:0006635	NA	GO:0042742	NA	GO:0034113	NA	NA	NA	GO:0001678	GO:0022904	GO:0050830	NA	GO:1904646	GO:0006399	NA	NA	NA	NA	NA	NA	NA	GO:0032613
NA	GO:0050830	GO:0070131	GO:0098742	NA	GO:0071346	NA	GO:0007276	GO:0006399	GO:0045576	GO:1902105	GO:0045786	NA	GO:0071219	NA	NA	GO:0009062	NA	GO:0050829	NA	GO:0034109	NA	NA	NA	GO:0006879	GO:0001510	GO:0140546	NA	GO:0071216	GO:0006400	NA	NA	NA	NA	NA	NA	NA	GO:0032615
NA	GO:0140546	GO:0050685	GO:0198738	NA	GO:0071347	NA	GO:0007369	GO:0006400	GO:0002279	GO:0002703	GO:1901988	NA	GO:1901653	NA	NA	GO:0006631	NA	GO:0050830	NA	GO:0006959	NA	NA	NA	GO:0044242	GO:0009451	GO:0002407	NA	GO:0071276	GO:0008033	NA	NA	NA	NA	NA	NA	NA	GO:0032612
NA	GO:0097028	GO:1904874	GO:0061005	NA	GO:0071396	NA	GO:0031047	GO:0006743	GO:0002335	GO:0033003	GO:0010948	NA	GO:0071375	NA	NA	GO:0015908	NA	GO:0140546	NA	GO:0002455	NA	NA	NA	GO:0030004	GO:0000154	GO:0097028	NA	GO:0071277	GO:0002097	NA	NA	NA	NA	NA	NA	NA	GO:0032623
NA	GO:0009595	GO:0045727	GO:0072202	NA	GO:0071402	NA	GO:0022612	GO:0003018	GO:0022406	GO:0033006	GO:2001251	NA	GO:0035924	NA	NA	GO:0090077	NA	GO:0097028	NA	GO:0002252	NA	NA	NA	GO:0098869	GO:0031146	GO:0036336	NA	GO:0062197	GO:0006743	NA	NA	NA	NA	NA	NA	NA	GO:0032635
NA	GO:0098581	GO:0010608	GO:0021515	NA	GO:0071260	NA	GO:0010001	GO:0051180	GO:0010324	GO:0002761	GO:0045814	NA	GO:0002263	NA	NA	GO:0048732	NA	GO:0036336	NA	GO:0002768	NA	NA	NA	GO:0071214	GO:0090596	GO:0098543	NA	GO:0071496	GO:0003413	NA	NA	NA	NA	NA	NA	NA	GO:0097193
NA	GO:0098543	GO:0006457	GO:0045165	NA	GO:0071219	NA	GO:0042063	GO:0055069	GO:0001774	GO:0045670	GO:1902100	NA	GO:0033627	NA	NA	GO:0022612	NA	GO:0009595	NA	GO:0002764	NA	NA	NA	GO:0097306	GO:0000819	GO:0046545	NA	GO:0031668	GO:0070989	NA	NA	NA	NA	NA	NA	NA	GO:0008630
NA	GO:0055123	GO:0030150	GO:0001708	NA	GO:0071407	NA	GO:0032835	NA	GO:1903131	GO:0050764	GO:0045930	NA	GO:0098742	NA	NA	GO:0021782	NA	GO:0072507	NA	GO:0002437	NA	NA	NA	GO:1904646	GO:0001501	GO:0021536	NA	GO:0071378	NA	NA	NA	NA	NA	NA	NA	NA	GO:0055072
NA	GO:0072507	GO:0051205	GO:0016049	NA	GO:1901653	NA	GO:0060323	NA	GO:0071674	GO:0034121	GO:1901991	NA	GO:0007043	NA	NA	GO:0010001	NA	GO:0030330	NA	GO:0007229	NA	NA	NA	GO:0071216	GO:0048705	GO:0072507	NA	GO:0070301	NA	NA	NA	NA	NA	NA	NA	NA	GO:0007249
NA	GO:0035113	GO:0070585	GO:0034329	NA	GO:0071375	NA	GO:0007599	NA	GO:0002275	GO:0022904	GO:0050686	NA	GO:0045216	NA	NA	GO:0042063	NA	GO:0006897	NA	GO:0060333	NA	NA	NA	GO:0071276	GO:0016073	GO:0010256	NA	GO:0071241	NA	NA	NA	NA	NA	NA	NA	NA	GO:0071887
NA	GO:0035115	GO:0045116	GO:0034331	NA	GO:0034614	NA	GO:0034109	NA	GO:0001773	GO:0043588	GO:0051784	NA	GO:0060326	NA	NA	GO:0046486	NA	GO:0072577	NA	GO:0032609	NA	NA	NA	GO:0071277	GO:0009799	GO:0030968	NA	GO:0032869	NA	NA	NA	NA	NA	NA	NA	NA	GO:0007159
NA	GO:0048598	GO:0000413	GO:0007160	NA	GO:0071383	NA	GO:0002437	NA	GO:0002274	GO:0042330	GO:0010639	NA	GO:0016049	NA	NA	GO:0006027	NA	GO:0001885	NA	GO:0032613	NA	NA	NA	GO:0062197	GO:0060343	GO:0016197	NA	GO:0035458	NA	NA	NA	NA	NA	NA	NA	NA	GO:0030595
NA	GO:0006897	GO:0042026	GO:0048667	NA	GO:0046916	NA	GO:0007229	NA	GO:0002444	GO:0071706	GO:0140694	NA	GO:0034329	NA	NA	GO:0007599	NA	GO:0003158	NA	GO:0032615	NA	NA	NA	GO:0071359	GO:0006367	GO:0001885	NA	GO:0071346	NA	NA	NA	NA	NA	NA	NA	NA	GO:0001909
NA	GO:0007272	GO:0006605	GO:0061323	NA	GO:0002263	NA	GO:0007249	NA	GO:0097529	GO:0002456	GO:1905515	NA	GO:0150146	NA	NA	GO:0061008	NA	GO:0044409	NA	GO:0070498	NA	NA	NA	GO:0071496	GO:0006399	GO:0043542	NA	GO:0071347	NA	NA	NA	NA	NA	NA	NA	NA	GO:0002443
NA	GO:0044409	GO:0006626	GO:0031589	NA	GO:0033627	NA	GO:0007254	NA	GO:0030101	NA	GO:0098813	NA	GO:0007160	NA	NA	GO:0034109	NA	GO:1904019	NA	GO:0032623	NA	NA	NA	GO:0031668	GO:0030488	GO:0044409	NA	GO:1901655	NA	NA	NA	NA	NA	NA	NA	NA	GO:0050900
NA	GO:0072677	GO:0044743	GO:0150115	NA	GO:0098742	NA	GO:0007159	NA	GO:0050866	NA	GO:0051169	NA	GO:0048469	NA	NA	GO:0042445	NA	GO:0070371	NA	GO:0032633	NA	NA	NA	GO:0071378	GO:0006400	GO:1904019	NA	GO:0071402	NA	NA	NA	NA	NA	NA	NA	NA	GO:0070661
NA	GO:0002064	GO:1902600	GO:1905114	NA	GO:0060326	NA	GO:0031663	NA	GO:0022408	NA	GO:0006334	NA	GO:0060973	NA	NA	GO:0006959	NA	GO:0061028	NA	GO:0032635	NA	NA	NA	GO:0070301	GO:0008033	GO:0002064	NA	GO:0071404	NA	NA	NA	NA	NA	NA	NA	NA	GO:0002285
NA	GO:0060562	GO:0072522	GO:0021955	NA	GO:0045165	NA	GO:0051235	NA	GO:0031348	NA	GO:0034728	NA	GO:0002042	NA	NA	GO:0002455	NA	GO:0051656	NA	GO:0032637	NA	NA	NA	GO:0071241	GO:0006743	GO:0050673	NA	GO:0071260	NA	NA	NA	NA	NA	NA	NA	NA	GO:0002260
NA	GO:0070371	GO:0072521	GO:0021954	NA	GO:0001906	NA	GO:0046661	NA	GO:0002698	NA	GO:0048285	NA	GO:0048667	NA	NA	GO:0002252	NA	GO:0007163	NA	GO:0007249	NA	NA	NA	GO:0032869	GO:0003413	GO:0036503	NA	GO:0071219	NA	NA	NA	NA	NA	NA	NA	NA	GO:0002449
NA	GO:0007163	GO:0006144	GO:0021953	NA	GO:0007160	NA	GO:1903046	NA	GO:0050777	NA	GO:0045787	NA	GO:0061323	NA	NA	GO:0002764	NA	GO:0006887	NA	GO:0030032	NA	NA	NA	GO:0035458	GO:0070989	GO:0038127	NA	GO:0071453	NA	NA	NA	NA	NA	NA	NA	NA	GO:0072676
NA	GO:0006887	GO:0042278	GO:0021952	NA	GO:0048469	NA	GO:0048762	NA	GO:0002683	NA	GO:1902751	NA	GO:0008037	NA	NA	GO:0002437	NA	GO:0045229	NA	GO:0007612	NA	NA	NA	GO:0071346	NA	GO:0070371	NA	GO:1901653	NA	NA	NA	NA	NA	NA	NA	NA	GO:0042116
NA	GO:0045229	GO:0006213	GO:0021695	NA	GO:0002042	NA	GO:0060485	NA	GO:0050728	NA	GO:1901989	NA	GO:0031589	NA	NA	GO:0007229	NA	GO:0022617	NA	GO:0071887	NA	NA	NA	GO:0071347	NA	GO:0048821	NA	GO:0071375	NA	NA	NA	NA	NA	NA	NA	NA	GO:0010934
NA	GO:0022617	GO:0006090	GO:0021795	NA	GO:0048667	NA	GO:0051310	NA	GO:1903038	NA	GO:0090068	NA	GO:0150115	NA	NA	GO:0032609	NA	GO:0097191	NA	GO:0007159	NA	NA	NA	GO:1901655	NA	GO:0034101	NA	GO:0034614	NA	NA	NA	NA	NA	NA	NA	NA	GO:0051235
NA	GO:0006775	GO:1901661	GO:0021987	NA	GO:0031589	NA	GO:0007018	NA	GO:0002704	NA	GO:2001252	NA	GO:0099565	NA	NA	GO:0032615	NA	GO:0008625	NA	GO:0030595	NA	NA	NA	GO:0071402	NA	GO:0006984	NA	GO:0097237	NA	NA	NA	NA	NA	NA	NA	NA	GO:0051651
NA	GO:0035136	GO:0034248	GO:0021799	NA	GO:0150115	NA	GO:1902850	NA	GO:0070664	NA	GO:0051054	NA	GO:0072567	NA	NA	GO:0032612	NA	GO:0038094	NA	GO:0043299	NA	NA	NA	GO:0071404	NA	GO:0072594	NA	GO:0098586	NA	NA	NA	NA	NA	NA	NA	NA	GO:0072595
NA	GO:0048806	GO:0062125	GO:0099565	NA	GO:1905114	NA	GO:0140014	NA	GO:0051250	NA	GO:0045739	NA	GO:0032602	NA	NA	GO:0032635	NA	GO:0002431	NA	GO:0002521	NA	NA	NA	GO:0071260	NA	GO:0006887	NA	GO:0071466	NA	NA	NA	NA	NA	NA	NA	NA	GO:0045185
NA	GO:0048732	GO:0046902	GO:0002063	NA	GO:0061311	NA	GO:0000070	NA	GO:0002707	NA	GO:2000781	NA	GO:0007623	NA	NA	GO:0032637	NA	GO:0038093	NA	GO:0001776	NA	NA	NA	GO:0071219	NA	GO:0097191	NA	GO:0046916	NA	NA	NA	NA	NA	NA	NA	NA	GO:0032507
NA	GO:0022612	GO:1902108	GO:0002062	NA	GO:0099565	NA	GO:0007052	NA	GO:0032102	NA	GO:1905168	NA	GO:0003013	NA	NA	GO:0120009	NA	GO:0021782	NA	GO:0001909	NA	NA	NA	GO:0071453	NA	GO:0008625	NA	GO:0002263	NA	NA	NA	NA	NA	NA	NA	NA	GO:0007093
NA	GO:0010001	GO:0050684	GO:0003013	NA	GO:0032602	NA	GO:0042303	NA	GO:0002283	NA	GO:2001022	NA	GO:0038065	NA	NA	GO:0007249	NA	GO:0010001	NA	GO:0002443	NA	NA	NA	GO:1901653	NA	GO:0045444	NA	GO:0033627	NA	NA	NA	NA	NA	NA	NA	NA	GO:0044818
NA	GO:0042063	GO:0048024	GO:0050890	NA	GO:0010878	NA	GO:0002009	NA	GO:0030593	NA	GO:0045880	NA	GO:0032964	NA	NA	GO:0007159	NA	GO:0042063	NA	GO:0050900	NA	NA	NA	GO:0071375	NA	GO:0038095	NA	GO:0033631	NA	NA	NA	NA	NA	NA	NA	NA	GO:0071605
NA	GO:0009101	GO:0010155	GO:0038065	NA	GO:0072583	NA	GO:0001763	NA	GO:1990266	NA	GO:1904358	NA	GO:0030199	NA	NA	GO:0030595	NA	GO:0036230	NA	GO:0070661	NA	NA	NA	GO:0034614	NA	GO:0002431	NA	GO:0009988	NA	NA	NA	NA	NA	NA	NA	NA	GO:1903131
NA	GO:0009100	GO:0043484	GO:0030199	NA	GO:0050890	NA	GO:0097529	NA	GO:0006909	NA	GO:0031503	NA	GO:0032963	NA	NA	GO:0043299	NA	GO:0071621	NA	GO:0010876	NA	NA	NA	GO:0097067	NA	GO:0038093	NA	GO:0060326	NA	NA	NA	NA	NA	NA	NA	NA	GO:0071674
NA	GO:0006896	GO:0006446	GO:0032963	NA	GO:0032964	NA	GO:0030837	NA	GO:0002821	NA	GO:0065004	NA	GO:0061448	NA	NA	GO:0002521	NA	GO:0097530	NA	GO:0031663	NA	NA	NA	GO:0097237	NA	GO:0046660	NA	GO:0036473	NA	NA	NA	NA	NA	NA	NA	NA	GO:0006406
NA	GO:0036230	GO:0008535	GO:0002066	NA	GO:0030574	NA	GO:2001234	NA	GO:0046635	NA	GO:0032986	NA	GO:0060976	NA	NA	GO:0002443	NA	GO:0002244	NA	GO:0002285	NA	NA	NA	GO:0034620	NA	GO:0048144	NA	GO:0150146	NA	NA	NA	NA	NA	NA	NA	NA	GO:0048871
NA	GO:0071621	GO:0022904	GO:0002065	NA	GO:0032963	NA	GO:0043537	NA	GO:0046638	NA	GO:0071824	NA	GO:0060977	NA	NA	GO:0050900	NA	GO:0007599	NA	GO:0070227	NA	NA	NA	GO:0098586	NA	GO:0030900	NA	GO:0001906	NA	NA	NA	NA	NA	NA	NA	NA	GO:0002755
NA	GO:0097530	GO:0022613	GO:0061448	NA	GO:0019221	NA	GO:0090288	NA	GO:0046641	NA	GO:0006457	NA	GO:0030866	NA	NA	GO:0070661	NA	GO:0034113	NA	GO:0002260	NA	NA	NA	GO:0071466	NA	GO:0046629	NA	GO:0007160	NA	NA	NA	NA	NA	NA	NA	NA	GO:0030099
NA	GO:0015012	GO:0071826	GO:0060976	NA	GO:0002367	NA	GO:0050866	NA	GO:0050857	NA	GO:0071168	NA	GO:0019221	NA	NA	GO:0016042	NA	GO:0048872	NA	GO:0002449	NA	NA	NA	GO:0046916	NA	GO:0048732	NA	GO:0008037	NA	NA	NA	NA	NA	NA	NA	NA	GO:0002262
NA	GO:0034113	GO:0009201	GO:0060977	NA	GO:0060401	NA	GO:0007162	NA	GO:0050871	NA	GO:0034502	NA	GO:0002367	NA	NA	GO:0055088	NA	GO:0048873	NA	GO:0072676	NA	NA	NA	GO:0002263	NA	GO:0022612	NA	GO:0045454	NA	NA	NA	NA	NA	NA	NA	NA	GO:0061082
NA	GO:0048872	GO:0009199	GO:1904888	NA	GO:0042742	NA	GO:0022408	NA	GO:2000516	NA	GO:0071459	NA	GO:0060401	NA	NA	GO:0010876	NA	GO:0034109	NA	GO:0042116	NA	NA	NA	GO:0033627	NA	GO:0014009	NA	GO:0031589	NA	NA	NA	NA	NA	NA	NA	NA	GO:0002573
NA	GO:0042445	GO:0046390	GO:0019935	NA	GO:0002407	NA	GO:0010721	NA	GO:0050867	NA	GO:0061512	NA	GO:0042742	NA	NA	GO:0030258	NA	GO:0006959	NA	GO:0051235	NA	NA	NA	GO:0033631	NA	GO:0042063	NA	GO:0006672	NA	NA	NA	NA	NA	NA	NA	NA	GO:0097529
NA	GO:0006959	GO:0019693	GO:0019221	NA	GO:0097028	NA	GO:0010812	NA	GO:0045785	NA	GO:1903083	NA	GO:0050829	NA	NA	GO:0034440	NA	GO:0002455	NA	GO:0051651	NA	NA	NA	GO:0009988	NA	GO:0072311	NA	GO:0061684	NA	NA	NA	NA	NA	NA	NA	NA	GO:0014902
NA	GO:0002252	GO:0000027	GO:0016358	NA	GO:0036336	NA	GO:0050819	NA	GO:0022409	NA	GO:0044380	NA	GO:0016311	NA	NA	GO:0019915	NA	GO:0042743	NA	GO:0045576	NA	NA	NA	GO:0060326	NA	GO:0006007	NA	GO:0072567	NA	NA	NA	NA	NA	NA	NA	NA	GO:0002228
NA	GO:0002768	GO:0042273	GO:0009582	NA	GO:0009595	NA	GO:0051494	NA	GO:0031343	NA	GO:1905508	NA	GO:0021700	NA	NA	GO:0002285	NA	GO:0046456	NA	GO:0010324	NA	NA	NA	GO:0036473	NA	GO:0006516	NA	GO:0032602	NA	NA	NA	NA	NA	NA	NA	NA	GO:2001234
NA	GO:0002764	GO:0000028	GO:0050982	NA	GO:0098581	NA	GO:0030857	NA	GO:0050921	NA	GO:0006513	NA	GO:0055123	NA	NA	GO:0031294	NA	GO:0006690	NA	GO:0055065	NA	NA	NA	GO:0150146	NA	GO:0006027	NA	GO:0033344	NA	NA	NA	NA	NA	NA	NA	NA	GO:0050869
NA	GO:0002377	GO:0042274	GO:0051606	NA	GO:0098543	NA	GO:0010633	NA	GO:0001819	NA	GO:0000725	NA	GO:0072507	NA	NA	GO:0002449	NA	GO:0002252	NA	GO:0001774	NA	NA	NA	GO:0001906	NA	GO:0007030	NA	GO:0010878	NA	NA	NA	NA	NA	NA	NA	NA	GO:2000113
NA	GO:0002381	GO:0042255	GO:0048588	NA	GO:0048588	NA	GO:0050680	NA	GO:0031349	NA	GO:1902749	NA	GO:0035162	NA	NA	GO:0072676	NA	GO:0002768	NA	GO:0032528	NA	NA	NA	GO:0007160	NA	GO:0097530	NA	GO:0050890	NA	NA	NA	NA	NA	NA	NA	NA	GO:0050866
NA	GO:0001771	GO:0042254	GO:0060560	NA	GO:0021700	NA	GO:2001237	NA	GO:1903708	NA	GO:1901987	NA	GO:0048598	NA	NA	GO:0042116	NA	GO:0002764	NA	GO:0002548	NA	NA	NA	GO:0008037	NA	GO:0007599	NA	GO:0006956	NA	NA	NA	NA	NA	NA	NA	NA	GO:1901988
NA	GO:0002437	GO:0031123	GO:0031128	NA	GO:0046545	NA	GO:0040037	NA	GO:0002699	NA	GO:0046599	NA	GO:0048568	NA	NA	GO:0051235	NA	GO:0002377	NA	GO:1903131	NA	NA	NA	GO:0031589	NA	GO:0061008	NA	GO:0030866	NA	NA	NA	NA	NA	NA	NA	NA	GO:0010948
NA	GO:0002758	GO:0008380	GO:0021700	NA	GO:0072507	NA	GO:0045686	NA	GO:0050778	NA	GO:0046605	NA	GO:0006897	NA	NA	GO:0051651	NA	GO:0002381	NA	GO:0071674	NA	NA	NA	GO:0046514	NA	GO:0048872	NA	GO:0030865	NA	NA	NA	NA	NA	NA	NA	NA	GO:0001818
NA	GO:0007229	GO:0000375	GO:0055123	NA	GO:0043583	NA	GO:0014014	NA	GO:0050729	NA	GO:0033044	NA	GO:0072577	NA	NA	GO:0045576	NA	GO:0002437	NA	GO:0002275	NA	NA	NA	GO:0006672	NA	GO:0048873	NA	GO:0019221	NA	NA	NA	NA	NA	NA	NA	NA	GO:0031348
NA	GO:0032609	GO:0016072	GO:0022600	NA	GO:0048598	NA	GO:0050777	NA	GO:0045089	NA	GO:0051983	NA	GO:0035767	NA	NA	GO:0002279	NA	GO:0048017	NA	GO:0030099	NA	NA	NA	GO:0035627	NA	GO:0034109	NA	GO:0002367	NA	NA	NA	NA	NA	NA	NA	NA	GO:0043433
NA	GO:0032613	GO:0031167	GO:0048546	NA	GO:0048568	NA	GO:0002683	NA	GO:0032729	NA	GO:1905818	NA	GO:0001885	NA	NA	GO:0010324	NA	GO:0033622	NA	GO:0002274	NA	NA	NA	GO:0061684	NA	GO:0006959	NA	GO:0002534	NA	NA	NA	NA	NA	NA	NA	NA	GO:0050777
NA	GO:0032615	GO:0000154	GO:0072507	NA	GO:0050886	NA	GO:1902532	NA	GO:0032735	NA	GO:1902017	NA	GO:0043542	NA	NA	GO:0006509	NA	GO:0007229	NA	GO:0002573	NA	NA	NA	GO:0072567	NA	GO:0002455	NA	GO:0002753	NA	NA	NA	NA	NA	NA	NA	NA	GO:0002683
NA	GO:0032612	GO:0044282	GO:0071542	NA	GO:0006897	NA	GO:0040013	NA	GO:0032743	NA	GO:0003352	NA	GO:0001935	NA	NA	GO:0033619	NA	GO:0032609	NA	GO:0002444	NA	NA	NA	GO:0032602	NA	GO:0002768	NA	GO:0039528	NA	NA	NA	NA	NA	NA	NA	NA	GO:0045824
NA	GO:0032623	GO:0000245	GO:0014046	NA	GO:0001885	NA	GO:0051250	NA	GO:1904996	NA	GO:0032465	NA	GO:0003158	NA	NA	GO:0051851	NA	GO:0032613	NA	GO:0097529	NA	NA	NA	GO:0033344	NA	GO:0002764	NA	GO:0002181	NA	NA	NA	NA	NA	NA	NA	NA	GO:0032715
NA	GO:0032633	GO:0000387	GO:0015872	NA	GO:0043542	NA	GO:1901223	NA	GO:1903039	NA	GO:2000278	NA	GO:0043652	NA	NA	GO:0044788	NA	GO:0032615	NA	GO:0030101	NA	NA	NA	GO:0010878	NA	GO:0051170	NA	GO:0060401	NA	NA	NA	NA	NA	NA	NA	NA	GO:1902532
NA	GO:0032635	GO:0006790	GO:0043583	NA	GO:0003158	NA	GO:0043242	NA	GO:0002690	NA	GO:0051052	NA	GO:0090504	NA	NA	GO:0072329	NA	GO:0032612	NA	GO:0002228	NA	NA	NA	GO:0050890	NA	GO:0002437	NA	GO:0016482	NA	NA	NA	NA	NA	NA	NA	NA	GO:2000107
NA	GO:0032637	GO:0033014	GO:0042471	NA	GO:0043652	NA	GO:0032272	NA	GO:0002705	NA	GO:0000018	NA	GO:0008544	NA	NA	GO:0032787	NA	GO:0032623	NA	GO:0030837	NA	NA	NA	GO:0006956	NA	GO:0002758	NA	GO:0042742	NA	NA	NA	NA	NA	NA	NA	NA	GO:0070664
NA	GO:0007249	GO:0033013	GO:0042755	NA	GO:0044409	NA	GO:0032102	NA	GO:0002687	NA	GO:0006282	NA	GO:1904019	NA	NA	GO:0030224	NA	GO:0032635	NA	GO:0002820	NA	NA	NA	GO:0030866	NA	GO:0048017	NA	GO:0050832	NA	NA	NA	NA	NA	NA	NA	NA	GO:0051250
NA	GO:0007252	GO:0006360	GO:0035113	NA	GO:0009913	NA	GO:1902904	NA	GO:0070665	NA	GO:2000779	NA	GO:0002064	NA	NA	GO:1903131	NA	GO:0032637	NA	GO:0046636	NA	NA	NA	GO:0030865	NA	GO:0048016	NA	GO:0050829	NA	NA	NA	NA	NA	NA	NA	NA	GO:0002832
NA	GO:0007254	GO:0006414	GO:0048701	NA	GO:0008544	NA	GO:1901343	NA	GO:0040017	NA	GO:0010569	NA	GO:0030855	NA	NA	GO:0071674	NA	GO:0097193	NA	GO:0050858	NA	NA	NA	GO:0019221	NA	GO:0140467	NA	GO:0050830	NA	NA	NA	NA	NA	NA	NA	NA	GO:0045071
NA	GO:0007612	GO:0006413	GO:0042733	NA	GO:1904019	NA	GO:0072006	NA	GO:0045621	NA	GO:0051445	NA	GO:0050673	NA	NA	GO:0048871	NA	GO:0072332	NA	GO:0050869	NA	NA	NA	GO:0002367	NA	GO:0007229	NA	GO:0140546	NA	NA	NA	NA	NA	NA	NA	NA	GO:0048525
NA	GO:0061756	GO:0006099	GO:0048048	NA	GO:0002064	NA	GO:0021675	NA	GO:0002708	NA	GO:0040020	NA	GO:0001837	NA	NA	GO:0014812	NA	GO:0008630	NA	GO:0050866	NA	NA	NA	GO:0002534	NA	GO:0032607	NA	GO:0002407	NA	NA	NA	NA	NA	NA	NA	NA	GO:0051402
NA	GO:0071887	GO:0006399	GO:0035115	NA	GO:0030855	NA	GO:0061351	NA	GO:2000403	NA	GO:0060632	NA	GO:0060562	NA	NA	GO:0033002	NA	GO:0042771	NA	GO:0007162	NA	NA	NA	GO:0002753	NA	GO:0032608	NA	GO:0002371	NA	NA	NA	NA	NA	NA	NA	NA	GO:0070997
NA	GO:0007159	GO:0008033	GO:0035050	NA	GO:0050673	NA	GO:0007405	NA	GO:0071677	NA	GO:0032886	NA	GO:0070371	NA	NA	GO:0002275	NA	GO:0007249	NA	GO:0022408	NA	NA	NA	GO:0039528	NA	GO:0032609	NA	GO:0097028	NA	NA	NA	NA	NA	NA	NA	NA	GO:1990266
NA	GO:0030595	GO:0006743	GO:0003143	NA	GO:0001837	NA	GO:0001764	NA	GO:0050766	NA	GO:0007346	NA	GO:0061028	NA	NA	GO:0030099	NA	GO:0061756	NA	GO:0001818	NA	NA	NA	GO:0002181	NA	GO:0032613	NA	GO:0036336	NA	NA	NA	NA	NA	NA	NA	NA	GO:0038061
NA	GO:0043299	GO:0048199	GO:0035116	NA	GO:0003198	NA	GO:0097485	NA	GO:0002702	NA	GO:1901990	NA	GO:0007163	NA	NA	GO:0002274	NA	GO:0071887	NA	GO:0031348	NA	NA	NA	GO:0030705	NA	GO:0032615	NA	GO:0009595	NA	NA	NA	NA	NA	NA	NA	NA	GO:0051767
NA	GO:0002521	GO:0046755	GO:0048598	NA	GO:0060562	NA	GO:0038061	NA	GO:0002833	NA	GO:0007088	NA	GO:0045229	NA	NA	GO:0002573	NA	GO:0007159	NA	GO:0045920	NA	NA	NA	GO:0060401	NA	GO:0032620	NA	GO:0098581	NA	NA	NA	NA	NA	NA	NA	NA	GO:0051169
NA	GO:0001776	GO:0019076	GO:0048568	NA	GO:0070371	NA	GO:0098813	NA	GO:0032103	NA	GO:0033047	NA	GO:0085029	NA	NA	GO:0002444	NA	GO:0030595	NA	GO:2001237	NA	NA	NA	GO:0016482	NA	GO:0070498	NA	GO:0098543	NA	NA	NA	NA	NA	NA	NA	NA	GO:0030316
NA	GO:0001909	GO:0019068	GO:0048562	NA	GO:0048821	NA	GO:0048285	NA	GO:1903557	NA	GO:0051783	NA	GO:0022617	NA	NA	GO:0097529	NA	GO:0043299	NA	GO:1903707	NA	NA	NA	GO:0042742	NA	GO:0032612	NA	GO:0051606	NA	NA	NA	NA	NA	NA	NA	NA	GO:0002221
NA	GO:0002443	NA	GO:0009880	NA	GO:0034101	NA	GO:0051640	NA	GO:0002726	NA	GO:1902115	NA	GO:0097191	NA	NA	GO:0045445	NA	GO:0002521	NA	GO:0051346	NA	NA	NA	GO:0050832	NA	GO:0032623	NA	GO:0098754	NA	NA	NA	NA	NA	NA	NA	NA	GO:0018196
NA	GO:0050900	NA	GO:0001892	NA	GO:0061028	NA	GO:0001503	NA	GO:0002711	NA	GO:2000241	NA	GO:0060324	NA	NA	GO:1902992	NA	GO:0001776	NA	GO:0002698	NA	NA	NA	GO:0050829	NA	GO:0070102	NA	GO:0072507	NA	NA	NA	NA	NA	NA	NA	NA	GO:0018209
NA	GO:0070661	NA	GO:0048706	NA	GO:0090162	NA	GO:0030728	NA	GO:2000406	NA	GO:2001020	NA	GO:0007292	NA	NA	GO:0050866	NA	GO:0001909	NA	GO:0050777	NA	NA	NA	GO:0050830	NA	GO:0032635	NA	GO:0072577	NA	NA	NA	NA	NA	NA	NA	NA	GO:0006909
NA	GO:0050901	NA	GO:0048704	NA	GO:0007588	NA	GO:0021543	NA	GO:0042102	NA	GO:0008589	NA	GO:0048041	NA	NA	GO:0001818	NA	GO:0002443	NA	GO:0002683	NA	NA	NA	GO:0140546	NA	GO:0032637	NA	GO:0001885	NA	NA	NA	NA	NA	NA	NA	NA	GO:0006907
NA	GO:0031663	NA	GO:0003197	NA	GO:0006887	NA	GO:0018209	NA	GO:0043368	NA	GO:1904356	NA	GO:0030900	NA	NA	GO:0002719	NA	GO:0050900	NA	GO:0050728	NA	NA	NA	GO:0002407	NA	GO:0030522	NA	GO:0043542	NA	NA	NA	NA	NA	NA	NA	NA	GO:0071800
NA	GO:0007626	NA	GO:0003272	NA	GO:0045229	NA	GO:0018212	NA	GO:0002440	NA	GO:0006278	NA	GO:0001704	NA	NA	GO:0031348	NA	GO:0070661	NA	GO:0045824	NA	NA	NA	GO:0002371	NA	GO:0097193	NA	GO:0044409	NA	NA	NA	NA	NA	NA	NA	NA	GO:0002821
NA	GO:0002285	NA	GO:0003203	NA	GO:0022617	NA	GO:0014065	NA	GO:0070269	NA	GO:0006403	NA	GO:0046629	NA	NA	GO:1904036	NA	GO:0031663	NA	GO:0033673	NA	NA	NA	GO:0097028	NA	GO:0008630	NA	GO:0072677	NA	NA	NA	NA	NA	NA	NA	NA	GO:0046635
NA	GO:0070227	NA	GO:0060350	NA	GO:0045444	NA	GO:0030168	NA	GO:0043113	NA	GO:0042770	NA	GO:0007369	NA	NA	GO:2001237	NA	GO:0002285	NA	GO:2000107	NA	NA	NA	GO:0036336	NA	GO:0042771	NA	GO:1904019	NA	NA	NA	NA	NA	NA	NA	NA	GO:0051099
NA	GO:0048247	NA	GO:0031018	NA	GO:0038094	NA	GO:0070527	NA	GO:0045055	NA	GO:0007338	NA	GO:0048732	NA	NA	GO:1902042	NA	GO:0070227	NA	GO:1903038	NA	NA	NA	GO:0009595	NA	GO:0070059	NA	GO:0038127	NA	NA	NA	NA	NA	NA	NA	NA	GO:0043536
NA	GO:0031294	NA	GO:0035270	NA	GO:0002431	NA	GO:0050772	NA	GO:0002819	NA	GO:0007062	NA	GO:0022612	NA	NA	GO:1903707	NA	GO:0048247	NA	GO:0002704	NA	NA	NA	GO:0098581	NA	GO:0055072	NA	GO:0070371	NA	NA	NA	NA	NA	NA	NA	NA	GO:0050871
NA	GO:0002260	NA	GO:0006897	NA	GO:0038093	NA	GO:0045773	NA	GO:0046634	NA	GO:0000819	NA	GO:0014009	NA	NA	GO:0051346	NA	GO:0002260	NA	GO:0070664	NA	NA	NA	GO:0098543	NA	GO:0007249	NA	GO:0034101	NA	NA	NA	NA	NA	NA	NA	NA	GO:0050850
NA	GO:0002449	NA	GO:0035987	NA	GO:0046660	NA	GO:0043536	NA	GO:0046637	NA	GO:0007224	NA	GO:0032835	NA	NA	GO:0002698	NA	GO:0002449	NA	GO:0040013	NA	NA	NA	GO:0051606	NA	GO:0007254	NA	GO:0061028	NA	NA	NA	NA	NA	NA	NA	NA	GO:0044089
NA	GO:0072676	NA	GO:0007492	NA	GO:0010761	NA	GO:0090263	NA	GO:0002577	NA	GO:0009799	NA	GO:0006516	NA	NA	GO:0050777	NA	GO:0072676	NA	GO:0051250	NA	NA	NA	GO:0098754	NA	GO:0030032	NA	GO:0051656	NA	NA	NA	NA	NA	NA	NA	NA	GO:0050867
NA	GO:0048535	NA	GO:0001706	NA	GO:0048041	NA	GO:0044089	NA	GO:0050854	NA	GO:0048515	NA	GO:0006027	NA	NA	GO:0002683	NA	GO:0042116	NA	GO:0002707	NA	NA	NA	GO:0072507	NA	GO:0097581	NA	GO:0007163	NA	NA	NA	NA	NA	NA	NA	NA	GO:0045785
NA	GO:0042116	NA	GO:0001885	NA	GO:0030900	NA	GO:0045785	NA	GO:0030500	NA	GO:0035036	NA	GO:0006688	NA	NA	GO:0032689	NA	GO:0048246	NA	GO:0050732	NA	NA	NA	GO:0032469	NA	GO:0061756	NA	GO:0140029	NA	NA	NA	NA	NA	NA	NA	NA	GO:0022409
NA	GO:0030225	NA	GO:0043542	NA	GO:0021879	NA	GO:0045787	NA	GO:0050864	NA	GO:0097722	NA	GO:0036230	NA	NA	GO:1903038	NA	GO:0030225	NA	GO:0010563	NA	NA	NA	GO:0072577	NA	GO:0071887	NA	GO:0006887	NA	NA	NA	NA	NA	NA	NA	NA	GO:0045787
NA	GO:1905517	NA	GO:0003158	NA	GO:0046629	NA	GO:0090068	NA	GO:0045577	NA	GO:0051225	NA	GO:0071621	NA	NA	GO:0051055	NA	GO:1905517	NA	GO:0042326	NA	NA	NA	GO:0001885	NA	GO:0007159	NA	GO:0022617	NA	NA	NA	NA	NA	NA	NA	NA	GO:0031343
NA	GO:0051235	NA	GO:0035883	NA	GO:0048732	NA	GO:0010720	NA	GO:0030888	NA	GO:0007051	NA	GO:0097530	NA	NA	GO:0045833	NA	GO:0051235	NA	GO:0031400	NA	NA	NA	GO:0043542	NA	GO:0030595	NA	GO:0097191	NA	NA	NA	NA	NA	NA	NA	NA	GO:0032722
NA	GO:0051651	NA	GO:0048013	NA	GO:0022612	NA	GO:0030307	NA	GO:0050855	NA	GO:0000723	NA	GO:0060323	NA	NA	GO:0051250	NA	GO:0051651	NA	GO:0061099	NA	NA	NA	GO:0044409	NA	GO:0043299	NA	GO:0008625	NA	NA	NA	NA	NA	NA	NA	NA	GO:0050921
NA	GO:0030879	NA	GO:0008544	NA	GO:0008347	NA	GO:0031346	NA	GO:1903169	NA	GO:0010833	NA	GO:0060419	NA	NA	GO:0010823	NA	GO:0045576	NA	GO:0045861	NA	NA	NA	GO:0072677	NA	GO:0001776	NA	GO:0015908	NA	NA	NA	NA	NA	NA	NA	NA	GO:0010714
NA	GO:0060603	NA	GO:0048730	NA	GO:0042063	NA	GO:0010714	NA	GO:0051924	NA	GO:0032200	NA	GO:0003007	NA	NA	GO:0045662	NA	GO:0002279	NA	GO:0002832	NA	NA	NA	GO:1904019	NA	GO:0001909	NA	GO:0038095	NA	NA	NA	NA	NA	NA	NA	NA	GO:1904031
NA	GO:0002335	NA	GO:0002064	NA	GO:0007215	NA	GO:0051495	NA	GO:2001257	NA	GO:0010970	NA	GO:0003015	NA	NA	GO:0010466	NA	GO:0002335	NA	GO:0032102	NA	NA	NA	GO:0038127	NA	GO:0002443	NA	GO:0038094	NA	NA	NA	NA	NA	NA	NA	NA	GO:2001056
NA	GO:0010324	NA	GO:0030855	NA	GO:0014047	NA	GO:0043388	NA	GO:2001185	NA	GO:0032196	NA	GO:0003170	NA	NA	GO:0010544	NA	GO:0022406	NA	GO:0051348	NA	NA	NA	GO:0070371	NA	GO:0050900	NA	GO:0002431	NA	NA	NA	NA	NA	NA	NA	NA	GO:0001819
NA	GO:0055065	NA	GO:0035850	NA	GO:0036230	NA	GO:0010595	NA	GO:0050865	NA	NA	NA	GO:0003179	NA	NA	GO:0002701	NA	GO:0010324	NA	GO:0051051	NA	NA	NA	GO:0034101	NA	GO:0070661	NA	GO:0038093	NA	NA	NA	NA	NA	NA	NA	NA	GO:0002720
NA	GO:0001774	NA	GO:0003382	NA	GO:0071621	NA	GO:0001938	NA	GO:0022407	NA	NA	NA	GO:0002244	NA	NA	GO:0045861	NA	GO:0031579	NA	GO:1903556	NA	NA	NA	GO:0061028	NA	GO:0031663	NA	GO:0090077	NA	NA	NA	NA	NA	NA	NA	NA	GO:0031349
NA	GO:0030901	NA	GO:0050673	NA	GO:0097530	NA	GO:0010634	NA	GO:0031341	NA	NA	NA	GO:0007599	NA	NA	GO:0062014	NA	GO:0055065	NA	GO:0042130	NA	NA	NA	GO:0051656	NA	GO:0072576	NA	GO:0021879	NA	NA	NA	NA	NA	NA	NA	NA	GO:0051091
NA	GO:0002548	NA	GO:0001837	NA	GO:0035315	NA	GO:0050679	NA	GO:0050920	NA	NA	NA	GO:0097284	NA	NA	GO:0048662	NA	GO:0001774	NA	GO:0070997	NA	NA	NA	GO:0007163	NA	GO:0002285	NA	GO:0046629	NA	NA	NA	NA	NA	NA	NA	NA	GO:0051054
NA	GO:1903131	NA	GO:0072175	NA	GO:0002244	NA	GO:0045927	NA	GO:0051480	NA	NA	NA	GO:0035329	NA	NA	GO:2000737	NA	GO:0002548	NA	GO:0030593	NA	NA	NA	GO:0140029	NA	GO:0070227	NA	GO:0021782	NA	NA	NA	NA	NA	NA	NA	NA	GO:0010595
NA	GO:0071674	NA	GO:0060562	NA	GO:0007599	NA	GO:0043547	NA	GO:0031347	NA	NA	NA	GO:0048872	NA	NA	GO:0045939	NA	GO:0030224	NA	GO:1990266	NA	NA	NA	GO:0006887	NA	GO:0002260	NA	GO:0010001	NA	NA	NA	NA	NA	NA	NA	NA	GO:0050679
NA	GO:0002009	NA	GO:0030010	NA	GO:0034113	NA	GO:1903708	NA	GO:1903706	NA	NA	NA	GO:0034109	NA	NA	GO:0010664	NA	GO:1903131	NA	GO:0002221	NA	NA	NA	GO:0022617	NA	GO:0002449	NA	GO:0008347	NA	NA	NA	NA	NA	NA	NA	NA	GO:0070374
NA	GO:0001763	NA	GO:0042249	NA	GO:0048872	NA	GO:0051345	NA	GO:0002697	NA	NA	NA	GO:0006959	NA	NA	GO:0048525	NA	GO:0071674	NA	GO:0018212	NA	NA	NA	GO:0097191	NA	GO:0072676	NA	GO:0014009	NA	NA	NA	NA	NA	NA	NA	NA	GO:0048146
NA	GO:0016331	NA	GO:0007164	NA	GO:0006959	NA	GO:0043123	NA	GO:0050727	NA	NA	NA	GO:0002455	NA	NA	GO:0038061	NA	GO:0014812	NA	GO:0006909	NA	NA	NA	GO:0008625	NA	GO:0007041	NA	GO:0042063	NA	NA	NA	NA	NA	NA	NA	NA	GO:0002699
NA	GO:0033555	NA	GO:0035272	NA	GO:0002252	NA	GO:0033674	NA	GO:0002861	NA	NA	NA	GO:0002252	NA	NA	GO:0030903	NA	GO:0002275	NA	GO:0006907	NA	NA	NA	GO:0015908	NA	GO:0016236	NA	GO:0006749	NA	NA	NA	NA	NA	NA	NA	NA	GO:0050778
NA	GO:0014812	NA	GO:0045229	NA	GO:0002768	NA	GO:0040017	NA	GO:0045088	NA	NA	NA	GO:0002768	NA	NA	GO:0009132	NA	GO:0030099	NA	GO:0030168	NA	NA	NA	GO:0038095	NA	GO:0042116	NA	GO:0006027	NA	NA	NA	NA	NA	NA	NA	NA	GO:0045089
NA	GO:0002755	NA	GO:0085029	NA	GO:0002764	NA	GO:0043410	NA	GO:1904994	NA	NA	NA	GO:0002764	NA	NA	GO:0046939	NA	GO:0002274	NA	GO:0070527	NA	NA	NA	GO:0038094	NA	GO:0010934	NA	GO:0006896	NA	NA	NA	NA	NA	NA	NA	NA	GO:0032727
NA	GO:0002275	NA	GO:0022617	NA	GO:0001771	NA	GO:0043406	NA	GO:2000106	NA	NA	NA	GO:0002377	NA	NA	GO:0016054	NA	GO:0061082	NA	GO:0002821	NA	NA	NA	GO:0002431	NA	GO:0051235	NA	GO:0036230	NA	NA	NA	NA	NA	NA	NA	NA	GO:0032728
NA	GO:0030099	NA	GO:0097191	NA	GO:0098739	NA	GO:1902895	NA	GO:0002688	NA	NA	NA	GO:0098739	NA	NA	GO:1901617	NA	GO:0002573	NA	GO:0046635	NA	NA	NA	GO:0038093	NA	GO:0051651	NA	GO:0071621	NA	NA	NA	NA	NA	NA	NA	NA	GO:0032729
NA	GO:0001773	NA	GO:0048592	NA	GO:0098657	NA	GO:0051962	NA	GO:0043300	NA	NA	NA	GO:0098657	NA	NA	GO:1901615	NA	GO:0002444	NA	GO:0046638	NA	NA	NA	GO:0090077	NA	GO:0045185	NA	GO:0097530	NA	NA	NA	NA	NA	NA	NA	NA	GO:0032733
NA	GO:0043011	NA	GO:0045444	NA	GO:0002437	NA	GO:2000179	NA	GO:1902105	NA	NA	NA	GO:0002758	NA	NA	GO:0015850	NA	GO:0097529	NA	GO:0050857	NA	NA	NA	GO:0034349	NA	GO:0030879	NA	GO:0002244	NA	NA	NA	NA	NA	NA	NA	NA	GO:0032735
NA	GO:0002274	NA	GO:0007631	NA	GO:0048017	NA	GO:0050769	NA	GO:0001910	NA	NA	NA	GO:0048017	NA	NA	GO:0001503	NA	GO:0030101	NA	GO:0051928	NA	NA	NA	GO:0021782	NA	GO:0045576	NA	GO:0007599	NA	NA	NA	NA	NA	NA	NA	NA	GO:0032743
NA	GO:0002573	NA	GO:0046660	NA	GO:0033622	NA	GO:1901224	NA	GO:0002703	NA	NA	NA	GO:0032958	NA	NA	GO:0030316	NA	GO:0001779	NA	GO:0044089	NA	NA	NA	GO:0010001	NA	GO:0002335	NA	GO:0034113	NA	NA	NA	NA	NA	NA	NA	NA	GO:0032755
NA	GO:0002444	NA	GO:0048144	NA	GO:0007229	NA	GO:0010638	NA	GO:0002685	NA	NA	NA	GO:0048009	NA	NA	GO:0038066	NA	GO:0002228	NA	GO:0050867	NA	NA	NA	GO:0008347	NA	GO:0010324	NA	GO:0048872	NA	NA	NA	NA	NA	NA	NA	NA	GO:1903039
NA	GO:0097529	NA	GO:0048041	NA	GO:0032609	NA	GO:0060148	NA	GO:0070663	NA	NA	NA	GO:0008286	NA	NA	GO:0002221	NA	GO:0002820	NA	GO:0045785	NA	NA	NA	GO:0014009	NA	GO:0006643	NA	GO:0048873	NA	NA	NA	NA	NA	NA	NA	NA	GO:0002690
NA	GO:0014904	NA	GO:0021885	NA	GO:0032613	NA	GO:0031334	NA	GO:0051249	NA	NA	NA	GO:0033622	NA	NA	GO:0018212	NA	GO:0050858	NA	GO:0022409	NA	NA	NA	GO:0042063	NA	GO:0001774	NA	GO:0034109	NA	NA	NA	NA	NA	NA	NA	NA	GO:0002705
NA	GO:0030101	NA	GO:0030900	NA	GO:0032615	NA	GO:0071902	NA	GO:1901623	NA	NA	NA	GO:0007229	NA	NA	GO:0006909	NA	GO:2001234	NA	GO:0010942	NA	NA	NA	GO:0006749	NA	GO:0030224	NA	GO:0006959	NA	NA	NA	NA	NA	NA	NA	NA	GO:0002687
NA	GO:0002228	NA	GO:0001704	NA	GO:0032620	NA	GO:0035025	NA	GO:0045619	NA	NA	NA	GO:0032609	NA	NA	GO:0046470	NA	GO:0050869	NA	GO:0010720	NA	NA	NA	GO:0006027	NA	GO:1903131	NA	GO:0002455	NA	NA	NA	NA	NA	NA	NA	NA	GO:0070665
NA	GO:0002820	NA	GO:0007369	NA	GO:0070498	NA	GO:0051057	NA	GO:0002706	NA	NA	NA	GO:0032613	NA	NA	GO:0006907	NA	GO:0050866	NA	GO:0031346	NA	NA	NA	GO:0006896	NA	GO:0071674	NA	GO:0046456	NA	NA	NA	NA	NA	NA	NA	NA	GO:0002708
NA	GO:0050858	NA	GO:0048806	NA	GO:0032612	NA	GO:0045987	NA	GO:2000401	NA	NA	NA	GO:0032615	NA	NA	GO:0034381	NA	GO:0007162	NA	GO:0032722	NA	NA	NA	GO:0036230	NA	GO:0003159	NA	GO:0006690	NA	NA	NA	NA	NA	NA	NA	NA	GO:0043410
NA	GO:1903170	NA	GO:0002068	NA	GO:0032623	NA	GO:0070304	NA	GO:1905521	NA	NA	NA	GO:0032612	NA	NA	GO:0007009	NA	GO:0022408	NA	GO:0050921	NA	NA	NA	GO:0071621	NA	GO:0048871	NA	GO:0071715	NA	NA	NA	NA	NA	NA	NA	NA	GO:0071639
NA	GO:0051926	NA	GO:0002067	NA	GO:0032633	NA	GO:1902905	NA	GO:0071675	NA	NA	NA	GO:0032635	NA	NA	GO:0030168	NA	GO:0031342	NA	GO:2001056	NA	NA	NA	GO:0097530	NA	GO:0010657	NA	GO:0002768	NA	NA	NA	NA	NA	NA	NA	NA	GO:0071677
NA	GO:0050866	NA	GO:0048732	NA	GO:0032635	NA	GO:0051347	NA	GO:0050730	NA	NA	NA	GO:0032637	NA	NA	GO:0070527	NA	GO:0050922	NA	GO:0001819	NA	NA	NA	GO:0002244	NA	GO:0055001	NA	GO:0002764	NA	NA	NA	NA	NA	NA	NA	NA	GO:0032816
NA	GO:0007162	NA	GO:0022612	NA	GO:0032637	NA	GO:0030177	NA	GO:0050764	NA	NA	NA	GO:0030522	NA	NA	GO:0032233	NA	GO:0050819	NA	GO:0002720	NA	NA	NA	GO:0007599	NA	GO:0042692	NA	GO:0002418	NA	NA	NA	NA	NA	NA	NA	NA	GO:0002717
NA	GO:0022408	NA	GO:0008347	NA	GO:0001701	NA	GO:0046777	NA	GO:0002700	NA	NA	NA	GO:0001701	NA	NA	GO:0002821	NA	GO:0001818	NA	GO:0031349	NA	NA	NA	GO:0034113	NA	GO:0014812	NA	GO:0002377	NA	NA	NA	NA	NA	NA	NA	NA	GO:1901216
NA	GO:0010721	NA	GO:0042063	NA	GO:0007249	NA	GO:0051261	NA	GO:0002831	NA	NA	NA	GO:0007249	NA	NA	GO:0046641	NA	GO:0051494	NA	GO:0051091	NA	NA	NA	GO:0048872	NA	GO:0033002	NA	GO:0002381	NA	NA	NA	NA	NA	NA	NA	NA	GO:0051092
NA	GO:0031342	NA	GO:0032835	NA	GO:0030216	NA	GO:0007265	NA	GO:0060759	NA	NA	NA	GO:0007254	NA	NA	GO:0050857	NA	GO:0031348	NA	GO:0045807	NA	NA	NA	GO:0048873	NA	GO:0007517	NA	GO:0051170	NA	NA	NA	NA	NA	NA	NA	NA	GO:1901224
NA	GO:0001818	NA	GO:0008211	NA	GO:0072673	NA	GO:0110053	NA	GO:0050863	NA	NA	NA	GO:0030216	NA	NA	GO:2001235	NA	GO:2000352	NA	GO:0070374	NA	NA	NA	GO:0034109	NA	GO:0003012	NA	GO:0140632	NA	NA	NA	NA	NA	NA	NA	NA	GO:1902117
NA	GO:0031348	NA	GO:0009100	NA	GO:0097581	NA	GO:0002819	NA	GO:0045580	NA	NA	NA	GO:0051383	NA	NA	GO:0043536	NA	GO:1904036	NA	GO:1903708	NA	NA	NA	GO:0006959	NA	GO:0060537	NA	GO:0006925	NA	NA	NA	NA	NA	NA	NA	NA	GO:0010638
NA	GO:0040037	NA	GO:0006687	NA	GO:0061756	NA	GO:0046634	NA	GO:0002709	NA	NA	NA	GO:0097581	NA	NA	GO:0050867	NA	GO:0070373	NA	GO:0051345	NA	NA	NA	GO:0002455	NA	GO:0002755	NA	GO:0002437	NA	NA	NA	NA	NA	NA	NA	NA	GO:0050766
NA	GO:0051346	NA	GO:0003417	NA	GO:0071887	NA	GO:0046637	NA	GO:0042129	NA	NA	NA	GO:0007612	NA	NA	GO:0045785	NA	GO:0045920	NA	GO:0002699	NA	NA	NA	GO:0042743	NA	GO:0002275	NA	GO:0002758	NA	NA	NA	NA	NA	NA	NA	NA	GO:0014068
NA	GO:0002698	NA	GO:0007187	NA	GO:0007159	NA	GO:0060828	NA	GO:0050856	NA	NA	NA	GO:0061756	NA	NA	GO:0022409	NA	GO:2001237	NA	GO:0050778	NA	NA	NA	GO:0046456	NA	GO:0061515	NA	GO:0048017	NA	NA	NA	NA	NA	NA	NA	NA	GO:0002702
NA	GO:0050777	NA	GO:0035315	NA	GO:0030595	NA	GO:0090287	NA	GO:0045066	NA	NA	NA	GO:0071887	NA	NA	GO:0010942	NA	GO:1902042	NA	GO:0050729	NA	NA	NA	GO:0006690	NA	GO:0030099	NA	GO:0032958	NA	NA	NA	NA	NA	NA	NA	NA	GO:0031334
NA	GO:0002683	NA	GO:0060914	NA	GO:0043299	NA	GO:0050865	NA	GO:0009617	NA	NA	NA	GO:0007159	NA	NA	GO:0032722	NA	GO:0045744	NA	GO:0045089	NA	NA	NA	GO:0071715	NA	GO:0002262	NA	GO:0033622	NA	NA	NA	NA	NA	NA	NA	NA	GO:0002833
NA	GO:0050728	NA	GO:0060419	NA	GO:0002521	NA	GO:0022407	NA	GO:0034341	NA	NA	NA	GO:0030595	NA	NA	GO:0010875	NA	GO:1903707	NA	GO:0032729	NA	NA	NA	GO:0002768	NA	GO:0002274	NA	GO:0007229	NA	NA	NA	NA	NA	NA	NA	NA	GO:0060760
NA	GO:0032703	NA	GO:0003007	NA	GO:0001776	NA	GO:0060284	NA	GO:1990840	NA	NA	NA	GO:0043299	NA	NA	GO:2001056	NA	GO:0051346	NA	GO:0032733	NA	NA	NA	GO:0002764	NA	GO:0061082	NA	GO:0032607	NA	NA	NA	NA	NA	NA	NA	NA	GO:0032103
NA	GO:0032715	NA	GO:0003170	NA	GO:0001909	NA	GO:1901888	NA	GO:0002237	NA	NA	NA	GO:0002521	NA	NA	GO:0001819	NA	GO:0002698	NA	GO:0032735	NA	NA	NA	GO:0002418	NA	GO:0002573	NA	GO:0032608	NA	NA	NA	NA	NA	NA	NA	NA	GO:0051057
NA	GO:0032717	NA	GO:0003179	NA	GO:0002443	NA	GO:0001952	NA	GO:0001562	NA	NA	NA	GO:0002443	NA	NA	GO:0051495	NA	GO:0050777	NA	GO:0032731	NA	NA	NA	GO:0002377	NA	GO:0002444	NA	GO:0060333	NA	NA	NA	NA	NA	NA	NA	NA	GO:1903557
NA	GO:1902532	NA	GO:0002244	NA	GO:0050900	NA	GO:0090049	NA	GO:0009615	NA	NA	NA	GO:0050900	NA	NA	GO:0031349	NA	GO:0002683	NA	GO:0032743	NA	NA	NA	GO:0002381	NA	GO:0097529	NA	GO:0032609	NA	NA	NA	NA	NA	NA	NA	NA	GO:0032481
NA	GO:1903038	NA	GO:0007599	NA	GO:0070661	NA	GO:0010810	NA	GO:0019932	NA	NA	NA	GO:0070661	NA	NA	GO:0051091	NA	GO:0050728	NA	GO:0032755	NA	NA	NA	GO:0051170	NA	GO:0007520	NA	GO:0032613	NA	NA	NA	NA	NA	NA	NA	NA	GO:0042102
NA	GO:0002704	NA	GO:0007157	NA	GO:0050901	NA	GO:0050920	NA	GO:0006684	NA	NA	NA	GO:0031663	NA	NA	GO:0010595	NA	GO:0045824	NA	GO:0032757	NA	NA	NA	GO:0046040	NA	GO:0014904	NA	GO:0032615	NA	NA	NA	NA	NA	NA	NA	NA	GO:0098926
NA	GO:0070664	NA	GO:0030902	NA	GO:0010876	NA	GO:0033044	NA	GO:0042330	NA	NA	NA	GO:0002285	NA	NA	GO:0010634	NA	GO:0032689	NA	GO:0043270	NA	NA	NA	GO:0140632	NA	GO:0014902	NA	GO:0032620	NA	NA	NA	NA	NA	NA	NA	NA	GO:0010608
NA	GO:0040013	NA	GO:0035137	NA	GO:0034204	NA	GO:0050818	NA	GO:0045061	NA	NA	NA	GO:0048247	NA	NA	GO:0070374	NA	GO:0032703	NA	GO:0043123	NA	NA	NA	GO:0006925	NA	GO:0002228	NA	GO:0070498	NA	NA	NA	NA	NA	NA	NA	NA	GO:0002440
NA	GO:0051250	NA	GO:0007156	NA	GO:0031663	NA	GO:0010712	NA	GO:0002224	NA	NA	NA	GO:0002449	NA	NA	GO:2001238	NA	GO:0032715	NA	GO:0033674	NA	NA	NA	GO:0002437	NA	GO:0046639	NA	GO:0032612	NA	NA	NA	NA	NA	NA	NA	NA	GO:0034502
NA	GO:0002707	NA	GO:0009755	NA	GO:0060291	NA	GO:0051493	NA	GO:0071706	NA	NA	NA	GO:0072676	NA	NA	GO:1903708	NA	GO:1902532	NA	GO:1903039	NA	NA	NA	GO:0002758	NA	GO:2001234	NA	GO:0032623	NA	NA	NA	NA	NA	NA	NA	NA	GO:0034504
NA	GO:0071676	NA	GO:0009914	NA	GO:0002285	NA	GO:0032784	NA	GO:0042092	NA	NA	NA	GO:0001945	NA	NA	GO:0002699	NA	GO:1902254	NA	GO:0002705	NA	NA	NA	GO:0048017	NA	GO:1903579	NA	GO:0032633	NA	NA	NA	NA	NA	NA	NA	NA	GO:0070206
NA	GO:0051961	NA	GO:0042491	NA	GO:0070227	NA	GO:0045995	NA	GO:0042110	NA	NA	NA	GO:0042116	NA	NA	GO:0050778	NA	GO:1902230	NA	GO:0002687	NA	NA	NA	GO:0032958	NA	GO:0010507	NA	GO:0070102	NA	NA	NA	NA	NA	NA	NA	NA	GO:0007265
NA	GO:0043524	NA	GO:0042472	NA	GO:0048247	NA	GO:1901550	NA	GO:0002286	NA	NA	NA	GO:0048246	NA	NA	GO:0050729	NA	GO:0033673	NA	GO:0070665	NA	NA	NA	GO:0033622	NA	GO:1903523	NA	GO:0032635	NA	NA	NA	NA	NA	NA	NA	NA	GO:0000725
NA	GO:1901215	NA	GO:0048017	NA	GO:0031294	NA	GO:0045601	NA	GO:0010818	NA	NA	NA	GO:0030225	NA	NA	GO:0045089	NA	GO:2000107	NA	GO:0040017	NA	NA	NA	GO:0007229	NA	GO:0050869	NA	GO:0032637	NA	NA	NA	NA	NA	NA	NA	NA	GO:0002819
NA	GO:1901223	NA	GO:0048009	NA	GO:0002260	NA	GO:0010594	NA	GO:0030217	NA	NA	NA	GO:1905517	NA	NA	GO:0032731	NA	GO:1903038	NA	GO:0045621	NA	NA	NA	GO:0032607	NA	GO:0030889	NA	GO:0030522	NA	NA	NA	NA	NA	NA	NA	NA	GO:0046634
NA	GO:1903306	NA	GO:0008286	NA	GO:0002449	NA	GO:1904035	NA	GO:0033077	NA	NA	NA	GO:0035633	NA	NA	GO:0032732	NA	GO:0002704	NA	GO:0002708	NA	NA	NA	GO:0032608	NA	GO:0009895	NA	GO:0097193	NA	NA	NA	NA	NA	NA	NA	NA	GO:2001233
NA	GO:0060761	NA	GO:0030073	NA	GO:0072676	NA	GO:0030856	NA	GO:0002456	NA	NA	NA	GO:0098727	NA	NA	GO:0032755	NA	GO:0070664	NA	GO:0043410	NA	NA	NA	GO:0060333	NA	GO:2000515	NA	GO:0072332	NA	NA	NA	NA	NA	NA	NA	NA	GO:0051098
NA	GO:0032102	NA	GO:0060333	NA	GO:0001945	NA	GO:0010632	NA	GO:0072678	NA	NA	NA	GO:0051235	NA	NA	GO:0032757	NA	GO:0040013	NA	GO:0071677	NA	NA	NA	GO:0032609	NA	GO:0043371	NA	GO:0008630	NA	NA	NA	NA	NA	NA	NA	NA	GO:0043903
NA	GO:0051048	NA	GO:0032635	NA	GO:0036303	NA	GO:0010762	NA	GO:0042098	NA	NA	NA	GO:0051651	NA	NA	GO:0043123	NA	GO:0051250	NA	GO:0032816	NA	NA	NA	GO:0032613	NA	GO:0031330	NA	GO:0008631	NA	NA	NA	NA	NA	NA	NA	NA	GO:0050864
NA	GO:0051051	NA	GO:0030522	NA	GO:1902475	NA	GO:0060966	NA	GO:0050852	NA	NA	NA	GO:0060749	NA	NA	GO:1903039	NA	GO:0070229	NA	GO:0051962	NA	NA	NA	GO:0032615	NA	GO:0050866	NA	GO:0055072	NA	NA	NA	NA	NA	NA	NA	NA	GO:0030888
NA	GO:1903556	NA	GO:0001701	NA	GO:0015807	NA	GO:0045685	NA	GO:0045058	NA	NA	NA	GO:0045576	NA	NA	GO:0002690	NA	GO:0045620	NA	GO:0050769	NA	NA	NA	GO:0032620	NA	GO:0007162	NA	GO:0006826	NA	NA	NA	NA	NA	NA	NA	NA	GO:0050848
NA	GO:0042130	NA	GO:0072073	NA	GO:0042116	NA	GO:0014013	NA	NA	NA	NA	NA	GO:0002279	NA	NA	GO:0043302	NA	GO:0002707	NA	GO:0010976	NA	NA	NA	GO:0070498	NA	GO:0022408	NA	GO:0007249	NA	NA	NA	NA	NA	NA	NA	NA	GO:0034248
NA	GO:0050860	NA	GO:0060993	NA	GO:0048246	NA	GO:0043087	NA	NA	NA	NA	NA	GO:0010324	NA	NA	GO:0002687	NA	GO:0043409	NA	GO:0051092	NA	NA	NA	GO:0032612	NA	GO:0001818	NA	GO:0007252	NA	NA	NA	NA	NA	NA	NA	NA	GO:0022407
NA	GO:0048857	NA	GO:0007612	NA	GO:0010934	NA	GO:0042634	NA	NA	NA	NA	NA	GO:0014031	NA	NA	GO:0070665	NA	GO:1901215	NA	GO:0010952	NA	NA	NA	GO:0032623	NA	GO:0031348	NA	GO:0007254	NA	NA	NA	NA	NA	NA	NA	NA	GO:0031341
NA	GO:0150076	NA	GO:0060972	NA	GO:0030225	NA	GO:1903706	NA	NA	NA	NA	NA	GO:0048762	NA	NA	GO:1905954	NA	GO:0010466	NA	GO:0050731	NA	NA	NA	GO:0032633	NA	GO:0043433	NA	GO:0031640	NA	NA	NA	NA	NA	NA	NA	NA	GO:1904029
NA	GO:0051402	NA	GO:0007159	NA	GO:1905517	NA	GO:0050727	NA	NA	NA	NA	NA	GO:0060485	NA	NA	GO:0032370	NA	GO:0050732	NA	GO:0050766	NA	NA	NA	GO:0070102	NA	GO:1902236	NA	GO:0061756	NA	NA	NA	NA	NA	NA	NA	NA	GO:0051101
NA	GO:0070997	NA	GO:0002521	NA	GO:0051235	NA	GO:0046328	NA	NA	NA	NA	NA	GO:0055065	NA	NA	GO:0040017	NA	GO:0010563	NA	GO:0002702	NA	NA	NA	GO:0032635	NA	GO:1904950	NA	GO:0071887	NA	NA	NA	NA	NA	NA	NA	NA	GO:0051090
NA	GO:0002283	NA	GO:0010876	NA	GO:0061180	NA	GO:1902105	NA	NA	NA	NA	NA	GO:0001774	NA	NA	GO:0043410	NA	GO:0042326	NA	GO:2000379	NA	NA	NA	GO:0032637	NA	GO:1903019	NA	GO:0007159	NA	NA	NA	NA	NA	NA	NA	NA	GO:2000278
NA	GO:0030593	NA	GO:0007626	NA	GO:0060443	NA	GO:0051249	NA	NA	NA	NA	NA	GO:0098815	NA	NA	GO:0045639	NA	GO:0031400	NA	GO:0048260	NA	NA	NA	GO:0030522	NA	GO:1903707	NA	GO:0030595	NA	NA	NA	NA	NA	NA	NA	NA	GO:0051052
NA	GO:0002446	NA	GO:0001946	NA	GO:0045576	NA	GO:0043405	NA	NA	NA	NA	NA	GO:0002548	NA	NA	GO:0051092	NA	GO:0045861	NA	GO:0002833	NA	NA	NA	GO:0097193	NA	GO:0051346	NA	GO:0043299	NA	NA	NA	NA	NA	NA	NA	NA	GO:0070201
NA	GO:1990266	NA	GO:0001945	NA	GO:0002279	NA	GO:0032886	NA	NA	NA	NA	NA	GO:0030224	NA	NA	GO:1901224	NA	GO:1903306	NA	GO:0060760	NA	NA	NA	GO:0072332	NA	GO:0002698	NA	GO:0001776	NA	NA	NA	NA	NA	NA	NA	NA	GO:1903706
NA	GO:0038061	NA	GO:0036303	NA	GO:0002335	NA	GO:0070507	NA	NA	NA	NA	NA	GO:1903131	NA	NA	GO:1904407	NA	GO:0002832	NA	GO:0032103	NA	NA	NA	GO:0008630	NA	GO:0050777	NA	GO:0001909	NA	NA	NA	NA	NA	NA	NA	NA	GO:0002697
NA	GO:0035567	NA	GO:0098727	NA	GO:0042490	NA	GO:0051960	NA	NA	NA	NA	NA	GO:0071674	NA	NA	GO:0051000	NA	GO:0060761	NA	GO:1903557	NA	NA	NA	GO:0008631	NA	GO:0002683	NA	GO:0002443	NA	NA	NA	NA	NA	NA	NA	NA	GO:0050727
NA	GO:0035872	NA	GO:0051235	NA	GO:0035855	NA	GO:2000177	NA	NA	NA	NA	NA	GO:0055067	NA	NA	GO:0046824	NA	GO:0032102	NA	GO:0032481	NA	NA	NA	GO:0055072	NA	GO:0050728	NA	GO:0050900	NA	NA	NA	NA	NA	NA	NA	NA	GO:0045088
NA	GO:0070431	NA	GO:0030539	NA	GO:0010324	NA	GO:0050767	NA	NA	NA	NA	NA	GO:0002011	NA	NA	GO:0010952	NA	GO:1903035	NA	GO:0002711	NA	NA	NA	GO:0006826	NA	GO:0045824	NA	GO:0002523	NA	NA	NA	NA	NA	NA	NA	NA	GO:2000106
NA	GO:0001503	NA	GO:0030879	NA	GO:0048762	NA	GO:2001222	NA	NA	NA	NA	NA	GO:0002009	NA	NA	GO:0031334	NA	GO:0051048	NA	GO:2000406	NA	NA	NA	GO:0007249	NA	GO:0032689	NA	GO:0070661	NA	NA	NA	NA	NA	NA	NA	NA	GO:1902105
NA	GO:0002221	NA	GO:0060603	NA	GO:0060485	NA	GO:0010975	NA	NA	NA	NA	NA	GO:0001763	NA	NA	GO:0046827	NA	GO:1901797	NA	GO:0042102	NA	NA	NA	GO:0007252	NA	GO:0032691	NA	GO:0050901	NA	NA	NA	NA	NA	NA	NA	NA	GO:0001910
NA	GO:0018212	NA	GO:0033598	NA	GO:0072132	NA	GO:1901222	NA	NA	NA	NA	NA	GO:0048871	NA	NA	GO:1903829	NA	GO:1902904	NA	GO:0002532	NA	NA	NA	GO:0007254	NA	GO:0032692	NA	GO:0006691	NA	NA	NA	NA	NA	NA	NA	NA	GO:0002703
NA	GO:0007422	NA	GO:0061180	NA	GO:0055065	NA	GO:0008593	NA	NA	NA	NA	NA	GO:0033555	NA	NA	GO:1900182	NA	GO:0034104	NA	GO:0002440	NA	NA	NA	GO:0031640	NA	GO:0032703	NA	GO:0016042	NA	NA	NA	NA	NA	NA	NA	NA	GO:0002685
NA	GO:0006909	NA	GO:0060443	NA	GO:0001774	NA	GO:0050730	NA	NA	NA	NA	NA	GO:0035264	NA	NA	GO:0045862	NA	GO:0051348	NA	GO:0046777	NA	NA	NA	GO:0061756	NA	GO:0032715	NA	GO:0010876	NA	NA	NA	NA	NA	NA	NA	NA	GO:0070663
NA	GO:0006910	NA	GO:0007613	NA	GO:0098815	NA	GO:0014066	NA	NA	NA	NA	NA	GO:0055001	NA	NA	GO:2000379	NA	GO:0051051	NA	GO:0043491	NA	NA	NA	GO:0071887	NA	GO:0032717	NA	GO:0019915	NA	NA	NA	NA	NA	NA	NA	NA	GO:0051249
NA	GO:0014065	NA	GO:0014031	NA	GO:0015718	NA	GO:0010543	NA	NA	NA	NA	NA	GO:0042692	NA	NA	GO:0060760	NA	GO:1903556	NA	GO:0051258	NA	NA	NA	GO:0007159	NA	GO:1902532	NA	GO:0034204	NA	NA	NA	NA	NA	NA	NA	NA	GO:0070228
NA	GO:0007200	NA	GO:0048762	NA	GO:0002548	NA	GO:0070920	NA	NA	NA	NA	NA	GO:0033002	NA	NA	GO:0032103	NA	GO:0045581	NA	GO:0016485	NA	NA	NA	GO:0030595	NA	GO:2001243	NA	GO:0031663	NA	NA	NA	NA	NA	NA	NA	NA	GO:0007346
NA	GO:0030838	NA	GO:0010463	NA	GO:0030224	NA	GO:0043254	NA	NA	NA	NA	NA	GO:0014896	NA	NA	GO:0045940	NA	GO:0042130	NA	GO:0016601	NA	NA	NA	GO:0043299	NA	GO:0033673	NA	GO:0060291	NA	NA	NA	NA	NA	NA	NA	NA	GO:0007088
NA	GO:0002821	NA	GO:0060485	NA	GO:1903131	NA	GO:0032271	NA	NA	NA	NA	NA	GO:0007517	NA	NA	GO:0032373	NA	GO:0050860	NA	GO:0007265	NA	NA	NA	GO:0001776	NA	GO:2000107	NA	GO:0002285	NA	NA	NA	NA	NA	NA	NA	NA	GO:0071675
NA	GO:0046635	NA	GO:0072132	NA	GO:0071674	NA	GO:0071900	NA	NA	NA	NA	NA	GO:0003012	NA	NA	GO:1902905	NA	GO:1901343	NA	GO:0006898	NA	NA	NA	GO:0001909	NA	GO:1903038	NA	GO:0070227	NA	NA	NA	NA	NA	NA	NA	NA	GO:1901222
NA	GO:0046638	NA	GO:0007498	NA	GO:0003159	NA	GO:0046578	NA	NA	NA	NA	NA	GO:0060537	NA	NA	GO:0060143	NA	GO:0045071	NA	GO:0043112	NA	NA	NA	GO:0002443	NA	GO:0070664	NA	GO:0048247	NA	NA	NA	NA	NA	NA	NA	NA	GO:0062207
NA	GO:0046641	NA	GO:0048332	NA	GO:0002009	NA	GO:1903034	NA	NA	NA	NA	NA	GO:0002275	NA	NA	GO:0042102	NA	GO:0048525	NA	GO:0097696	NA	NA	NA	GO:0050900	NA	GO:0040013	NA	GO:0031294	NA	NA	NA	NA	NA	NA	NA	NA	GO:0052547
NA	GO:0050857	NA	GO:0001823	NA	GO:0001763	NA	GO:0035023	NA	NA	NA	NA	NA	GO:0061515	NA	NA	GO:1905564	NA	GO:0061045	NA	GO:0045055	NA	NA	NA	GO:0002523	NA	GO:0051250	NA	GO:0002260	NA	NA	NA	NA	NA	NA	NA	NA	GO:0033135
NA	GO:2001235	NA	GO:0072207	NA	GO:0001738	NA	GO:0051056	NA	NA	NA	NA	NA	GO:0030099	NA	NA	GO:1904018	NA	GO:0150076	NA	GO:0032970	NA	NA	NA	GO:0070661	NA	GO:0043409	NA	GO:0002449	NA	NA	NA	NA	NA	NA	NA	NA	GO:0050764
NA	GO:0050871	NA	GO:0072210	NA	GO:1903510	NA	GO:0070302	NA	NA	NA	NA	NA	GO:0002274	NA	NA	GO:0002532	NA	GO:0070997	NA	GO:0030832	NA	NA	NA	GO:0050901	NA	GO:0045932	NA	GO:0072676	NA	NA	NA	NA	NA	NA	NA	NA	GO:0014066
NA	GO:0030890	NA	GO:0072273	NA	GO:0048871	NA	GO:1902903	NA	NA	NA	NA	NA	GO:0061082	NA	NA	GO:0065005	NA	GO:0002283	NA	GO:0110053	NA	NA	NA	GO:0006691	NA	GO:0002762	NA	GO:0007041	NA	NA	NA	NA	NA	NA	NA	NA	GO:0002700
NA	GO:0051928	NA	GO:0001656	NA	GO:0035264	NA	GO:0034243	NA	NA	NA	NA	NA	GO:0002573	NA	NA	GO:0071825	NA	GO:0030593	NA	GO:0002819	NA	NA	NA	GO:0016042	NA	GO:0043524	NA	GO:0080171	NA	NA	NA	NA	NA	NA	NA	NA	GO:0070920
NA	GO:0050850	NA	GO:0003338	NA	GO:0044706	NA	GO:0043555	NA	NA	NA	NA	NA	GO:0002444	NA	NA	GO:0036010	NA	GO:0002446	NA	GO:0046634	NA	NA	NA	GO:0010876	NA	GO:1901215	NA	GO:0016236	NA	NA	NA	NA	NA	NA	NA	NA	GO:0043254
NA	GO:2000516	NA	GO:0042303	NA	GO:0033002	NA	GO:0090092	NA	NA	NA	NA	NA	GO:0097529	NA	NA	GO:0034504	NA	GO:1990266	NA	GO:0046637	NA	NA	NA	GO:0019915	NA	GO:0032088	NA	GO:0042116	NA	NA	NA	NA	NA	NA	NA	NA	GO:0031647
NA	GO:0043372	NA	GO:0015844	NA	GO:0002275	NA	GO:0043114	NA	NA	NA	NA	NA	GO:0007520	NA	NA	GO:0016485	NA	GO:0038061	NA	GO:0090066	NA	NA	NA	GO:0034204	NA	GO:0010563	NA	GO:0002281	NA	NA	NA	NA	NA	NA	NA	NA	GO:0002831
NA	GO:0044089	NA	GO:1903131	NA	GO:0061515	NA	GO:1901342	NA	NA	NA	NA	NA	GO:0014902	NA	NA	GO:0006090	NA	GO:0038066	NA	GO:0050854	NA	NA	NA	GO:0031663	NA	GO:0042326	NA	GO:0048246	NA	NA	NA	NA	NA	NA	NA	NA	GO:0060759
NA	GO:0050867	NA	GO:0071674	NA	GO:0030099	NA	GO:0030111	NA	NA	NA	NA	NA	GO:0030101	NA	NA	GO:0032801	NA	GO:0002221	NA	GO:2001233	NA	NA	NA	GO:0007626	NA	GO:0043267	NA	GO:0010934	NA	NA	NA	NA	NA	NA	NA	NA	GO:2001020
NA	GO:0045785	NA	GO:0060571	NA	GO:0002262	NA	GO:0061041	NA	NA	NA	NA	NA	GO:0032232	NA	NA	GO:0097696	NA	GO:0018212	NA	GO:0050878	NA	NA	NA	GO:0001676	NA	GO:0042177	NA	GO:0030225	NA	NA	NA	NA	NA	NA	NA	NA	GO:0070302
NA	GO:0022409	NA	GO:0002009	NA	GO:0001773	NA	GO:0061458	NA	NA	NA	NA	NA	GO:0050858	NA	NA	GO:0031099	NA	GO:0006909	NA	GO:0050864	NA	NA	NA	GO:0060291	NA	GO:1903828	NA	GO:1905517	NA	NA	NA	NA	NA	NA	NA	NA	GO:1904356
NA	GO:0010942	NA	GO:0001763	NA	GO:0002274	NA	GO:0001101	NA	NA	NA	NA	NA	GO:0043537	NA	NA	GO:0032231	NA	GO:0014065	NA	GO:0030888	NA	NA	NA	GO:0002285	NA	GO:0031400	NA	GO:0051235	NA	NA	NA	NA	NA	NA	NA	NA	GO:0050863
NA	GO:0010720	NA	GO:0001738	NA	GO:0061082	NA	GO:0070849	NA	NA	NA	NA	NA	GO:0050869	NA	NA	GO:0110020	NA	GO:0031639	NA	GO:1903169	NA	NA	NA	GO:0070227	NA	GO:0050709	NA	GO:0051651	NA	NA	NA	NA	NA	NA	NA	NA	GO:0042129
NA	GO:0031343	NA	GO:0016331	NA	GO:0002573	NA	GO:0032355	NA	NA	NA	NA	NA	GO:0030889	NA	NA	GO:0002819	NA	GO:0030168	NA	GO:0051924	NA	NA	NA	GO:0048247	NA	GO:0071901	NA	GO:0045576	NA	NA	NA	NA	NA	NA	NA	NA	GO:0045069
NA	GO:0001954	NA	GO:0008045	NA	GO:0002444	NA	GO:0070555	NA	NA	NA	NA	NA	GO:0050866	NA	NA	GO:1902930	NA	GO:0070527	NA	GO:1904062	NA	NA	NA	GO:0031294	NA	GO:0002832	NA	GO:0002279	NA	NA	NA	NA	NA	NA	NA	NA	GO:0050792
NA	GO:0031346	NA	GO:0048871	NA	GO:0097529	NA	GO:0009612	NA	NA	NA	NA	NA	GO:0007162	NA	NA	GO:1900221	NA	GO:0050918	NA	GO:2000514	NA	NA	NA	GO:0002260	NA	GO:1903573	NA	GO:0002335	NA	NA	NA	NA	NA	NA	NA	NA	GO:0034976
NA	GO:0032722	NA	GO:0050879	NA	GO:0007520	NA	GO:0002237	NA	NA	NA	NA	NA	GO:0022408	NA	NA	GO:0043903	NA	GO:0002821	NA	GO:0043370	NA	NA	NA	GO:0002449	NA	GO:0032102	NA	GO:0022406	NA	NA	NA	NA	NA	NA	NA	NA	GO:0010332
NA	GO:0050921	NA	GO:0033555	NA	GO:0014902	NA	GO:1901652	NA	NA	NA	NA	NA	GO:0090051	NA	NA	GO:0050878	NA	GO:0046635	NA	GO:0032535	NA	NA	NA	GO:0072676	NA	GO:0051048	NA	GO:0061025	NA	NA	NA	NA	NA	NA	NA	NA	GO:0009408
NA	GO:0001819	NA	GO:0035637	NA	GO:0002820	NA	GO:0036119	NA	NA	NA	NA	NA	GO:0010812	NA	NA	GO:0050864	NA	GO:0046638	NA	GO:0002691	NA	NA	NA	GO:0007041	NA	GO:0034104	NA	GO:0010324	NA	NA	NA	NA	NA	NA	NA	NA	GO:0035456
NA	GO:0002720	NA	GO:0035264	NA	GO:0046636	NA	GO:0071559	NA	NA	NA	NA	NA	GO:0050922	NA	NA	GO:0043470	NA	GO:0046641	NA	GO:0050865	NA	NA	NA	GO:0080171	NA	GO:0051348	NA	GO:0046466	NA	NA	NA	NA	NA	NA	NA	NA	GO:0034341
NA	GO:0031349	NA	GO:0044706	NA	GO:0046639	NA	GO:0034612	NA	NA	NA	NA	NA	GO:0001818	NA	NA	GO:0050865	NA	GO:0050857	NA	GO:0033628	NA	NA	NA	GO:0042116	NA	GO:0051051	NA	GO:0006509	NA	NA	NA	NA	NA	NA	NA	NA	GO:0070670
NA	GO:0051091	NA	GO:0042692	NA	GO:0050858	NA	GO:0009411	NA	NA	NA	NA	NA	GO:0031348	NA	NA	GO:0022407	NA	GO:2001235	NA	GO:0022407	NA	NA	NA	GO:0002281	NA	GO:1903556	NA	GO:0033619	NA	NA	NA	NA	NA	NA	NA	NA	GO:0010212
NA	GO:0070374	NA	GO:0014812	NA	GO:0110150	NA	GO:0009611	NA	NA	NA	NA	NA	GO:0001937	NA	NA	GO:0008360	NA	GO:0050871	NA	GO:0060284	NA	NA	NA	GO:0048246	NA	GO:0032480	NA	GO:0031579	NA	NA	NA	NA	NA	NA	NA	NA	GO:0009416
NA	GO:1903749	NA	GO:0033002	NA	GO:0043537	NA	GO:0007266	NA	NA	NA	NA	NA	GO:0030857	NA	NA	GO:0045540	NA	GO:0030890	NA	GO:0031341	NA	NA	NA	GO:0010934	NA	GO:1904706	NA	GO:0001774	NA	NA	NA	NA	NA	NA	NA	NA	GO:0002237
NA	GO:1903055	NA	GO:0006936	NA	GO:0050869	NA	GO:0007548	NA	NA	NA	NA	NA	GO:0010633	NA	NA	GO:0010874	NA	GO:0051928	NA	GO:0022604	NA	NA	NA	GO:0030225	NA	GO:0045071	NA	GO:0051851	NA	NA	NA	NA	NA	NA	NA	NA	GO:1901652
NA	GO:0045687	NA	GO:0007517	NA	GO:0030889	NA	GO:0000819	NA	NA	NA	NA	NA	GO:0050680	NA	NA	GO:0050818	NA	GO:2000516	NA	GO:0060491	NA	NA	NA	GO:1905517	NA	GO:0048525	NA	GO:0071605	NA	NA	NA	NA	NA	NA	NA	NA	GO:0001562
NA	GO:0014015	NA	GO:0003012	NA	GO:0045912	NA	GO:0001501	NA	NA	NA	NA	NA	GO:0070373	NA	NA	GO:2000116	NA	GO:0043372	NA	GO:0008360	NA	NA	NA	GO:0051235	NA	GO:0051402	NA	GO:0002548	NA	NA	NA	NA	NA	NA	NA	NA	GO:0009314
NA	GO:0071624	NA	GO:0060537	NA	GO:2000515	NA	GO:0043588	NA	NA	NA	NA	NA	GO:0045926	NA	NA	GO:0031347	NA	GO:0044089	NA	GO:0008361	NA	NA	NA	GO:0051651	NA	GO:0070997	NA	GO:0030224	NA	NA	NA	NA	NA	NA	NA	NA	GO:0009266
NA	GO:0043547	NA	GO:0002573	NA	GO:0043371	NA	GO:0007264	NA	NA	NA	NA	NA	GO:1903707	NA	NA	GO:0051090	NA	GO:0050867	NA	GO:0050920	NA	NA	NA	GO:0045576	NA	GO:1990266	NA	GO:1903131	NA	NA	NA	NA	NA	NA	NA	NA	GO:0035966
NA	GO:1903708	NA	GO:0045445	NA	GO:0050866	NA	GO:0061053	NA	NA	NA	NA	NA	GO:0051346	NA	NA	GO:0010594	NA	GO:0045785	NA	GO:2000116	NA	NA	NA	GO:0002279	NA	GO:0038061	NA	GO:0071674	NA	NA	NA	NA	NA	NA	NA	NA	GO:0034612
NA	GO:0051345	NA	GO:0007520	NA	GO:0007162	NA	GO:0051225	NA	NA	NA	NA	NA	GO:0002698	NA	NA	GO:0010632	NA	GO:0033630	NA	GO:0051493	NA	NA	NA	GO:0002335	NA	GO:0051767	NA	GO:0055067	NA	NA	NA	NA	NA	NA	NA	NA	GO:0034340
NA	GO:0002699	NA	GO:0014904	NA	GO:0022408	NA	GO:0051653	NA	NA	NA	NA	NA	GO:0050777	NA	NA	GO:1903053	NA	GO:0022409	NA	GO:0051480	NA	NA	NA	GO:0022406	NA	GO:0007219	NA	GO:0048871	NA	NA	NA	NA	NA	NA	NA	NA	GO:0009411
NA	GO:0050778	NA	GO:0014902	NA	GO:0031342	NA	GO:0007051	NA	NA	NA	NA	NA	GO:0002683	NA	NA	GO:2001236	NA	GO:0010942	NA	GO:0031347	NA	NA	NA	GO:0061025	NA	GO:0051169	NA	GO:0044706	NA	NA	NA	NA	NA	NA	NA	NA	GO:0009615
NA	GO:0050729	NA	GO:0050919	NA	GO:0001953	NA	GO:0048863	NA	NA	NA	NA	NA	GO:0050728	NA	NA	GO:0006110	NA	GO:0010720	NA	GO:0051090	NA	NA	NA	GO:0010324	NA	GO:0035872	NA	GO:0043500	NA	NA	NA	NA	NA	NA	NA	NA	GO:0039529
NA	GO:0045089	NA	GO:0046636	NA	GO:0010812	NA	GO:0031098	NA	NA	NA	NA	NA	GO:0032689	NA	NA	GO:1903706	NA	GO:0031343	NA	GO:1904035	NA	NA	NA	GO:0046466	NA	GO:0070431	NA	GO:0010657	NA	NA	NA	NA	NA	NA	NA	NA	GO:0019932
NA	GO:0032729	NA	GO:0050771	NA	GO:0150118	NA	GO:0050808	NA	NA	NA	NA	NA	GO:0032695	NA	NA	GO:0002697	NA	GO:0032722	NA	GO:0017157	NA	NA	NA	GO:0006509	NA	GO:0046939	NA	GO:0014812	NA	NA	NA	NA	NA	NA	NA	NA	GO:0042770
NA	GO:0032733	NA	GO:0030517	NA	GO:0001818	NA	GO:0042330	NA	NA	NA	NA	NA	GO:0032691	NA	NA	GO:0050727	NA	GO:0050921	NA	GO:2001236	NA	NA	NA	GO:0033619	NA	GO:0030316	NA	GO:0033002	NA	NA	NA	NA	NA	NA	NA	NA	GO:0007264
NA	GO:0032735	NA	GO:0051100	NA	GO:0002719	NA	GO:0021537	NA	NA	NA	NA	NA	GO:0032692	NA	NA	GO:0045088	NA	GO:0050820	NA	GO:0045685	NA	NA	NA	GO:0031579	NA	GO:0001541	NA	GO:0002755	NA	NA	NA	NA	NA	NA	NA	NA	GO:0031098
NA	GO:0032731	NA	GO:0030514	NA	GO:0031348	NA	GO:0120193	NA	NA	NA	NA	NA	GO:0032715	NA	NA	GO:0002688	NA	GO:2001056	NA	GO:0043087	NA	NA	NA	GO:0001774	NA	GO:0038066	NA	GO:0002275	NA	NA	NA	NA	NA	NA	NA	NA	GO:0051146
NA	GO:0032732	NA	GO:0090090	NA	GO:0030857	NA	GO:0090130	NA	NA	NA	NA	NA	GO:0032717	NA	NA	GO:0043300	NA	GO:0001819	NA	GO:0008277	NA	NA	NA	GO:0051851	NA	GO:0002221	NA	GO:0033028	NA	NA	NA	NA	NA	NA	NA	NA	GO:0034134
NA	GO:0032743	NA	GO:0090288	NA	GO:0010633	NA	GO:0007179	NA	NA	NA	NA	NA	GO:1902532	NA	NA	GO:1902105	NA	GO:0002720	NA	GO:1903706	NA	NA	NA	GO:0044788	NA	GO:0018209	NA	GO:0030099	NA	NA	NA	NA	NA	NA	NA	NA	GO:0002224
NA	GO:0032755	NA	GO:0007162	NA	GO:1901185	NA	GO:0007178	NA	NA	NA	NA	NA	GO:1903038	NA	NA	GO:0002703	NA	GO:0051495	NA	GO:0002920	NA	NA	NA	GO:0071605	NA	GO:0018210	NA	GO:0002262	NA	NA	NA	NA	NA	NA	NA	NA	GO:0055076
NA	GO:0032757	NA	GO:0022408	NA	GO:0070373	NA	GO:0035148	NA	NA	NA	NA	NA	GO:0040013	NA	NA	GO:0002685	NA	GO:0031349	NA	GO:0002697	NA	NA	NA	GO:0002548	NA	GO:0038083	NA	GO:0001773	NA	NA	NA	NA	NA	NA	NA	NA	GO:0006413
NA	GO:0034767	NA	GO:0010721	NA	GO:0045920	NA	GO:0042110	NA	NA	NA	NA	NA	GO:0051250	NA	NA	GO:0070663	NA	GO:0051091	NA	GO:0050727	NA	NA	NA	GO:0030224	NA	GO:0018212	NA	GO:0043011	NA	NA	NA	NA	NA	NA	NA	NA	GO:0006399
NA	GO:0043270	NA	GO:0030308	NA	GO:1903707	NA	GO:0001655	NA	NA	NA	NA	NA	GO:0045638	NA	NA	GO:0046890	NA	GO:0045807	NA	GO:0002861	NA	NA	NA	GO:1903131	NA	GO:0036499	NA	GO:0002274	NA	NA	NA	NA	NA	NA	NA	NA	GO:0033209
NA	GO:0043123	NA	GO:0031345	NA	GO:0002698	NA	GO:0099518	NA	NA	NA	NA	NA	GO:0002762	NA	NA	GO:1905952	NA	GO:0070374	NA	GO:0045088	NA	NA	NA	GO:0071674	NA	GO:0006909	NA	GO:0061082	NA	NA	NA	NA	NA	NA	NA	NA	GO:0071706
NA	GO:0046330	NA	GO:0010812	NA	GO:0050777	NA	GO:0042060	NA	NA	NA	NA	NA	GO:0043524	NA	NA	GO:0019216	NA	GO:1904951	NA	GO:0034765	NA	NA	NA	GO:0055067	NA	GO:0014065	NA	GO:0002573	NA	NA	NA	NA	NA	NA	NA	NA	GO:0032606
NA	GO:0033674	NA	GO:0050922	NA	GO:0002683	NA	NA	NA	NA	NA	NA	NA	GO:0045671	NA	NA	GO:0032368	NA	GO:0045921	NA	GO:0010591	NA	NA	NA	GO:0048871	NA	GO:0006907	NA	GO:0002444	NA	NA	NA	NA	NA	NA	NA	NA	GO:0042110
NA	GO:1904996	NA	GO:0001818	NA	GO:0050728	NA	NA	NA	NA	NA	NA	NA	GO:0010466	NA	NA	GO:0051249	NA	GO:2001238	NA	GO:2000106	NA	NA	NA	GO:0043500	NA	GO:0030168	NA	GO:0097529	NA	NA	NA	NA	NA	NA	NA	NA	GO:0043029
NA	GO:2000108	NA	GO:0031348	NA	GO:0002862	NA	NA	NA	NA	NA	NA	NA	GO:0010563	NA	NA	GO:1901623	NA	GO:0071624	NA	GO:0002688	NA	NA	NA	GO:0010657	NA	GO:0070527	NA	GO:0007520	NA	NA	NA	NA	NA	NA	NA	NA	GO:0042098
NA	GO:1903039	NA	GO:0048640	NA	GO:0032692	NA	NA	NA	NA	NA	NA	NA	GO:0042326	NA	NA	GO:0002706	NA	GO:0043547	NA	GO:0043300	NA	NA	NA	GO:0014812	NA	GO:0048008	NA	GO:0030101	NA	NA	NA	NA	NA	NA	NA	NA	GO:0050852
NA	GO:0002690	NA	GO:0043433	NA	GO:0032703	NA	NA	NA	NA	NA	NA	NA	GO:0032102	NA	NA	GO:2000401	NA	GO:1903708	NA	GO:1902105	NA	NA	NA	GO:0033002	NA	GO:0071800	NA	GO:0001779	NA	NA	NA	NA	NA	NA	NA	NA	GO:0007033
NA	GO:0002705	NA	GO:0030857	NA	GO:0032715	NA	NA	NA	NA	NA	NA	NA	GO:2000737	NA	NA	GO:0045649	NA	GO:0051345	NA	GO:0001910	NA	NA	NA	GO:0002755	NA	GO:0002675	NA	GO:0002228	NA	NA	NA	NA	NA	NA	NA	NA	GO:0019079
NA	GO:0002687	NA	GO:0010633	NA	GO:0032717	NA	NA	NA	NA	NA	NA	NA	GO:0030512	NA	NA	GO:0033003	NA	GO:0002699	NA	GO:0002703	NA	NA	NA	GO:0002275	NA	GO:0002821	NA	GO:0070265	NA	NA	NA	NA	NA	NA	NA	NA	GO:0019058
NA	GO:0070665	NA	GO:0045926	NA	GO:1902532	NA	NA	NA	NA	NA	NA	NA	GO:0090101	NA	NA	GO:0033006	NA	GO:0050778	NA	GO:0002685	NA	NA	NA	GO:0033028	NA	GO:0046635	NA	GO:0002820	NA	NA	NA	NA	NA	NA	NA	NA	GO:0016032
NA	GO:0040017	NA	GO:0046888	NA	GO:0033673	NA	NA	NA	NA	NA	NA	NA	GO:1903556	NA	NA	GO:0051043	NA	GO:0050729	NA	GO:0070663	NA	NA	NA	GO:0061515	NA	GO:0046638	NA	GO:0046636	NA	NA	NA	NA	NA	NA	NA	NA	GO:0042060
NA	GO:0045621	NA	GO:0050777	NA	GO:2000107	NA	NA	NA	NA	NA	NA	NA	GO:0050860	NA	NA	GO:1902893	NA	GO:0045089	NA	GO:0051249	NA	NA	NA	GO:0030099	NA	GO:0046641	NA	GO:1902992	NA	NA	NA	NA	NA	NA	NA	NA	GO:0090594
NA	GO:0002708	NA	GO:0002683	NA	GO:1903038	NA	NA	NA	NA	NA	NA	NA	GO:1901343	NA	NA	GO:0071675	NA	GO:0032729	NA	GO:0070228	NA	NA	NA	GO:0002262	NA	GO:0050857	NA	GO:0050858	NA	NA	NA	NA	NA	NA	NA	NA	NA
NA	GO:2000403	NA	GO:0045824	NA	GO:0002704	NA	NA	NA	NA	NA	NA	NA	GO:0021675	NA	NA	GO:0045637	NA	GO:0032733	NA	GO:0045619	NA	NA	NA	GO:0001773	NA	GO:0010508	NA	GO:2001234	NA	NA	NA	NA	NA	NA	NA	NA	NA
NA	GO:0043410	NA	GO:0032715	NA	GO:0070664	NA	NA	NA	NA	NA	NA	NA	GO:0014033	NA	NA	GO:0002761	NA	GO:0032735	NA	GO:0002706	NA	NA	NA	GO:0043011	NA	GO:0043536	NA	GO:1903579	NA	NA	NA	NA	NA	NA	NA	NA	NA
NA	GO:0043406	NA	GO:0045833	NA	GO:0040013	NA	NA	NA	NA	NA	NA	NA	GO:0021915	NA	NA	GO:0032814	NA	GO:0032731	NA	GO:0045649	NA	NA	NA	GO:0002274	NA	GO:0050871	NA	GO:0010507	NA	NA	NA	NA	NA	NA	NA	NA	NA
NA	GO:0071639	NA	GO:0040013	NA	GO:0051250	NA	NA	NA	NA	NA	NA	NA	GO:0097150	NA	NA	GO:1901222	NA	GO:0032732	NA	GO:0033003	NA	NA	NA	GO:0061082	NA	GO:0030890	NA	GO:0051100	NA	NA	NA	NA	NA	NA	NA	NA	NA
NA	GO:0071677	NA	GO:0045662	NA	GO:0070229	NA	NA	NA	NA	NA	NA	NA	GO:0051402	NA	NA	GO:0006140	NA	GO:0032743	NA	GO:0010959	NA	NA	NA	GO:0002573	NA	GO:0106058	NA	GO:0050869	NA	NA	NA	NA	NA	NA	NA	NA	NA
NA	GO:1905332	NA	GO:0051961	NA	GO:0045620	NA	NA	NA	NA	NA	NA	NA	GO:0070997	NA	NA	GO:0045667	NA	GO:0032755	NA	GO:0071675	NA	NA	NA	GO:0002444	NA	GO:0050850	NA	GO:0030889	NA	NA	NA	NA	NA	NA	NA	NA	NA
NA	GO:1901863	NA	GO:0043524	NA	GO:0002707	NA	NA	NA	NA	NA	NA	NA	GO:0097485	NA	NA	GO:0045670	NA	GO:0032757	NA	GO:0045637	NA	NA	NA	GO:0097529	NA	GO:0009896	NA	GO:0051926	NA	NA	NA	NA	NA	NA	NA	NA	NA
NA	GO:0045954	NA	GO:1901215	NA	GO:0043409	NA	NA	NA	NA	NA	NA	NA	GO:0030593	NA	NA	GO:0052547	NA	GO:0090316	NA	GO:0002761	NA	NA	NA	GO:0007520	NA	GO:2000516	NA	GO:0009895	NA	NA	NA	NA	NA	NA	NA	NA	NA
NA	GO:0002717	NA	GO:0045665	NA	GO:1902373	NA	NA	NA	NA	NA	NA	NA	GO:1990266	NA	NA	GO:0097006	NA	GO:0032388	NA	GO:0002886	NA	NA	NA	GO:0030101	NA	GO:0044089	NA	GO:2000515	NA	NA	NA	NA	NA	NA	NA	NA	NA
NA	GO:1902624	NA	GO:0010977	NA	GO:1903312	NA	NA	NA	NA	NA	NA	NA	GO:0038061	NA	NA	GO:0010543	NA	GO:0043270	NA	GO:0032814	NA	NA	NA	GO:0001779	NA	GO:1903364	NA	GO:0031330	NA	NA	NA	NA	NA	NA	NA	NA	NA
NA	GO:0051092	NA	GO:0030279	NA	GO:0045980	NA	NA	NA	NA	NA	NA	NA	GO:0007263	NA	NA	GO:0002831	NA	GO:0043123	NA	GO:0002715	NA	NA	NA	GO:0002228	NA	GO:0050867	NA	GO:0050866	NA	NA	NA	NA	NA	NA	NA	NA	NA
NA	GO:0062208	NA	GO:0045668	NA	GO:0030279	NA	NA	NA	NA	NA	NA	NA	GO:0070431	NA	NA	GO:0060759	NA	GO:0033674	NA	GO:0050767	NA	NA	NA	GO:0070265	NA	GO:0045785	NA	GO:0007162	NA	NA	NA	NA	NA	NA	NA	NA	NA
NA	GO:0010952	NA	GO:0002792	NA	GO:0045668	NA	NA	NA	NA	NA	NA	NA	GO:0042476	NA	NA	GO:0035023	NA	GO:1903039	NA	GO:0010975	NA	NA	NA	GO:0002820	NA	GO:0033630	NA	GO:0022408	NA	NA	NA	NA	NA	NA	NA	NA	NA
NA	GO:0050731	NA	GO:0010563	NA	GO:0010563	NA	NA	NA	NA	NA	NA	NA	GO:0042475	NA	NA	GO:0062012	NA	GO:0002690	NA	GO:0080164	NA	NA	NA	GO:0046636	NA	GO:0022409	NA	GO:0031342	NA	NA	NA	NA	NA	NA	NA	NA	NA
NA	GO:0050766	NA	GO:0042326	NA	GO:0042326	NA	NA	NA	NA	NA	NA	NA	GO:0001503	NA	NA	GO:0050810	NA	GO:0043302	NA	GO:0052547	NA	NA	NA	GO:1902992	NA	GO:0010720	NA	GO:0001953	NA	NA	NA	NA	NA	NA	NA	NA	NA
NA	GO:0010922	NA	GO:0032091	NA	GO:0002701	NA	NA	NA	NA	NA	NA	NA	GO:0001649	NA	NA	GO:0019218	NA	GO:0002705	NA	GO:0050730	NA	NA	NA	GO:0050858	NA	GO:0031343	NA	GO:0050819	NA	NA	NA	NA	NA	NA	NA	NA	NA
NA	GO:0014068	NA	GO:0050709	NA	GO:0032091	NA	NA	NA	NA	NA	NA	NA	GO:0030316	NA	NA	GO:0032371	NA	GO:0002687	NA	GO:0050764	NA	NA	NA	GO:2001234	NA	GO:0032722	NA	GO:2000117	NA	NA	NA	NA	NA	NA	NA	NA	NA
NA	GO:0010518	NA	GO:1904893	NA	GO:0051898	NA	NA	NA	NA	NA	NA	NA	GO:0003151	NA	NA	GO:0032928	NA	GO:0070665	NA	GO:0002700	NA	NA	NA	GO:1903579	NA	GO:0050921	NA	GO:0001818	NA	NA	NA	NA	NA	NA	NA	NA	NA
NA	GO:0002702	NA	GO:0002832	NA	GO:0031400	NA	NA	NA	NA	NA	NA	NA	GO:0030728	NA	NA	GO:0090322	NA	GO:0040017	NA	GO:0043254	NA	NA	NA	GO:0010507	NA	GO:0001819	NA	GO:0002719	NA	NA	NA	NA	NA	NA	NA	NA	NA
NA	GO:0045860	NA	GO:0060761	NA	GO:1903306	NA	NA	NA	NA	NA	NA	NA	GO:0002221	NA	NA	GO:1902903	NA	GO:0045621	NA	GO:0032271	NA	NA	NA	GO:0051100	NA	GO:0002720	NA	GO:1900016	NA	NA	NA	NA	NA	NA	NA	NA	NA
NA	GO:0051897	NA	GO:0032102	NA	GO:0032102	NA	NA	NA	NA	NA	NA	NA	GO:0035335	NA	NA	GO:0034103	NA	GO:0002708	NA	GO:0061097	NA	NA	NA	GO:0050869	NA	GO:1900017	NA	GO:0031348	NA	NA	NA	NA	NA	NA	NA	NA	NA
NA	GO:0032273	NA	GO:1903035	NA	GO:0051048	NA	NA	NA	NA	NA	NA	NA	GO:0018212	NA	NA	GO:0010803	NA	GO:2000403	NA	GO:0048259	NA	NA	NA	GO:0030889	NA	GO:0031349	NA	GO:0043433	NA	NA	NA	NA	NA	NA	NA	NA	NA
NA	GO:0061098	NA	GO:0051048	NA	GO:0034104	NA	NA	NA	NA	NA	NA	NA	GO:0006909	NA	NA	GO:0050863	NA	GO:0043032	NA	GO:1904892	NA	NA	NA	GO:0051926	NA	GO:0035306	NA	GO:0045806	NA	NA	NA	NA	NA	NA	NA	NA	NA
NA	GO:1904894	NA	GO:0062014	NA	GO:0034122	NA	NA	NA	NA	NA	NA	NA	GO:0006910	NA	NA	GO:0042129	NA	GO:1905523	NA	GO:1903305	NA	NA	NA	GO:0050849	NA	GO:0051091	NA	GO:1904036	NA	NA	NA	NA	NA	NA	NA	NA	NA
NA	GO:0002833	NA	GO:0050805	NA	GO:0051348	NA	NA	NA	NA	NA	NA	NA	GO:0014065	NA	NA	GO:1901342	NA	GO:0043410	NA	GO:0051279	NA	NA	NA	GO:0009895	NA	GO:0010595	NA	GO:1901185	NA	NA	NA	NA	NA	NA	NA	NA	NA
NA	GO:0060760	NA	GO:0030512	NA	GO:0051051	NA	NA	NA	NA	NA	NA	NA	GO:0046854	NA	NA	GO:0003014	NA	GO:0043406	NA	GO:0002831	NA	NA	NA	GO:2000515	NA	GO:0010634	NA	GO:0070373	NA	NA	NA	NA	NA	NA	NA	NA	NA
NA	GO:0032103	NA	GO:0090101	NA	GO:1903556	NA	NA	NA	NA	NA	NA	NA	GO:0001890	NA	NA	GO:0045730	NA	GO:0071677	NA	GO:0060759	NA	NA	NA	GO:0031330	NA	GO:0050679	NA	GO:0045920	NA	NA	NA	NA	NA	NA	NA	NA	NA
NA	GO:0048643	NA	GO:1903556	NA	GO:0070233	NA	NA	NA	NA	NA	NA	NA	GO:0097320	NA	NA	GO:0009617	NA	GO:0045639	NA	GO:1900027	NA	NA	NA	GO:0050866	NA	GO:0070374	NA	GO:2001237	NA	NA	NA	NA	NA	NA	NA	NA	NA
NA	GO:0051057	NA	GO:0060339	NA	GO:0045581	NA	NA	NA	NA	NA	NA	NA	GO:0030168	NA	NA	GO:0009743	NA	GO:0061081	NA	GO:0051046	NA	NA	NA	GO:0007162	NA	GO:0045648	NA	GO:1902042	NA	NA	NA	NA	NA	NA	NA	NA	NA
NA	GO:0048661	NA	GO:1901343	NA	GO:0002710	NA	NA	NA	NA	NA	NA	NA	GO:0070527	NA	NA	GO:0034405	NA	GO:0002888	NA	GO:0051056	NA	NA	NA	GO:0022408	NA	GO:0045600	NA	GO:1903707	NA	NA	NA	NA	NA	NA	NA	NA	NA
NA	GO:0070304	NA	GO:0030178	NA	GO:0042130	NA	NA	NA	NA	NA	NA	NA	GO:0048008	NA	NA	GO:0034341	NA	GO:0032816	NA	GO:0032928	NA	NA	NA	GO:0031342	NA	GO:0048146	NA	GO:0051346	NA	NA	NA	NA	NA	NA	NA	NA	NA
NA	GO:0034123	NA	GO:0061045	NA	GO:0050860	NA	NA	NA	NA	NA	NA	NA	GO:0050918	NA	NA	GO:0070555	NA	GO:0051962	NA	GO:0090322	NA	NA	NA	GO:0001953	NA	GO:1903708	NA	GO:0002698	NA	NA	NA	NA	NA	NA	NA	NA	NA
NA	GO:0051347	NA	GO:0072006	NA	GO:0045623	NA	NA	NA	NA	NA	NA	NA	GO:0046635	NA	NA	GO:0070741	NA	GO:0050769	NA	GO:1902903	NA	NA	NA	GO:0032682	NA	GO:0002699	NA	GO:0050777	NA	NA	NA	NA	NA	NA	NA	NA	NA
NA	GO:0034764	NA	GO:0072009	NA	GO:1901343	NA	NA	NA	NA	NA	NA	NA	GO:0046638	NA	NA	GO:0002931	NA	GO:1901216	NA	GO:0060142	NA	NA	NA	GO:0050922	NA	GO:0050778	NA	GO:0002683	NA	NA	NA	NA	NA	NA	NA	NA	NA
NA	GO:1903557	NA	GO:0072028	NA	GO:0001755	NA	NA	NA	NA	NA	NA	NA	GO:1902993	NA	NA	GO:1901654	NA	GO:1902624	NA	GO:0034762	NA	NA	NA	GO:0050819	NA	GO:0050729	NA	GO:0050728	NA	NA	NA	NA	NA	NA	NA	NA	NA
NA	GO:0002726	NA	GO:0014033	NA	GO:0061351	NA	NA	NA	NA	NA	NA	NA	GO:0043536	NA	NA	GO:0002237	NA	GO:0051092	NA	GO:0050863	NA	NA	NA	GO:2000117	NA	GO:0045089	NA	GO:0002862	NA	NA	NA	NA	NA	NA	NA	NA	NA
NA	GO:0001916	NA	GO:0001755	NA	GO:0150076	NA	NA	NA	NA	NA	NA	NA	GO:0030513	NA	NA	GO:0070482	NA	GO:1901224	NA	GO:0070232	NA	NA	NA	GO:0001818	NA	GO:0032727	NA	GO:0045824	NA	NA	NA	NA	NA	NA	NA	NA	NA
NA	GO:0002711	NA	GO:0061351	NA	GO:0051402	NA	NA	NA	NA	NA	NA	NA	GO:0050871	NA	NA	GO:1901652	NA	GO:1904407	NA	GO:0045580	NA	NA	NA	GO:0002719	NA	GO:0032728	NA	GO:0032689	NA	NA	NA	NA	NA	NA	NA	NA	NA
NA	GO:2000406	NA	GO:0021915	NA	GO:0070997	NA	NA	NA	NA	NA	NA	NA	GO:0030890	NA	NA	GO:0043434	NA	GO:1900745	NA	GO:0002709	NA	NA	NA	GO:1900016	NA	GO:0032729	NA	GO:0032695	NA	NA	NA	NA	NA	NA	NA	NA	NA
NA	GO:0042102	NA	GO:0001841	NA	GO:1990138	NA	NA	NA	NA	NA	NA	NA	GO:0106058	NA	NA	GO:0032570	NA	GO:0062208	NA	GO:2000404	NA	NA	NA	GO:0031348	NA	GO:0032735	NA	GO:0032691	NA	NA	NA	NA	NA	NA	NA	NA	NA
NA	GO:0030177	NA	GO:0007405	NA	GO:0015804	NA	NA	NA	NA	NA	NA	NA	GO:0051928	NA	NA	GO:0048545	NA	GO:0010952	NA	GO:0042129	NA	NA	NA	GO:0035305	NA	GO:0032731	NA	GO:0032692	NA	NA	NA	NA	NA	NA	NA	NA	NA
NA	GO:0090303	NA	GO:0050905	NA	GO:0030593	NA	NA	NA	NA	NA	NA	NA	GO:0050850	NA	NA	GO:0033574	NA	GO:0050731	NA	GO:0050856	NA	NA	NA	GO:0043433	NA	GO:0032732	NA	GO:0032703	NA	NA	NA	NA	NA	NA	NA	NA	NA
NA	GO:0043368	NA	GO:0019228	NA	GO:1990266	NA	NA	NA	NA	NA	NA	NA	GO:2000516	NA	NA	GO:0009636	NA	GO:0050766	NA	GO:1901342	NA	NA	NA	GO:0045806	NA	GO:0032743	NA	GO:0032715	NA	NA	NA	NA	NA	NA	NA	NA	NA
NA	GO:0002440	NA	GO:0042551	NA	GO:0038061	NA	NA	NA	NA	NA	NA	NA	GO:0043372	NA	NA	GO:0034612	NA	GO:0014068	NA	GO:0060627	NA	NA	NA	GO:2000352	NA	GO:0032755	NA	GO:0032717	NA	NA	NA	NA	NA	NA	NA	NA	NA
NA	GO:0060512	NA	GO:0001764	NA	GO:0007219	NA	NA	NA	NA	NA	NA	NA	GO:0010676	NA	NA	GO:0009615	NA	GO:0002702	NA	GO:0050792	NA	NA	NA	GO:1904036	NA	GO:0032757	NA	GO:1902532	NA	NA	NA	NA	NA	NA	NA	NA	NA
NA	GO:0043491	NA	GO:1990138	NA	GO:0007000	NA	NA	NA	NA	NA	NA	NA	GO:0044089	NA	NA	GO:0009611	NA	GO:0031334	NA	GO:0045730	NA	NA	NA	GO:1901185	NA	GO:0043123	NA	GO:2001243	NA	NA	NA	NA	NA	NA	NA	NA	NA
NA	GO:0030166	NA	GO:1902284	NA	GO:0015849	NA	NA	NA	NA	NA	NA	NA	GO:0050867	NA	NA	GO:0007266	NA	GO:0035307	NA	GO:0009617	NA	NA	NA	GO:0070373	NA	GO:0046330	NA	GO:0043271	NA	NA	NA	NA	NA	NA	NA	NA	NA
NA	GO:0006029	NA	GO:0097485	NA	GO:0015711	NA	NA	NA	NA	NA	NA	NA	GO:0045785	NA	NA	GO:0009185	NA	GO:0045860	NA	GO:0051592	NA	NA	NA	GO:0045920	NA	GO:0033674	NA	GO:0043124	NA	NA	NA	NA	NA	NA	NA	NA	NA
NA	GO:0007265	NA	GO:0031102	NA	GO:0015850	NA	NA	NA	NA	NA	NA	NA	GO:0022409	NA	NA	GO:1902652	NA	GO:1903829	NA	GO:0009620	NA	NA	NA	GO:2001237	NA	GO:1902745	NA	GO:0033673	NA	NA	NA	NA	NA	NA	NA	NA	NA
NA	GO:2001057	NA	GO:0006836	NA	GO:0015748	NA	NA	NA	NA	NA	NA	NA	GO:0045787	NA	NA	GO:0001501	NA	GO:0045862	NA	GO:0060416	NA	NA	NA	GO:1902042	NA	GO:1904996	NA	GO:2000107	NA	NA	NA	NA	NA	NA	NA	NA	NA
NA	GO:0043113	NA	GO:0035567	NA	GO:0035265	NA	NA	NA	NA	NA	NA	NA	GO:0090068	NA	NA	GO:0044283	NA	GO:2000379	NA	GO:0034341	NA	NA	NA	GO:1903707	NA	GO:1903039	NA	GO:1903038	NA	NA	NA	NA	NA	NA	NA	NA	NA
NA	GO:0003002	NA	GO:0042476	NA	GO:0001503	NA	NA	NA	NA	NA	NA	NA	GO:0010942	NA	NA	GO:0044282	NA	GO:0048260	NA	GO:0070555	NA	NA	NA	GO:0051346	NA	GO:0002690	NA	GO:0002689	NA	NA	NA	NA	NA	NA	NA	NA	NA
NA	GO:0030832	NA	GO:0042475	NA	GO:0001649	NA	NA	NA	NA	NA	NA	NA	GO:0010811	NA	NA	GO:0048659	NA	GO:1904894	NA	GO:0070670	NA	NA	NA	GO:0002698	NA	GO:0002705	NA	GO:0002704	NA	NA	NA	NA	NA	NA	NA	NA	NA
NA	GO:0002819	NA	GO:0120255	NA	GO:0030316	NA	NA	NA	NA	NA	NA	NA	GO:0032722	NA	NA	GO:0006694	NA	GO:1903307	NA	GO:0002237	NA	NA	NA	GO:0050777	NA	GO:0002687	NA	GO:0002686	NA	NA	NA	NA	NA	NA	NA	NA	NA
NA	GO:0046634	NA	GO:0120254	NA	GO:0003151	NA	NA	NA	NA	NA	NA	NA	GO:0050921	NA	NA	GO:0008202	NA	GO:0002833	NA	GO:1901652	NA	NA	NA	GO:0002683	NA	GO:0070665	NA	GO:0070664	NA	NA	NA	NA	NA	NA	NA	NA	NA
NA	GO:0046637	NA	GO:0021988	NA	GO:0001541	NA	NA	NA	NA	NA	NA	NA	GO:0001819	NA	NA	GO:0055092	NA	GO:0060760	NA	GO:0034612	NA	NA	NA	GO:0050728	NA	GO:0060193	NA	GO:0045833	NA	NA	NA	NA	NA	NA	NA	NA	NA
NA	GO:2000027	NA	GO:0015850	NA	GO:0038066	NA	NA	NA	NA	NA	NA	NA	GO:0002720	NA	NA	GO:0016125	NA	GO:0032103	NA	GO:0009615	NA	NA	NA	GO:0002862	NA	GO:0090218	NA	GO:0010888	NA	NA	NA	NA	NA	NA	NA	NA	NA
NA	GO:0002577	NA	GO:0035265	NA	GO:0060389	NA	NA	NA	NA	NA	NA	NA	GO:1900017	NA	NA	GO:0015918	NA	GO:1903036	NA	GO:0009611	NA	NA	NA	GO:0045824	NA	GO:0045621	NA	GO:0040013	NA	NA	NA	NA	NA	NA	NA	NA	NA
NA	GO:0050854	NA	GO:0001759	NA	GO:0002221	NA	NA	NA	NA	NA	NA	NA	GO:0035306	NA	NA	GO:0043149	NA	GO:0035025	NA	GO:0097178	NA	NA	NA	GO:0032689	NA	GO:0002708	NA	GO:0051250	NA	NA	NA	NA	NA	NA	NA	NA	NA
NA	GO:2001233	NA	GO:0001503	NA	GO:0018023	NA	NA	NA	NA	NA	NA	NA	GO:0048639	NA	NA	GO:0010658	NA	GO:0051047	NA	GO:0031529	NA	NA	NA	GO:0032695	NA	GO:0043410	NA	GO:0070229	NA	NA	NA	NA	NA	NA	NA	NA	NA
NA	GO:0043903	NA	GO:0001649	NA	GO:0018212	NA	NA	NA	NA	NA	NA	NA	GO:0051091	NA	NA	GO:0042554	NA	GO:0070304	NA	GO:0051208	NA	NA	NA	GO:0032691	NA	GO:0043406	NA	GO:0045620	NA	NA	NA	NA	NA	NA	NA	NA	NA
NA	GO:0030510	NA	GO:0030316	NA	GO:0006909	NA	NA	NA	NA	NA	NA	NA	GO:0010595	NA	NA	GO:0006801	NA	GO:1902905	NA	GO:0007264	NA	NA	NA	GO:0032692	NA	GO:1902895	NA	GO:0002707	NA	NA	NA	NA	NA	NA	NA	NA	NA
NA	GO:0030500	NA	GO:0003151	NA	GO:0014065	NA	NA	NA	NA	NA	NA	NA	GO:0001938	NA	NA	GO:0007271	NA	GO:0060143	NA	GO:0042554	NA	NA	NA	GO:0032703	NA	GO:0071677	NA	GO:0043409	NA	NA	NA	NA	NA	NA	NA	NA	NA
NA	GO:0050864	NA	GO:0003148	NA	GO:0046488	NA	NA	NA	NA	NA	NA	NA	GO:0010634	NA	NA	GO:0006949	NA	GO:0051347	NA	GO:0006801	NA	NA	NA	GO:0032715	NA	GO:0045933	NA	GO:0043407	NA	NA	NA	NA	NA	NA	NA	NA	NA
NA	GO:0045577	NA	GO:0042698	NA	GO:0007200	NA	NA	NA	NA	NA	NA	NA	GO:0050679	NA	NA	GO:0001659	NA	GO:1903557	NA	GO:0050808	NA	NA	NA	GO:0032717	NA	GO:0045639	NA	GO:0071676	NA	NA	NA	NA	NA	NA	NA	NA	NA
NA	GO:0030888	NA	GO:0022602	NA	GO:0015914	NA	NA	NA	NA	NA	NA	NA	GO:0010718	NA	NA	GO:0120193	NA	GO:0032481	NA	GO:0006949	NA	NA	NA	GO:1902532	NA	GO:0061081	NA	GO:0002762	NA	NA	NA	NA	NA	NA	NA	NA	NA
NA	GO:0050855	NA	GO:0021543	NA	GO:0007009	NA	NA	NA	NA	NA	NA	NA	GO:0070374	NA	NA	GO:0090130	NA	GO:0002711	NA	GO:0042330	NA	NA	NA	GO:2001243	NA	GO:0045954	NA	GO:0002716	NA	NA	NA	NA	NA	NA	NA	NA	NA
NA	GO:1903169	NA	GO:0031016	NA	GO:0030168	NA	NA	NA	NA	NA	NA	NA	GO:2001238	NA	NA	GO:0048771	NA	GO:2000406	NA	GO:0048771	NA	NA	NA	GO:0043124	NA	GO:0002717	NA	GO:0043524	NA	NA	NA	NA	NA	NA	NA	NA	NA
NA	GO:1901019	NA	GO:0060389	NA	GO:0070527	NA	NA	NA	NA	NA	NA	NA	GO:0048146	NA	NA	GO:0034134	NA	GO:0042102	NA	GO:0002224	NA	NA	NA	GO:0033673	NA	GO:2000179	NA	GO:1901215	NA	NA	NA	NA	NA	NA	NA	NA	NA
NA	GO:0051924	NA	GO:0007389	NA	GO:0048008	NA	NA	NA	NA	NA	NA	NA	GO:0071624	NA	NA	GO:0034138	NA	GO:1904018	NA	GO:0071706	NA	NA	NA	GO:2000107	NA	GO:0043525	NA	GO:0032088	NA	NA	NA	NA	NA	NA	NA	NA	NA
NA	GO:0010522	NA	GO:0015833	NA	GO:0000271	NA	NA	NA	NA	NA	NA	NA	GO:0045927	NA	NA	GO:0002224	NA	GO:0048524	NA	GO:0007260	NA	NA	NA	GO:1903038	NA	GO:1901216	NA	GO:1903202	NA	NA	NA	NA	NA	NA	NA	NA	NA
NA	GO:0050848	NA	GO:0018209	NA	GO:0002821	NA	NA	NA	NA	NA	NA	NA	GO:0043547	NA	NA	GO:0006641	NA	GO:0090303	NA	GO:0042110	NA	NA	NA	GO:0002689	NA	GO:0051092	NA	GO:0010466	NA	NA	NA	NA	NA	NA	NA	NA	NA
NA	GO:2001257	NA	GO:0018210	NA	GO:0046635	NA	NA	NA	NA	NA	NA	NA	GO:1903708	NA	NA	GO:0033209	NA	GO:0043368	NA	GO:0002286	NA	NA	NA	GO:0002704	NA	GO:1901224	NA	GO:0050732	NA	NA	NA	NA	NA	NA	NA	NA	NA
NA	GO:1904062	NA	GO:0018212	NA	GO:0046638	NA	NA	NA	NA	NA	NA	NA	GO:0051345	NA	NA	GO:0071706	NA	GO:0002532	NA	GO:0070231	NA	NA	NA	GO:0002686	NA	GO:1904407	NA	GO:0050765	NA	NA	NA	NA	NA	NA	NA	NA	NA
NA	GO:2000514	NA	GO:0060039	NA	GO:0046641	NA	NA	NA	NA	NA	NA	NA	GO:0002699	NA	NA	GO:0042110	NA	GO:0002440	NA	GO:0030217	NA	NA	NA	GO:0070664	NA	GO:0045747	NA	GO:0010563	NA	NA	NA	NA	NA	NA	NA	NA	NA
NA	GO:0043370	NA	GO:0014065	NA	GO:1903793	NA	NA	NA	NA	NA	NA	NA	GO:0050778	NA	NA	GO:0002286	NA	GO:0046777	NA	GO:0002292	NA	NA	NA	GO:0045833	NA	GO:0045669	NA	GO:0042326	NA	NA	NA	NA	NA	NA	NA	NA	NA
NA	GO:2001185	NA	GO:0007200	NA	GO:0050857	NA	NA	NA	NA	NA	NA	NA	GO:0032733	NA	NA	GO:0030217	NA	GO:0051259	NA	GO:0043029	NA	NA	NA	GO:0040013	NA	GO:1903209	NA	GO:0002701	NA	NA	NA	NA	NA	NA	NA	NA	NA
NA	GO:0032535	NA	GO:0001890	NA	GO:2001235	NA	NA	NA	NA	NA	NA	NA	GO:0032735	NA	NA	GO:0002292	NA	GO:0043491	NA	GO:0001913	NA	NA	NA	GO:0051250	NA	GO:0010952	NA	GO:0032091	NA	NA	NA	NA	NA	NA	NA	NA	NA
NA	GO:0090287	NA	GO:0110110	NA	GO:1903580	NA	NA	NA	NA	NA	NA	NA	GO:0032731	NA	NA	GO:0002456	NA	GO:0071692	NA	GO:0002456	NA	NA	NA	GO:0070229	NA	GO:0033138	NA	GO:0051898	NA	NA	NA	NA	NA	NA	NA	NA	NA
NA	GO:0050865	NA	GO:0050772	NA	GO:0110151	NA	NA	NA	NA	NA	NA	NA	GO:0032732	NA	NA	GO:0072678	NA	GO:0051258	NA	GO:0072678	NA	NA	NA	GO:0045620	NA	GO:0014068	NA	GO:1903828	NA	NA	NA	NA	NA	NA	NA	NA	NA
NA	GO:0033628	NA	GO:0045773	NA	GO:0050871	NA	NA	NA	NA	NA	NA	NA	GO:0032755	NA	NA	GO:0042098	NA	GO:0016485	NA	GO:0042098	NA	NA	NA	GO:0002707	NA	GO:0010518	NA	GO:1903318	NA	NA	NA	NA	NA	NA	NA	NA	NA
NA	GO:0022407	NA	GO:0090280	NA	GO:0030890	NA	NA	NA	NA	NA	NA	NA	GO:0034767	NA	NA	GO:1990849	NA	GO:0006622	NA	GO:0050852	NA	NA	NA	GO:0043409	NA	GO:0032516	NA	GO:1903321	NA	NA	NA	NA	NA	NA	NA	NA	NA
NA	GO:0060284	NA	GO:0090263	NA	GO:0045913	NA	NA	NA	NA	NA	NA	NA	GO:0043270	NA	NA	GO:0048010	NA	GO:0007265	NA	GO:0042088	NA	NA	NA	GO:0043407	NA	GO:0002702	NA	GO:0031400	NA	NA	NA	NA	NA	NA	NA	NA	NA
NA	GO:1901888	NA	GO:0060045	NA	GO:2000516	NA	NA	NA	NA	NA	NA	NA	GO:0043123	NA	NA	GO:0042311	NA	GO:2001057	NA	GO:0019058	NA	NA	NA	GO:0071676	NA	GO:0032436	NA	GO:0071901	NA	NA	NA	NA	NA	NA	NA	NA	NA
NA	GO:0031341	NA	GO:0045785	NA	GO:0043372	NA	NA	NA	NA	NA	NA	NA	GO:0046330	NA	NA	GO:0019058	NA	GO:0072593	NA	GO:0016032	NA	NA	NA	GO:0010656	NA	GO:0045732	NA	GO:0061099	NA	NA	NA	NA	NA	NA	NA	NA	NA
NA	GO:0022604	NA	GO:0022409	NA	GO:0044089	NA	NA	NA	NA	NA	NA	NA	GO:0033674	NA	NA	GO:0016032	NA	GO:0031623	NA	GO:0042060	NA	NA	NA	GO:0002716	NA	GO:0031334	NA	GO:0045861	NA	NA	NA	NA	NA	NA	NA	NA	NA
NA	GO:0008360	NA	GO:0010720	NA	GO:0002693	NA	NA	NA	NA	NA	NA	NA	GO:1904996	NA	NA	GO:0042060	NA	GO:0006898	NA	GO:0031638	NA	NA	NA	GO:0043524	NA	GO:0035307	NA	GO:1903306	NA	NA	NA	NA	NA	NA	NA	NA	NA
NA	GO:0050920	NA	GO:0031346	NA	GO:0050867	NA	NA	NA	NA	NA	NA	NA	GO:1903039	NA	NA	GO:0045087	NA	GO:0043112	NA	GO:0045087	NA	NA	NA	GO:1901215	NA	GO:0045860	NA	GO:0002832	NA	NA	NA	NA	NA	NA	NA	NA	NA
NA	GO:0051480	NA	GO:0010875	NA	GO:0045785	NA	NA	NA	NA	NA	NA	NA	GO:0002690	NA	NA	GO:0043117	NA	GO:0097696	NA	GO:0048514	NA	NA	NA	GO:0045665	NA	GO:0050714	NA	GO:0060761	NA	NA	NA	NA	NA	NA	NA	NA	NA
NA	GO:0031347	NA	GO:0120162	NA	GO:0033630	NA	NA	NA	NA	NA	NA	NA	GO:0002705	NA	NA	NA	NA	GO:0045055	NA	GO:0032989	NA	NA	NA	GO:0032088	NA	GO:0071902	NA	GO:0032102	NA	NA	NA	NA	NA	NA	NA	NA	NA
NA	GO:0035303	NA	GO:1904031	NA	GO:0022409	NA	NA	NA	NA	NA	NA	NA	GO:0002687	NA	NA	NA	NA	GO:2000249	NA	GO:0006873	NA	NA	NA	GO:1903202	NA	GO:0045862	NA	GO:1902883	NA	NA	NA	NA	NA	NA	NA	NA	NA
NA	GO:0051090	NA	GO:0001819	NA	GO:0010942	NA	NA	NA	NA	NA	NA	NA	GO:0070665	NA	NA	NA	NA	GO:0032970	NA	GO:1901699	NA	NA	NA	GO:1902176	NA	GO:1903052	NA	GO:0051048	NA	NA	NA	NA	NA	NA	NA	NA	NA
NA	GO:1903053	NA	GO:0048639	NA	GO:0010720	NA	NA	NA	NA	NA	NA	NA	GO:0060193	NA	NA	NA	NA	GO:0032231	NA	GO:0034330	NA	NA	NA	GO:0010466	NA	GO:2000379	NA	GO:0014912	NA	NA	NA	NA	NA	NA	NA	NA	NA
NA	GO:0040036	NA	GO:0030858	NA	GO:0030307	NA	NA	NA	NA	NA	NA	NA	GO:0090218	NA	NA	NA	NA	GO:0030832	NA	GO:0000904	NA	NA	NA	GO:0050732	NA	GO:0002833	NA	GO:0048662	NA	NA	NA	NA	NA	NA	NA	NA	NA
NA	GO:0045685	NA	GO:0050679	NA	GO:0031343	NA	NA	NA	NA	NA	NA	NA	GO:0045834	NA	NA	NA	NA	GO:0110053	NA	GO:0032990	NA	NA	NA	GO:0050765	NA	GO:0060760	NA	GO:0034104	NA	NA	NA	NA	NA	NA	NA	NA	NA
NA	GO:0014013	NA	GO:0010718	NA	GO:0090050	NA	NA	NA	NA	NA	NA	NA	GO:0040017	NA	NA	NA	NA	GO:0051125	NA	GO:0030031	NA	NA	NA	GO:0032515	NA	GO:1905898	NA	GO:0034122	NA	NA	NA	NA	NA	NA	NA	NA	NA
NA	GO:1903018	NA	GO:0048146	NA	GO:0031346	NA	NA	NA	NA	NA	NA	NA	GO:0045621	NA	NA	NA	NA	GO:0002673	NA	GO:0001816	NA	NA	NA	GO:0010563	NA	GO:0032103	NA	GO:0051348	NA	NA	NA	NA	NA	NA	NA	NA	NA
NA	GO:0071622	NA	GO:0045927	NA	GO:0032722	NA	NA	NA	NA	NA	NA	NA	GO:2000403	NA	NA	NA	NA	GO:0002819	NA	GO:0048589	NA	NA	NA	GO:0042326	NA	GO:0035025	NA	GO:0034763	NA	NA	NA	NA	NA	NA	NA	NA	NA
NA	GO:0043087	NA	GO:0043547	NA	GO:0050921	NA	NA	NA	NA	NA	NA	NA	GO:1905523	NA	NA	NA	NA	GO:0046634	NA	GO:0007186	NA	NA	NA	GO:0002701	NA	GO:0051047	NA	GO:0051051	NA	NA	NA	NA	NA	NA	NA	NA	NA
NA	GO:1903706	NA	GO:0060421	NA	GO:0032332	NA	NA	NA	NA	NA	NA	NA	GO:0043410	NA	NA	NA	NA	GO:0046637	NA	GO:0006954	NA	NA	NA	GO:0032091	NA	GO:0051057	NA	GO:1903556	NA	NA	NA	NA	NA	NA	NA	NA	NA
NA	GO:0034114	NA	GO:0043270	NA	GO:0045724	NA	NA	NA	NA	NA	NA	NA	GO:0043406	NA	NA	NA	NA	GO:0090066	NA	GO:0050801	NA	NA	NA	GO:0035308	NA	GO:0048661	NA	GO:0032480	NA	NA	NA	NA	NA	NA	NA	NA	NA
NA	GO:0002697	NA	GO:0033674	NA	GO:0010714	NA	NA	NA	NA	NA	NA	NA	GO:1902895	NA	NA	NA	NA	GO:0050854	NA	GO:0046649	NA	NA	NA	GO:0051898	NA	GO:0070304	NA	GO:0045581	NA	NA	NA	NA	NA	NA	NA	NA	NA
NA	GO:0050727	NA	GO:1903039	NA	GO:0001819	NA	NA	NA	NA	NA	NA	NA	GO:0071677	NA	NA	NA	NA	GO:2001233	NA	GO:0043086	NA	NA	NA	GO:1903828	NA	GO:1901522	NA	GO:0002710	NA	NA	NA	NA	NA	NA	NA	NA	NA
NA	GO:0045088	NA	GO:0002690	NA	GO:0051482	NA	NA	NA	NA	NA	NA	NA	GO:0014742	NA	NA	NA	NA	GO:0043903	NA	GO:0045596	NA	NA	NA	GO:1903318	NA	GO:0036003	NA	GO:0042130	NA	NA	NA	NA	NA	NA	NA	NA	NA
NA	GO:0034765	NA	GO:0002687	NA	GO:0031349	NA	NA	NA	NA	NA	NA	NA	GO:0045639	NA	NA	NA	NA	GO:0050878	NA	GO:0001934	NA	NA	NA	GO:0031400	NA	GO:2000679	NA	GO:0050860	NA	NA	NA	NA	NA	NA	NA	NA	NA
NA	GO:0046328	NA	GO:0070665	NA	GO:0002230	NA	NA	NA	NA	NA	NA	NA	GO:0061081	NA	NA	NA	NA	GO:0050864	NA	GO:0030155	NA	NA	NA	GO:0071901	NA	GO:1903557	NA	GO:0045071	NA	NA	NA	NA	NA	NA	NA	NA	NA
NA	GO:0043506	NA	GO:0040017	NA	GO:0035306	NA	NA	NA	NA	NA	NA	NA	GO:0002763	NA	NA	NA	NA	GO:0045577	NA	GO:0031344	NA	NA	NA	GO:0061099	NA	GO:0032481	NA	GO:1903901	NA	NA	NA	NA	NA	NA	NA	NA	NA
NA	GO:2000106	NA	GO:1905523	NA	GO:0048639	NA	NA	NA	NA	NA	NA	NA	GO:0045663	NA	NA	NA	NA	GO:0030888	NA	GO:0040008	NA	NA	NA	GO:0045861	NA	GO:0002726	NA	GO:0048525	NA	NA	NA	NA	NA	NA	NA	NA	NA
NA	GO:0002688	NA	GO:0043410	NA	GO:0010595	NA	NA	NA	NA	NA	NA	NA	GO:0002052	NA	NA	NA	NA	GO:0051924	NA	GO:0050776	NA	NA	NA	GO:1903306	NA	GO:0002711	NA	GO:0150076	NA	NA	NA	NA	NA	NA	NA	NA	NA
NA	GO:1902105	NA	GO:0051044	NA	GO:0030858	NA	NA	NA	NA	NA	NA	NA	GO:1902624	NA	NA	NA	NA	GO:0010522	NA	GO:0043269	NA	NA	NA	GO:0002832	NA	GO:0042102	NA	GO:0051402	NA	NA	NA	NA	NA	NA	NA	NA	NA
NA	GO:0001910	NA	GO:0002053	NA	GO:0010634	NA	NA	NA	NA	NA	NA	NA	GO:0051092	NA	NA	NA	NA	GO:0050848	NA	GO:0045859	NA	NA	NA	GO:0060761	NA	GO:2000060	NA	GO:0070997	NA	NA	NA	NA	NA	NA	NA	NA	NA
NA	GO:0002703	NA	GO:1902895	NA	GO:0050679	NA	NA	NA	NA	NA	NA	NA	GO:1901224	NA	NA	NA	NA	GO:2000514	NA	GO:0030162	NA	NA	NA	GO:0032102	NA	GO:1904707	NA	GO:0036475	NA	NA	NA	NA	NA	NA	NA	NA	NA
NA	GO:0002685	NA	GO:0051962	NA	GO:0010718	NA	NA	NA	NA	NA	NA	NA	GO:1904407	NA	NA	NA	NA	GO:0043370	NA	GO:0070848	NA	NA	NA	GO:1902883	NA	GO:1904018	NA	GO:0002283	NA	NA	NA	NA	NA	NA	NA	NA	NA
NA	GO:0070663	NA	GO:2000179	NA	GO:0070374	NA	NA	NA	NA	NA	NA	NA	GO:0045669	NA	NA	NA	NA	GO:0032535	NA	GO:0007169	NA	NA	NA	GO:0051048	NA	GO:0043368	NA	GO:0030593	NA	NA	NA	NA	NA	NA	NA	NA	NA
NA	GO:0060191	NA	GO:0002052	NA	GO:2000463	NA	NA	NA	NA	NA	NA	NA	GO:0045672	NA	NA	NA	NA	GO:0002691	NA	GO:0030029	NA	NA	NA	GO:0014912	NA	GO:0002440	NA	GO:0002446	NA	NA	NA	NA	NA	NA	NA	NA	NA
NA	GO:0051249	NA	GO:0050769	NA	GO:1903055	NA	NA	NA	NA	NA	NA	NA	GO:0050731	NA	NA	NA	NA	GO:0050865	NA	GO:0019725	NA	NA	NA	GO:2000737	NA	GO:0010498	NA	GO:1990266	NA	NA	NA	NA	NA	NA	NA	NA	NA
NA	GO:0070228	NA	GO:0046622	NA	GO:0071624	NA	NA	NA	NA	NA	NA	NA	GO:0050766	NA	NA	NA	NA	GO:0033628	NA	GO:0098609	NA	NA	NA	GO:0034104	NA	GO:0043161	NA	GO:0038061	NA	NA	NA	NA	NA	NA	NA	NA	NA
NA	GO:1901623	NA	GO:0010862	NA	GO:0045927	NA	NA	NA	NA	NA	NA	NA	GO:0014068	NA	NA	NA	NA	GO:0022407	NA	GO:0098542	NA	NA	NA	GO:0034122	NA	GO:0046777	NA	GO:0051767	NA	NA	NA	NA	NA	NA	NA	NA	NA
NA	GO:0045619	NA	GO:0050731	NA	GO:0043547	NA	NA	NA	NA	NA	NA	NA	GO:0010518	NA	NA	NA	NA	GO:0060284	NA	GO:0140352	NA	NA	NA	GO:0051348	NA	GO:0007039	NA	GO:0009164	NA	NA	NA	NA	NA	NA	NA	NA	NA
NA	GO:0002706	NA	GO:0014068	NA	GO:1903708	NA	NA	NA	NA	NA	NA	NA	GO:0002702	NA	NA	NA	NA	GO:0031341	NA	GO:0000165	NA	NA	NA	GO:0051051	NA	GO:0032527	NA	GO:0009116	NA	NA	NA	NA	NA	NA	NA	NA	NA
NA	GO:2000401	NA	GO:0045860	NA	GO:0046887	NA	NA	NA	NA	NA	NA	NA	GO:0045860	NA	NA	NA	NA	GO:0022604	NA	GO:0030001	NA	NA	NA	GO:0010804	NA	GO:0006457	NA	GO:0009125	NA	NA	NA	NA	NA	NA	NA	NA	NA
NA	GO:0043030	NA	GO:0051897	NA	GO:0051345	NA	NA	NA	NA	NA	NA	NA	GO:1903319	NA	NA	NA	NA	GO:0008360	NA	GO:0045597	NA	NA	NA	GO:1903556	NA	GO:0043491	NA	GO:0035872	NA	NA	NA	NA	NA	NA	NA	NA	NA
NA	GO:0043405	NA	GO:0071902	NA	GO:0002699	NA	NA	NA	NA	NA	NA	NA	GO:0050714	NA	NA	NA	NA	GO:0010810	NA	GO:0008284	NA	NA	NA	GO:0032480	NA	GO:1990778	NA	GO:0070431	NA	NA	NA	NA	NA	NA	NA	NA	NA
NA	GO:0010959	NA	GO:0061098	NA	GO:0050778	NA	NA	NA	NA	NA	NA	NA	GO:0071902	NA	NA	NA	NA	GO:0050920	NA	GO:0002684	NA	NA	NA	GO:0070233	NA	GO:0071692	NA	GO:0046939	NA	NA	NA	NA	NA	NA	NA	NA	NA
NA	GO:0071675	NA	GO:1904894	NA	GO:0050729	NA	NA	NA	NA	NA	NA	NA	GO:2000379	NA	NA	NA	NA	GO:0050818	NA	GO:0010562	NA	NA	NA	GO:0045581	NA	GO:0034504	NA	GO:0120254	NA	NA	NA	NA	NA	NA	NA	NA	NA
NA	GO:1905330	NA	GO:1903307	NA	GO:0032729	NA	NA	NA	NA	NA	NA	NA	GO:0032103	NA	NA	NA	NA	GO:2000116	NA	GO:0051050	NA	NA	NA	GO:0002710	NA	GO:0072659	NA	GO:1901615	NA	NA	NA	NA	NA	NA	NA	NA	NA
NA	GO:0060688	NA	GO:2000243	NA	GO:0032743	NA	NA	NA	NA	NA	NA	NA	GO:0051057	NA	NA	NA	NA	GO:0051493	NA	GO:0034097	NA	NA	NA	GO:0042130	NA	GO:0007265	NA	GO:0015850	NA	NA	NA	NA	NA	NA	NA	NA	NA
NA	GO:0048634	NA	GO:0051347	NA	GO:0032753	NA	NA	NA	NA	NA	NA	NA	GO:0048661	NA	NA	NA	NA	GO:0051480	NA	GO:0009725	NA	NA	NA	GO:0050860	NA	GO:2001057	NA	GO:0030316	NA	NA	NA	NA	NA	NA	NA	NA	NA
NA	GO:0002886	NA	GO:0071636	NA	GO:0032755	NA	NA	NA	NA	NA	NA	NA	GO:0070304	NA	NA	NA	NA	GO:0031347	NA	GO:0033993	NA	NA	NA	GO:0046597	NA	GO:0006898	NA	GO:0038066	NA	NA	NA	NA	NA	NA	NA	NA	NA
NA	GO:0002715	NA	GO:0090100	NA	GO:0043270	NA	NA	NA	NA	NA	NA	NA	GO:1901522	NA	NA	NA	NA	GO:0035303	NA	GO:0014070	NA	NA	NA	GO:0045071	NA	GO:0043112	NA	GO:0002221	NA	NA	NA	NA	NA	NA	NA	NA	NA
NA	GO:0051960	NA	GO:1904707	NA	GO:0033674	NA	NA	NA	NA	NA	NA	NA	GO:0051347	NA	NA	NA	NA	GO:0051090	NA	GO:0046903	NA	NA	NA	GO:1903901	NA	GO:0045055	NA	GO:0015833	NA	NA	NA	NA	NA	NA	NA	NA	NA
NA	GO:0050767	NA	GO:1905564	NA	GO:1904996	NA	NA	NA	NA	NA	NA	NA	GO:0071636	NA	NA	NA	NA	GO:0030100	NA	GO:0097435	NA	NA	NA	GO:0048525	NA	GO:0032970	NA	GO:0018212	NA	NA	NA	NA	NA	NA	NA	NA	NA
NA	GO:0099601	NA	GO:1904018	NA	GO:2000108	NA	NA	NA	NA	NA	NA	NA	GO:0090100	NA	NA	NA	NA	GO:1904035	NA	GO:0035239	NA	NA	NA	GO:0150076	NA	GO:0002673	NA	GO:0006909	NA	NA	NA	NA	NA	NA	NA	NA	NA
NA	GO:0090022	NA	GO:1903818	NA	GO:1903039	NA	NA	NA	NA	NA	NA	NA	GO:0034764	NA	NA	NA	NA	GO:0070201	NA	GO:0001944	NA	NA	NA	GO:0051402	NA	GO:0002819	NA	GO:0006910	NA	NA	NA	NA	NA	NA	NA	NA	NA
NA	GO:1902622	NA	GO:0030177	NA	GO:0002690	NA	NA	NA	NA	NA	NA	NA	GO:1903557	NA	NA	NA	NA	GO:0017157	NA	NA	NA	NA	NA	GO:0070997	NA	GO:0046634	NA	GO:0014065	NA	NA	NA	NA	NA	NA	NA	NA	NA
NA	GO:1901222	NA	GO:0099068	NA	GO:0002705	NA	NA	NA	NA	NA	NA	NA	GO:0032481	NA	NA	NA	NA	GO:2001236	NA	NA	NA	NA	NA	GO:0036475	NA	GO:0046637	NA	GO:0015914	NA	NA	NA	NA	NA	NA	NA	NA	NA
NA	GO:0080164	NA	GO:0099172	NA	GO:0002687	NA	NA	NA	NA	NA	NA	NA	GO:2000406	NA	NA	NA	NA	GO:1902041	NA	NA	NA	NA	NA	GO:0106027	NA	GO:0050854	NA	GO:0045851	NA	NA	NA	NA	NA	NA	NA	NA	NA
NA	GO:2000310	NA	GO:0030850	NA	GO:0070665	NA	NA	NA	NA	NA	NA	NA	GO:0042102	NA	NA	NA	NA	GO:0071622	NA	NA	NA	NA	NA	GO:0002283	NA	GO:2001233	NA	GO:0006907	NA	NA	NA	NA	NA	NA	NA	NA	NA
NA	GO:0052547	NA	GO:0060512	NA	GO:0060193	NA	NA	NA	NA	NA	NA	NA	GO:1904707	NA	NA	NA	NA	GO:0043087	NA	NA	NA	NA	NA	GO:0030593	NA	GO:0010506	NA	GO:0034381	NA	NA	NA	NA	NA	NA	NA	NA	NA
NA	GO:0050730	NA	GO:0046777	NA	GO:0046889	NA	NA	NA	NA	NA	NA	NA	GO:1904018	NA	NA	NA	NA	GO:0008277	NA	NA	NA	NA	NA	GO:0002446	NA	GO:0051098	NA	GO:0007009	NA	NA	NA	NA	NA	NA	NA	NA	NA
NA	GO:0050764	NA	GO:0043491	NA	GO:0090218	NA	NA	NA	NA	NA	NA	NA	GO:0048569	NA	NA	NA	NA	GO:1903706	NA	NA	NA	NA	NA	GO:1990266	NA	GO:0050878	NA	GO:0030168	NA	NA	NA	NA	NA	NA	NA	NA	NA
NA	GO:0010921	NA	GO:0071692	NA	GO:1905954	NA	NA	NA	NA	NA	NA	NA	GO:0009791	NA	NA	NA	NA	GO:0034114	NA	NA	NA	NA	NA	GO:0038061	NA	GO:0046850	NA	GO:0070527	NA	NA	NA	NA	NA	NA	NA	NA	NA
NA	GO:0014066	NA	GO:0006029	NA	GO:0045834	NA	NA	NA	NA	NA	NA	NA	GO:0002532	NA	NA	NA	NA	GO:0002920	NA	NA	NA	NA	NA	GO:0051767	NA	GO:0045124	NA	GO:0071800	NA	NA	NA	NA	NA	NA	NA	NA	NA
NA	GO:0010517	NA	GO:0009954	NA	GO:0032370	NA	NA	NA	NA	NA	NA	NA	GO:0002440	NA	NA	NA	NA	GO:0002697	NA	NA	NA	NA	NA	GO:0009125	NA	GO:0050864	NA	GO:0046173	NA	NA	NA	NA	NA	NA	NA	NA	NA
NA	GO:1900274	NA	GO:0003177	NA	GO:0040017	NA	NA	NA	NA	NA	NA	NA	GO:0046777	NA	NA	NA	NA	GO:0050727	NA	NA	NA	NA	NA	GO:0035872	NA	GO:0045577	NA	GO:0050918	NA	NA	NA	NA	NA	NA	NA	NA	NA
NA	GO:0043666	NA	GO:0003184	NA	GO:0045621	NA	NA	NA	NA	NA	NA	NA	GO:0006470	NA	NA	NA	NA	GO:0002861	NA	NA	NA	NA	NA	GO:0070431	NA	GO:0030888	NA	GO:0032233	NA	NA	NA	NA	NA	NA	NA	NA	NA
NA	GO:0002700	NA	GO:0007265	NA	GO:2000403	NA	NA	NA	NA	NA	NA	NA	GO:0043491	NA	NA	NA	NA	GO:0045088	NA	NA	NA	NA	NA	GO:0046939	NA	GO:0050855	NA	GO:0030838	NA	NA	NA	NA	NA	NA	NA	NA	NA
NA	GO:0043254	NA	GO:0006898	NA	GO:1905523	NA	NA	NA	NA	NA	NA	NA	GO:0070528	NA	NA	NA	NA	GO:2001242	NA	NA	NA	NA	NA	GO:0120254	NA	GO:0106056	NA	GO:0002675	NA	NA	NA	NA	NA	NA	NA	NA	NA
NA	GO:0035304	NA	GO:0097696	NA	GO:0043410	NA	NA	NA	NA	NA	NA	NA	GO:1902414	NA	NA	NA	NA	GO:1902253	NA	NA	NA	NA	NA	GO:1901617	NA	GO:0050848	NA	GO:0002821	NA	NA	NA	NA	NA	NA	NA	NA	NA
NA	GO:0032271	NA	GO:0031099	NA	GO:0043406	NA	NA	NA	NA	NA	NA	NA	GO:1990778	NA	NA	NA	NA	GO:1902229	NA	NA	NA	NA	NA	GO:1901615	NA	GO:2000514	NA	GO:0046635	NA	NA	NA	NA	NA	NA	NA	NA	NA
NA	GO:0071900	NA	GO:0003002	NA	GO:1902895	NA	NA	NA	NA	NA	NA	NA	GO:0072659	NA	NA	NA	NA	GO:2000106	NA	NA	NA	NA	NA	GO:0015850	NA	GO:0043370	NA	GO:0046638	NA	NA	NA	NA	NA	NA	NA	NA	NA
NA	GO:0061097	NA	GO:0045055	NA	GO:0045840	NA	NA	NA	NA	NA	NA	NA	GO:0016601	NA	NA	NA	NA	GO:0002688	NA	NA	NA	NA	NA	GO:0015748	NA	GO:1903362	NA	GO:0046641	NA	NA	NA	NA	NA	NA	NA	NA	NA
NA	GO:0046578	NA	GO:0090066	NA	GO:0090026	NA	NA	NA	NA	NA	NA	NA	GO:0007265	NA	NA	NA	NA	GO:0043300	NA	NA	NA	NA	NA	GO:0030316	NA	GO:0033628	NA	GO:0050857	NA	NA	NA	NA	NA	NA	NA	NA	NA
NA	GO:0051279	NA	GO:0003156	NA	GO:0071677	NA	NA	NA	NA	NA	NA	NA	GO:2001057	NA	NA	NA	NA	GO:1902105	NA	NA	NA	NA	NA	GO:0038066	NA	GO:0022407	NA	GO:2001235	NA	NA	NA	NA	NA	NA	NA	NA	NA
NA	GO:0060263	NA	GO:2000027	NA	GO:0051149	NA	NA	NA	NA	NA	NA	NA	GO:0072593	NA	NA	NA	NA	GO:0001910	NA	NA	NA	NA	NA	GO:0002221	NA	GO:0031341	NA	GO:1903580	NA	NA	NA	NA	NA	NA	NA	NA	NA
NA	GO:0002831	NA	GO:0050770	NA	GO:1901863	NA	NA	NA	NA	NA	NA	NA	GO:0031623	NA	NA	NA	NA	GO:0002703	NA	NA	NA	NA	NA	GO:0015833	NA	GO:2000116	NA	GO:0051099	NA	NA	NA	NA	NA	NA	NA	NA	NA
NA	GO:0060759	NA	GO:0050795	NA	GO:0002888	NA	NA	NA	NA	NA	NA	NA	GO:0006898	NA	NA	NA	NA	GO:0002685	NA	NA	NA	NA	NA	GO:0018212	NA	GO:0051480	NA	GO:0050871	NA	NA	NA	NA	NA	NA	NA	NA	NA
NA	GO:0048641	NA	GO:0110149	NA	GO:2000179	NA	NA	NA	NA	NA	NA	NA	GO:0097696	NA	NA	NA	NA	GO:0070663	NA	NA	NA	NA	NA	GO:0006909	NA	GO:0051101	NA	GO:0002714	NA	NA	NA	NA	NA	NA	NA	NA	NA
NA	GO:0051056	NA	GO:0030510	NA	GO:0002052	NA	NA	NA	NA	NA	NA	NA	GO:0031099	NA	NA	NA	NA	GO:0051249	NA	NA	NA	NA	NA	GO:0006910	NA	GO:0051090	NA	GO:0030890	NA	NA	NA	NA	NA	NA	NA	NA	NA
NA	GO:0070302	NA	GO:0050878	NA	GO:0050769	NA	NA	NA	NA	NA	NA	NA	GO:0045055	NA	NA	NA	NA	GO:0070228	NA	NA	NA	NA	NA	GO:0046470	NA	GO:0043620	NA	GO:0090280	NA	NA	NA	NA	NA	NA	NA	NA	NA
NA	GO:0032928	NA	GO:0030500	NA	GO:1902624	NA	NA	NA	NA	NA	NA	NA	GO:0032970	NA	NA	NA	NA	GO:1901623	NA	NA	NA	NA	NA	GO:0014065	NA	GO:0030100	NA	GO:0051928	NA	NA	NA	NA	NA	NA	NA	NA	NA
NA	GO:0034103	NA	GO:0017158	NA	GO:1901224	NA	NA	NA	NA	NA	NA	NA	GO:0002819	NA	NA	NA	NA	GO:0045619	NA	NA	NA	NA	NA	GO:0007200	NA	GO:1902235	NA	GO:0050850	NA	NA	NA	NA	NA	NA	NA	NA	NA
NA	GO:0034121	NA	GO:0060828	NA	GO:0051785	NA	NA	NA	NA	NA	NA	NA	GO:0046634	NA	NA	NA	NA	GO:0002706	NA	NA	NA	NA	NA	GO:0009395	NA	GO:1900101	NA	GO:0009896	NA	NA	NA	NA	NA	NA	NA	NA	NA
NA	GO:0090092	NA	GO:0060043	NA	GO:1902117	NA	NA	NA	NA	NA	NA	NA	GO:0046637	NA	NA	NA	NA	GO:2000401	NA	NA	NA	NA	NA	GO:0015914	NA	GO:0010594	NA	GO:2001259	NA	NA	NA	NA	NA	NA	NA	NA	NA
NA	GO:0034762	NA	GO:0032535	NA	GO:0045669	NA	NA	NA	NA	NA	NA	NA	GO:0002577	NA	NA	NA	NA	GO:0043030	NA	NA	NA	NA	NA	GO:0045851	NA	GO:0030856	NA	GO:2000516	NA	NA	NA	NA	NA	NA	NA	NA	NA
NA	GO:0032409	NA	GO:0010565	NA	GO:0062208	NA	NA	NA	NA	NA	NA	NA	GO:0050854	NA	NA	NA	NA	GO:0010758	NA	NA	NA	NA	NA	GO:0006907	NA	GO:0010632	NA	GO:0043372	NA	NA	NA	NA	NA	NA	NA	NA	NA
NA	GO:0050863	NA	GO:0090287	NA	GO:0050731	NA	NA	NA	NA	NA	NA	NA	GO:0030510	NA	NA	NA	NA	GO:1905521	NA	NA	NA	NA	NA	GO:0007009	NA	GO:0045646	NA	GO:0034250	NA	NA	NA	NA	NA	NA	NA	NA	NA
NA	GO:0045580	NA	GO:1903844	NA	GO:0050766	NA	NA	NA	NA	NA	NA	NA	GO:0050878	NA	NA	NA	NA	GO:0043405	NA	NA	NA	NA	NA	GO:0030168	NA	GO:0070201	NA	GO:0044089	NA	NA	NA	NA	NA	NA	NA	NA	NA
NA	GO:0001914	NA	GO:1902547	NA	GO:0010922	NA	NA	NA	NA	NA	NA	NA	GO:0050864	NA	NA	NA	NA	GO:0033003	NA	NA	NA	NA	NA	GO:0070527	NA	GO:0017157	NA	GO:1903364	NA	NA	NA	NA	NA	NA	NA	NA	NA
NA	GO:0002709	NA	GO:0050865	NA	GO:0010518	NA	NA	NA	NA	NA	NA	NA	GO:0030888	NA	NA	NA	NA	GO:0033006	NA	NA	NA	NA	NA	GO:0071800	NA	GO:2001236	NA	GO:0050867	NA	NA	NA	NA	NA	NA	NA	NA	NA
NA	GO:2000404	NA	GO:0022407	NA	GO:0032516	NA	NA	NA	NA	NA	NA	NA	GO:0050855	NA	NA	NA	NA	GO:0010959	NA	NA	NA	NA	NA	GO:0046173	NA	GO:1902041	NA	GO:0045785	NA	NA	NA	NA	NA	NA	NA	NA	NA
NA	GO:0042129	NA	GO:0060284	NA	GO:0120034	NA	NA	NA	NA	NA	NA	NA	GO:0106056	NA	NA	NA	NA	GO:0090025	NA	NA	NA	NA	NA	GO:0050918	NA	GO:0043087	NA	GO:0033630	NA	NA	NA	NA	NA	NA	NA	NA	NA
NA	GO:0050856	NA	GO:1901888	NA	GO:0002702	NA	NA	NA	NA	NA	NA	NA	GO:0051924	NA	NA	NA	NA	GO:0045655	NA	NA	NA	NA	NA	GO:0032233	NA	GO:1903706	NA	GO:0022409	NA	NA	NA	NA	NA	NA	NA	NA	NA
NA	GO:1901342	NA	GO:0022604	NA	GO:0035307	NA	NA	NA	NA	NA	NA	NA	GO:0050848	NA	NA	NA	NA	GO:0071675	NA	NA	NA	NA	NA	GO:0030838	NA	GO:0002697	NA	GO:0031343	NA	NA	NA	NA	NA	NA	NA	NA	NA
NA	GO:0060627	NA	GO:0008361	NA	GO:0045860	NA	NA	NA	NA	NA	NA	NA	GO:1904062	NA	NA	NA	NA	GO:0045637	NA	NA	NA	NA	NA	GO:0042104	NA	GO:0050727	NA	GO:0032722	NA	NA	NA	NA	NA	NA	NA	NA	NA
NA	GO:0046596	NA	GO:0010810	NA	GO:0051897	NA	NA	NA	NA	NA	NA	NA	GO:2000514	NA	NA	NA	NA	GO:0002761	NA	NA	NA	NA	NA	GO:0002675	NA	GO:0002861	NA	GO:0050921	NA	NA	NA	NA	NA	NA	NA	NA	NA
NA	GO:0061458	NA	GO:0050920	NA	GO:0002833	NA	NA	NA	NA	NA	NA	NA	GO:0043370	NA	NA	NA	NA	GO:0002886	NA	NA	NA	NA	NA	GO:0002821	NA	GO:0045088	NA	GO:0010875	NA	NA	NA	NA	NA	NA	NA	NA	NA
NA	GO:0045730	NA	GO:0010874	NA	GO:0032103	NA	NA	NA	NA	NA	NA	NA	GO:0002691	NA	NA	NA	NA	GO:0032814	NA	NA	NA	NA	NA	GO:0046635	NA	GO:0050796	NA	GO:2001056	NA	NA	NA	NA	NA	NA	NA	NA	NA
NA	GO:0060541	NA	GO:0051480	NA	GO:0035025	NA	NA	NA	NA	NA	NA	NA	GO:0090287	NA	NA	NA	NA	GO:0002715	NA	NA	NA	NA	NA	GO:0046638	NA	GO:0032386	NA	GO:0001819	NA	NA	NA	NA	NA	NA	NA	NA	NA
NA	GO:1904645	NA	GO:0031347	NA	GO:0051047	NA	NA	NA	NA	NA	NA	NA	GO:1903844	NA	NA	NA	NA	GO:0090022	NA	NA	NA	NA	NA	GO:0046641	NA	GO:2001242	NA	GO:0002720	NA	NA	NA	NA	NA	NA	NA	NA	NA
NA	GO:0009617	NA	GO:0048638	NA	GO:2000273	NA	NA	NA	NA	NA	NA	NA	GO:0050865	NA	NA	NA	NA	GO:1902622	NA	NA	NA	NA	NA	GO:0050857	NA	GO:0046328	NA	GO:1900017	NA	NA	NA	NA	NA	NA	NA	NA	NA
NA	GO:0071772	NA	GO:0051090	NA	GO:0048643	NA	NA	NA	NA	NA	NA	NA	GO:0022407	NA	NA	NA	NA	GO:1901222	NA	NA	NA	NA	NA	GO:2001235	NA	GO:2000106	NA	GO:0051495	NA	NA	NA	NA	NA	NA	NA	NA	NA
NA	GO:1990868	NA	GO:0010594	NA	GO:0051057	NA	NA	NA	NA	NA	NA	NA	GO:0060284	NA	NA	NA	NA	GO:0080164	NA	NA	NA	NA	NA	GO:1903580	NA	GO:0002688	NA	GO:0031349	NA	NA	NA	NA	NA	NA	NA	NA	NA
NA	GO:0071774	NA	GO:0030856	NA	GO:0062013	NA	NA	NA	NA	NA	NA	NA	GO:1901888	NA	NA	NA	NA	GO:1900744	NA	NA	NA	NA	NA	GO:0051099	NA	GO:0043300	NA	GO:0002230	NA	NA	NA	NA	NA	NA	NA	NA	NA
NA	GO:0009620	NA	GO:0010632	NA	GO:0014911	NA	NA	NA	NA	NA	NA	NA	GO:0001952	NA	NA	NA	NA	GO:0062207	NA	NA	NA	NA	NA	GO:0050871	NA	GO:1902105	NA	GO:0035306	NA	NA	NA	NA	NA	NA	NA	NA	NA
NA	GO:0034341	NA	GO:0010717	NA	GO:0048661	NA	NA	NA	NA	NA	NA	NA	GO:0090049	NA	NA	NA	NA	GO:0052547	NA	NA	NA	NA	NA	GO:0002714	NA	GO:0001910	NA	GO:0051091	NA	NA	NA	NA	NA	NA	NA	NA	NA
NA	GO:0070741	NA	GO:0090175	NA	GO:0070304	NA	NA	NA	NA	NA	NA	NA	GO:0022604	NA	NA	NA	NA	GO:0050730	NA	NA	NA	NA	NA	GO:0030890	NA	GO:0002703	NA	GO:0045807	NA	NA	NA	NA	NA	NA	NA	NA	NA
NA	GO:1990840	NA	GO:0061387	NA	GO:0051155	NA	NA	NA	NA	NA	NA	NA	GO:0008360	NA	NA	NA	NA	GO:0050764	NA	NA	NA	NA	NA	GO:0090280	NA	GO:0002685	NA	GO:0010595	NA	NA	NA	NA	NA	NA	NA	NA	NA
NA	GO:0002237	NA	GO:1903053	NA	GO:0050806	NA	NA	NA	NA	NA	NA	NA	GO:0010810	NA	NA	NA	NA	GO:0010921	NA	NA	NA	NA	NA	GO:0051928	NA	GO:0070663	NA	GO:1904037	NA	NA	NA	NA	NA	NA	NA	NA	NA
NA	GO:0001562	NA	GO:2001236	NA	GO:0051968	NA	NA	NA	NA	NA	NA	NA	GO:0050920	NA	NA	NA	NA	GO:0014066	NA	NA	NA	NA	NA	GO:0050850	NA	GO:0060191	NA	GO:0010634	NA	NA	NA	NA	NA	NA	NA	NA	NA
NA	GO:0002347	NA	GO:0019217	NA	GO:0051347	NA	NA	NA	NA	NA	NA	NA	GO:0050818	NA	NA	NA	NA	GO:0043666	NA	NA	NA	NA	NA	GO:0009896	NA	GO:0043550	NA	GO:0070374	NA	NA	NA	NA	NA	NA	NA	NA	NA
NA	GO:0034612	NA	GO:0045598	NA	GO:1903557	NA	NA	NA	NA	NA	NA	NA	GO:0051480	NA	NA	NA	NA	GO:0010543	NA	NA	NA	NA	NA	GO:2001259	NA	GO:0019216	NA	GO:0045648	NA	NA	NA	NA	NA	NA	NA	NA	NA
NA	GO:0009615	NA	GO:0043087	NA	GO:0002711	NA	NA	NA	NA	NA	NA	NA	GO:0031347	NA	NA	NA	NA	GO:0002700	NA	NA	NA	NA	NA	GO:2000516	NA	GO:0051249	NA	GO:1904951	NA	NA	NA	NA	NA	NA	NA	NA	NA
NA	GO:0009611	NA	GO:0060420	NA	GO:2000406	NA	NA	NA	NA	NA	NA	NA	GO:0048638	NA	NA	NA	NA	GO:0031952	NA	NA	NA	NA	NA	GO:0043372	NA	GO:0070228	NA	GO:0045921	NA	NA	NA	NA	NA	NA	NA	NA	NA
NA	GO:0060021	NA	GO:1903706	NA	GO:0042102	NA	NA	NA	NA	NA	NA	NA	GO:0051090	NA	NA	NA	NA	GO:0043254	NA	NA	NA	NA	NA	GO:0034250	NA	GO:0045619	NA	GO:0045723	NA	NA	NA	NA	NA	NA	NA	NA	NA
NA	GO:0031529	NA	GO:0010817	NA	GO:1904707	NA	NA	NA	NA	NA	NA	NA	GO:0043620	NA	NA	NA	NA	GO:1901879	NA	NA	NA	NA	NA	GO:0044089	NA	GO:0002706	NA	GO:0071624	NA	NA	NA	NA	NA	NA	NA	NA	NA
NA	GO:0019932	NA	GO:0046883	NA	GO:0010575	NA	NA	NA	NA	NA	NA	NA	GO:2001026	NA	NA	NA	NA	GO:0032271	NA	NA	NA	NA	NA	GO:1903364	NA	GO:0016241	NA	GO:1903708	NA	NA	NA	NA	NA	NA	NA	NA	NA
NA	GO:0032941	NA	GO:0050727	NA	GO:1904018	NA	NA	NA	NA	NA	NA	NA	GO:1901550	NA	NA	NA	NA	GO:0071900	NA	NA	NA	NA	NA	GO:0050867	NA	GO:0043030	NA	GO:0002699	NA	NA	NA	NA	NA	NA	NA	NA	NA
NA	GO:0051208	NA	GO:0045088	NA	GO:0043368	NA	NA	NA	NA	NA	NA	NA	GO:0045601	NA	NA	NA	NA	GO:0061097	NA	NA	NA	NA	NA	GO:0045785	NA	GO:0043405	NA	GO:0050778	NA	NA	NA	NA	NA	NA	NA	NA	NA
NA	GO:0001501	NA	GO:0046626	NA	GO:0002440	NA	NA	NA	NA	NA	NA	NA	GO:0010594	NA	NA	NA	NA	GO:0046578	NA	NA	NA	NA	NA	GO:0033630	NA	GO:0033003	NA	GO:0002639	NA	NA	NA	NA	NA	NA	NA	NA	NA
NA	GO:0048705	NA	GO:0050796	NA	GO:0015732	NA	NA	NA	NA	NA	NA	NA	GO:1904035	NA	NA	NA	NA	GO:2000377	NA	NA	NA	NA	NA	GO:0022409	NA	GO:1902893	NA	GO:0050729	NA	NA	NA	NA	NA	NA	NA	NA	NA
NA	GO:0007264	NA	GO:0034765	NA	GO:0030850	NA	NA	NA	NA	NA	NA	NA	GO:0030856	NA	NA	NA	NA	GO:0048259	NA	NA	NA	NA	NA	GO:0031343	NA	GO:0045655	NA	GO:0045089	NA	NA	NA	NA	NA	NA	NA	NA	NA
NA	GO:0014909	NA	GO:0043506	NA	GO:0060512	NA	NA	NA	NA	NA	NA	NA	GO:0010632	NA	NA	NA	NA	GO:1904892	NA	NA	NA	NA	NA	GO:0032722	NA	GO:0071675	NA	GO:0032727	NA	NA	NA	NA	NA	NA	NA	NA	NA
NA	GO:0048659	NA	GO:0090183	NA	GO:0046777	NA	NA	NA	NA	NA	NA	NA	GO:0010717	NA	NA	NA	NA	GO:1903305	NA	NA	NA	NA	NA	GO:0050921	NA	GO:0090257	NA	GO:0032728	NA	NA	NA	NA	NA	NA	NA	NA	NA
NA	GO:0031098	NA	GO:1902105	NA	GO:0043491	NA	NA	NA	NA	NA	NA	NA	GO:2001236	NA	NA	NA	NA	GO:0051279	NA	NA	NA	NA	NA	GO:0010875	NA	GO:0045637	NA	GO:0032729	NA	NA	NA	NA	NA	NA	NA	NA	NA
NA	GO:0034446	NA	GO:0002685	NA	GO:1902414	NA	NA	NA	NA	NA	NA	NA	GO:0071622	NA	NA	NA	NA	GO:0002831	NA	NA	NA	NA	NA	GO:0050820	NA	GO:0002761	NA	GO:0032733	NA	NA	NA	NA	NA	NA	NA	NA	NA
NA	GO:0050808	NA	GO:0051249	NA	GO:0062237	NA	NA	NA	NA	NA	NA	NA	GO:0043087	NA	NA	NA	NA	GO:0060759	NA	NA	NA	NA	NA	GO:2001056	NA	GO:0002886	NA	GO:0032735	NA	NA	NA	NA	NA	NA	NA	NA	NA
NA	GO:0042330	NA	GO:0033599	NA	GO:0035418	NA	NA	NA	NA	NA	NA	NA	GO:0008277	NA	NA	NA	NA	GO:1903034	NA	NA	NA	NA	NA	GO:0001819	NA	GO:0002715	NA	GO:0032731	NA	NA	NA	NA	NA	NA	NA	NA	NA
NA	GO:0045061	NA	GO:0043405	NA	GO:0035590	NA	NA	NA	NA	NA	NA	NA	GO:1903706	NA	NA	NA	NA	GO:0051046	NA	NA	NA	NA	NA	GO:0002720	NA	GO:2000177	NA	GO:0032732	NA	NA	NA	NA	NA	NA	NA	NA	NA
NA	GO:0042403	NA	GO:0042391	NA	GO:0016601	NA	NA	NA	NA	NA	NA	NA	GO:0034110	NA	NA	NA	NA	GO:0051056	NA	NA	NA	NA	NA	GO:1900017	NA	GO:1901222	NA	GO:0032743	NA	NA	NA	NA	NA	NA	NA	NA	NA
NA	GO:0048771	NA	GO:0010464	NA	GO:0007265	NA	NA	NA	NA	NA	NA	NA	GO:0002920	NA	NA	NA	NA	GO:0070302	NA	NA	NA	NA	NA	GO:0051495	NA	GO:0080164	NA	GO:0032753	NA	NA	NA	NA	NA	NA	NA	NA	NA
NA	GO:0034134	NA	GO:1902893	NA	GO:2001057	NA	NA	NA	NA	NA	NA	NA	GO:0002697	NA	NA	NA	NA	GO:0032928	NA	NA	NA	NA	NA	GO:0031349	NA	GO:0045667	NA	GO:0032755	NA	NA	NA	NA	NA	NA	NA	NA	NA
NA	GO:0034138	NA	GO:0071675	NA	GO:0006898	NA	NA	NA	NA	NA	NA	NA	GO:0050727	NA	NA	NA	NA	GO:0090322	NA	NA	NA	NA	NA	GO:0002230	NA	GO:0045670	NA	GO:0032757	NA	NA	NA	NA	NA	NA	NA	NA	NA
NA	GO:0034162	NA	GO:1905330	NA	GO:0097696	NA	NA	NA	NA	NA	NA	NA	GO:0045088	NA	NA	NA	NA	GO:1902903	NA	NA	NA	NA	NA	GO:0035306	NA	GO:0062207	NA	GO:0090316	NA	NA	NA	NA	NA	NA	NA	NA	NA
NA	GO:0002224	NA	GO:0040014	NA	GO:0031099	NA	NA	NA	NA	NA	NA	NA	GO:0034765	NA	NA	NA	NA	GO:0060142	NA	NA	NA	NA	NA	GO:0051091	NA	GO:0052547	NA	GO:0032388	NA	NA	NA	NA	NA	NA	NA	NA	NA
NA	GO:0071604	NA	GO:0048634	NA	GO:0003002	NA	NA	NA	NA	NA	NA	NA	GO:0046328	NA	NA	NA	NA	GO:0034121	NA	NA	NA	NA	NA	GO:0045807	NA	GO:0033135	NA	GO:0034767	NA	NA	NA	NA	NA	NA	NA	NA	NA
NA	GO:0007178	NA	GO:0002761	NA	GO:0045055	NA	NA	NA	NA	NA	NA	NA	GO:1904994	NA	NA	NA	NA	GO:0034762	NA	NA	NA	NA	NA	GO:0010595	NA	GO:0050730	NA	GO:0043270	NA	NA	NA	NA	NA	NA	NA	NA	NA
NA	GO:0071706	NA	GO:0045661	NA	GO:0002819	NA	NA	NA	NA	NA	NA	NA	GO:2000106	NA	NA	NA	NA	GO:0010803	NA	NA	NA	NA	NA	GO:1904037	NA	GO:0050764	NA	GO:0043123	NA	NA	NA	NA	NA	NA	NA	NA	NA
NA	GO:0042092	NA	GO:0051960	NA	GO:0046634	NA	NA	NA	NA	NA	NA	NA	GO:0002688	NA	NA	NA	NA	GO:0050863	NA	NA	NA	NA	NA	GO:0010634	NA	GO:0043551	NA	GO:0046330	NA	NA	NA	NA	NA	NA	NA	NA	NA
NA	GO:0032606	NA	GO:2000177	NA	GO:0046637	NA	NA	NA	NA	NA	NA	NA	GO:0043300	NA	NA	NA	NA	GO:0070232	NA	NA	NA	NA	NA	GO:0070374	NA	GO:0014066	NA	GO:0033674	NA	NA	NA	NA	NA	NA	NA	NA	NA
NA	GO:0042110	NA	GO:1902692	NA	GO:0090066	NA	NA	NA	NA	NA	NA	NA	GO:1902105	NA	NA	NA	NA	GO:0045580	NA	NA	NA	NA	NA	GO:1904951	NA	GO:0010517	NA	GO:1904996	NA	NA	NA	NA	NA	NA	NA	NA	NA
NA	GO:0002286	NA	GO:0050767	NA	GO:0044070	NA	NA	NA	NA	NA	NA	NA	GO:0002703	NA	NA	NA	NA	GO:0001914	NA	NA	NA	NA	NA	GO:0045921	NA	GO:1900274	NA	GO:2000108	NA	NA	NA	NA	NA	NA	NA	NA	NA
NA	GO:0010818	NA	GO:0048168	NA	GO:0002577	NA	NA	NA	NA	NA	NA	NA	GO:0002685	NA	NA	NA	NA	GO:0002709	NA	NA	NA	NA	NA	GO:2001238	NA	GO:0010543	NA	GO:1903039	NA	NA	NA	NA	NA	NA	NA	NA	NA
NA	GO:0002369	NA	GO:0045664	NA	GO:0050854	NA	NA	NA	NA	NA	NA	NA	GO:0070663	NA	NA	NA	NA	GO:2000404	NA	NA	NA	NA	NA	GO:0045723	NA	GO:0002700	NA	GO:0002690	NA	NA	NA	NA	NA	NA	NA	NA	NA
NA	GO:0030217	NA	GO:0010975	NA	GO:0110149	NA	NA	NA	NA	NA	NA	NA	GO:0060191	NA	NA	NA	NA	GO:0042129	NA	NA	NA	NA	NA	GO:0071624	NA	GO:0070920	NA	GO:0043302	NA	NA	NA	NA	NA	NA	NA	NA	NA
NA	GO:0002292	NA	GO:0070570	NA	GO:0050878	NA	NA	NA	NA	NA	NA	NA	GO:0043550	NA	NA	NA	NA	GO:0050856	NA	NA	NA	NA	NA	GO:0043547	NA	GO:0061136	NA	GO:0002705	NA	NA	NA	NA	NA	NA	NA	NA	NA
NA	GO:0033077	NA	GO:2000050	NA	GO:0046850	NA	NA	NA	NA	NA	NA	NA	GO:0051249	NA	NA	NA	NA	GO:0002825	NA	NA	NA	NA	NA	GO:1903708	NA	GO:0032434	NA	GO:0002687	NA	NA	NA	NA	NA	NA	NA	NA	NA
NA	GO:0002360	NA	GO:0046620	NA	GO:0045124	NA	NA	NA	NA	NA	NA	NA	GO:1901623	NA	NA	NA	NA	GO:0045622	NA	NA	NA	NA	NA	GO:0002699	NA	GO:0042176	NA	GO:0070665	NA	NA	NA	NA	NA	NA	NA	NA	NA
NA	GO:0001913	NA	GO:0030278	NA	GO:0050864	NA	NA	NA	NA	NA	NA	NA	GO:0045619	NA	NA	NA	NA	GO:1901342	NA	NA	NA	NA	NA	GO:0050778	NA	GO:0043254	NA	GO:0060193	NA	NA	NA	NA	NA	NA	NA	NA	NA
NA	GO:0002456	NA	GO:0045667	NA	GO:0045577	NA	NA	NA	NA	NA	NA	NA	GO:2000401	NA	NA	NA	NA	GO:0060627	NA	NA	NA	NA	NA	GO:0002639	NA	GO:1904375	NA	GO:0046889	NA	NA	NA	NA	NA	NA	NA	NA	NA
NA	GO:0072678	NA	GO:0090087	NA	GO:0002712	NA	NA	NA	NA	NA	NA	NA	GO:0043030	NA	NA	NA	NA	GO:0046596	NA	NA	NA	NA	NA	GO:0050729	NA	GO:1905475	NA	GO:0090218	NA	NA	NA	NA	NA	NA	NA	NA	NA
NA	GO:0042098	NA	GO:0050730	NA	GO:0030888	NA	NA	NA	NA	NA	NA	NA	GO:0010758	NA	NA	NA	NA	GO:0045069	NA	NA	NA	NA	NA	GO:0045089	NA	GO:1900180	NA	GO:1905954	NA	NA	NA	NA	NA	NA	NA	NA	NA
NA	GO:0050852	NA	GO:0014066	NA	GO:0050855	NA	NA	NA	NA	NA	NA	NA	GO:1905521	NA	NA	NA	NA	GO:0050792	NA	NA	NA	NA	NA	GO:0032727	NA	GO:1903076	NA	GO:0045834	NA	NA	NA	NA	NA	NA	NA	NA	NA
NA	GO:0045058	NA	GO:0060078	NA	GO:0043470	NA	NA	NA	NA	NA	NA	NA	GO:0043405	NA	NA	NA	NA	GO:0061041	NA	NA	NA	NA	NA	GO:0032728	NA	GO:0050708	NA	GO:0032370	NA	NA	NA	NA	NA	NA	NA	NA	NA
NA	GO:0045063	NA	GO:0050708	NA	GO:0006109	NA	NA	NA	NA	NA	NA	NA	GO:0033003	NA	NA	NA	NA	GO:0045730	NA	NA	NA	NA	NA	GO:0032729	NA	GO:0071900	NA	GO:0045621	NA	NA	NA	NA	NA	NA	NA	NA	NA
NA	GO:0042088	NA	GO:0071900	NA	GO:1904062	NA	NA	NA	NA	NA	NA	NA	GO:0042391	NA	NA	NA	NA	GO:1904645	NA	NA	NA	NA	NA	GO:0032733	NA	GO:0031647	NA	GO:0002708	NA	NA	NA	NA	NA	NA	NA	NA	NA
NA	GO:0001655	NA	GO:0046578	NA	GO:2000514	NA	NA	NA	NA	NA	NA	NA	GO:0010959	NA	NA	NA	NA	GO:0009617	NA	NA	NA	NA	NA	GO:0032735	NA	GO:0046578	NA	GO:2000403	NA	NA	NA	NA	NA	NA	NA	NA	NA
NA	GO:0019058	NA	GO:1900120	NA	GO:0043370	NA	NA	NA	NA	NA	NA	NA	GO:1902893	NA	NA	NA	NA	GO:1990868	NA	NA	NA	NA	NA	GO:0032740	NA	GO:1903305	NA	GO:0016239	NA	NA	NA	NA	NA	NA	NA	NA	NA
NA	GO:0016032	NA	GO:1904892	NA	GO:2001185	NA	NA	NA	NA	NA	NA	NA	GO:0045655	NA	NA	NA	NA	GO:0043331	NA	NA	NA	NA	NA	GO:0032731	NA	GO:0002831	NA	GO:0043032	NA	NA	NA	NA	NA	NA	NA	NA	NA
NA	GO:0042060	NA	GO:1903305	NA	GO:0002691	NA	NA	NA	NA	NA	NA	NA	GO:0071675	NA	NA	NA	NA	GO:0009620	NA	NA	NA	NA	NA	GO:0032732	NA	GO:0060759	NA	GO:0010759	NA	NA	NA	NA	NA	NA	NA	NA	NA
NA	NA	NA	GO:2000241	NA	GO:0090287	NA	NA	NA	NA	NA	NA	NA	GO:0014743	NA	NA	NA	NA	GO:0060416	NA	NA	NA	NA	NA	GO:0032743	NA	GO:1905897	NA	GO:1905523	NA	NA	NA	NA	NA	NA	NA	NA	NA
NA	NA	NA	GO:0002831	NA	GO:0050865	NA	NA	NA	NA	NA	NA	NA	GO:0045637	NA	NA	NA	NA	GO:0010035	NA	NA	NA	NA	NA	GO:0032753	NA	GO:0051056	NA	GO:0043410	NA	NA	NA	NA	NA	NA	NA	NA	NA
NA	NA	NA	GO:0060759	NA	GO:0033628	NA	NA	NA	NA	NA	NA	NA	GO:0002761	NA	NA	NA	NA	GO:0034341	NA	NA	NA	NA	NA	GO:0032755	NA	GO:0070302	NA	GO:0043406	NA	NA	NA	NA	NA	NA	NA	NA	NA
NA	NA	NA	GO:1903034	NA	GO:0022407	NA	NA	NA	NA	NA	NA	NA	GO:0002886	NA	NA	NA	NA	GO:0070555	NA	NA	NA	NA	NA	GO:0032757	NA	GO:0034103	NA	GO:0033005	NA	NA	NA	NA	NA	NA	NA	NA	NA
NA	NA	NA	GO:0051046	NA	GO:0060284	NA	NA	NA	NA	NA	NA	NA	GO:0045661	NA	NA	NA	NA	GO:0070670	NA	NA	NA	NA	NA	GO:0090316	NA	GO:0034121	NA	GO:0051044	NA	NA	NA	NA	NA	NA	NA	NA	NA
NA	NA	NA	GO:0051931	NA	GO:0031341	NA	NA	NA	NA	NA	NA	NA	GO:1901739	NA	NA	NA	NA	GO:0009612	NA	NA	NA	NA	NA	GO:0032388	NA	GO:2000677	NA	GO:1902895	NA	NA	NA	NA	NA	NA	NA	NA	NA
NA	NA	NA	GO:0051056	NA	GO:0001952	NA	NA	NA	NA	NA	NA	NA	GO:0051960	NA	NA	NA	NA	GO:0010038	NA	NA	NA	NA	NA	GO:2001244	NA	GO:0010803	NA	GO:0071639	NA	NA	NA	NA	NA	NA	NA	NA	NA
NA	NA	NA	GO:0062012	NA	GO:0090049	NA	NA	NA	NA	NA	NA	NA	GO:0031644	NA	NA	NA	NA	GO:0002237	NA	NA	NA	NA	NA	GO:0034767	NA	GO:0050863	NA	GO:0090026	NA	NA	NA	NA	NA	NA	NA	NA	NA
NA	NA	NA	GO:2000036	NA	GO:0022604	NA	NA	NA	NA	NA	NA	NA	GO:0090022	NA	NA	NA	NA	GO:1901652	NA	NA	NA	NA	NA	GO:0043270	NA	GO:0045580	NA	GO:0071677	NA	NA	NA	NA	NA	NA	NA	NA	NA
NA	NA	NA	GO:0051963	NA	GO:0060491	NA	NA	NA	NA	NA	NA	NA	GO:1902622	NA	NA	NA	NA	GO:0001562	NA	NA	NA	NA	NA	GO:0043123	NA	GO:0002709	NA	GO:0031643	NA	NA	NA	NA	NA	NA	NA	NA	NA
NA	NA	NA	GO:0050803	NA	GO:0008360	NA	NA	NA	NA	NA	NA	NA	GO:1901222	NA	NA	NA	NA	GO:0002347	NA	NA	NA	NA	NA	GO:0046330	NA	GO:0042129	NA	GO:0045639	NA	NA	NA	NA	NA	NA	NA	NA	NA
NA	NA	NA	GO:0048167	NA	GO:0008361	NA	NA	NA	NA	NA	NA	NA	GO:0080164	NA	NA	NA	NA	GO:0034612	NA	NA	NA	NA	NA	GO:0033674	NA	GO:0050856	NA	GO:0061081	NA	NA	NA	NA	NA	NA	NA	NA	NA
NA	NA	NA	GO:0044057	NA	GO:0010810	NA	NA	NA	NA	NA	NA	NA	GO:0030278	NA	NA	NA	NA	GO:0034340	NA	NA	NA	NA	NA	GO:1904996	NA	GO:0002825	NA	GO:0002763	NA	NA	NA	NA	NA	NA	NA	NA	NA
NA	NA	NA	GO:0034103	NA	GO:0050920	NA	NA	NA	NA	NA	NA	NA	GO:0045667	NA	NA	NA	NA	GO:0009615	NA	NA	NA	NA	NA	GO:2000108	NA	GO:0045622	NA	GO:0002888	NA	NA	NA	NA	NA	NA	NA	NA	NA
NA	NA	NA	GO:0090092	NA	GO:0010712	NA	NA	NA	NA	NA	NA	NA	GO:0045670	NA	NA	NA	NA	GO:0009611	NA	NA	NA	NA	NA	GO:1903039	NA	GO:0044088	NA	GO:1901741	NA	NA	NA	NA	NA	NA	NA	NA	NA
NA	NA	NA	GO:0034762	NA	GO:0051480	NA	NA	NA	NA	NA	NA	NA	GO:0062207	NA	NA	NA	NA	GO:0019932	NA	NA	NA	NA	NA	GO:0002690	NA	GO:1901342	NA	GO:0032816	NA	NA	NA	NA	NA	NA	NA	NA	NA
NA	NA	NA	GO:0099177	NA	GO:0031347	NA	NA	NA	NA	NA	NA	NA	GO:0050730	NA	NA	NA	NA	GO:0051208	NA	NA	NA	NA	NA	GO:0043302	NA	GO:0045069	NA	GO:0045954	NA	NA	NA	NA	NA	NA	NA	NA	NA
NA	NA	NA	GO:0035150	NA	GO:0050691	NA	NA	NA	NA	NA	NA	NA	GO:0050764	NA	NA	NA	NA	GO:0007264	NA	NA	NA	NA	NA	GO:0002705	NA	GO:0046685	NA	GO:0002717	NA	NA	NA	NA	NA	NA	NA	NA	NA
NA	NA	NA	GO:0050863	NA	GO:0048638	NA	NA	NA	NA	NA	NA	NA	GO:0043551	NA	NA	NA	NA	GO:0014909	NA	NA	NA	NA	NA	GO:0002687	NA	GO:0009743	NA	GO:0031646	NA	NA	NA	NA	NA	NA	NA	NA	NA
NA	NA	NA	GO:0045580	NA	GO:0043620	NA	NA	NA	NA	NA	NA	NA	GO:0014066	NA	NA	NA	NA	GO:0031098	NA	NA	NA	NA	NA	GO:0070665	NA	GO:0034976	NA	GO:0043525	NA	NA	NA	NA	NA	NA	NA	NA	NA
NA	NA	NA	GO:1901342	NA	GO:0030100	NA	NA	NA	NA	NA	NA	NA	GO:0010517	NA	NA	NA	NA	GO:0042554	NA	NA	NA	NA	NA	GO:0060193	NA	GO:0009991	NA	GO:1901216	NA	NA	NA	NA	NA	NA	NA	NA	NA
NA	NA	NA	GO:0019229	NA	GO:0045601	NA	NA	NA	NA	NA	NA	NA	GO:1900274	NA	NA	NA	NA	GO:0006801	NA	NA	NA	NA	NA	GO:0046889	NA	GO:0009620	NA	GO:1902624	NA	NA	NA	NA	NA	NA	NA	NA	NA
NA	NA	NA	GO:0030111	NA	GO:0010594	NA	NA	NA	NA	NA	NA	NA	GO:0010543	NA	NA	NA	NA	GO:0050808	NA	NA	NA	NA	NA	GO:0090218	NA	GO:0009408	NA	GO:0051092	NA	NA	NA	NA	NA	NA	NA	NA	NA
NA	NA	NA	GO:2000095	NA	GO:1904035	NA	NA	NA	NA	NA	NA	NA	GO:0002700	NA	NA	NA	NA	GO:0006949	NA	NA	NA	NA	NA	GO:1905954	NA	GO:0035902	NA	GO:1901224	NA	NA	NA	NA	NA	NA	NA	NA	NA
NA	NA	NA	GO:0045066	NA	GO:0030856	NA	NA	NA	NA	NA	NA	NA	GO:0035304	NA	NA	NA	NA	GO:0042330	NA	NA	NA	NA	NA	GO:0045834	NA	GO:0032868	NA	GO:1904407	NA	NA	NA	NA	NA	NA	NA	NA	NA
NA	NA	NA	GO:0061326	NA	GO:0010632	NA	NA	NA	NA	NA	NA	NA	GO:0071900	NA	NA	NA	NA	GO:0045061	NA	NA	NA	NA	NA	GO:0032370	NA	GO:0034341	NA	GO:0051770	NA	NA	NA	NA	NA	NA	NA	NA	NA
NA	NA	NA	GO:0061458	NA	GO:1901184	NA	NA	NA	NA	NA	NA	NA	GO:0046578	NA	NA	NA	NA	GO:0034142	NA	NA	NA	NA	NA	GO:0045621	NA	GO:0070555	NA	GO:0046824	NA	NA	NA	NA	NA	NA	NA	NA	NA
NA	NA	NA	GO:0060541	NA	GO:0045646	NA	NA	NA	NA	NA	NA	NA	GO:2000377	NA	NA	NA	NA	GO:0002224	NA	NA	NA	NA	NA	GO:0002708	NA	GO:0070670	NA	GO:0045981	NA	NA	NA	NA	NA	NA	NA	NA	NA
NA	NA	NA	GO:0097305	NA	GO:0044062	NA	NA	NA	NA	NA	NA	NA	GO:1904892	NA	NA	NA	NA	GO:0033209	NA	NA	NA	NA	NA	GO:2000403	NA	GO:0070741	NA	GO:0010638	NA	NA	NA	NA	NA	NA	NA	NA	NA
NA	NA	NA	GO:0010996	NA	GO:0017157	NA	NA	NA	NA	NA	NA	NA	GO:0002831	NA	NA	NA	NA	GO:0071706	NA	NA	NA	NA	NA	GO:0016239	NA	GO:1990840	NA	GO:0045672	NA	NA	NA	NA	NA	NA	NA	NA	NA
NA	NA	NA	GO:0048678	NA	GO:1903053	NA	NA	NA	NA	NA	NA	NA	GO:0051046	NA	NA	NA	NA	GO:0032606	NA	NA	NA	NA	NA	GO:0043032	NA	GO:0009612	NA	GO:1903209	NA	NA	NA	NA	NA	NA	NA	NA	NA
NA	NA	NA	GO:0009617	NA	GO:0010762	NA	NA	NA	NA	NA	NA	NA	GO:0060390	NA	NA	NA	NA	GO:0007260	NA	NA	NA	NA	NA	GO:0010759	NA	GO:0002237	NA	GO:1900745	NA	NA	NA	NA	NA	NA	NA	NA	NA
NA	NA	NA	GO:0071772	NA	GO:0006110	NA	NA	NA	NA	NA	NA	NA	GO:0051056	NA	NA	NA	NA	GO:0042110	NA	NA	NA	NA	NA	GO:1905523	NA	GO:0034284	NA	GO:0062208	NA	NA	NA	NA	NA	NA	NA	NA	NA
NA	NA	NA	GO:0009743	NA	GO:0071622	NA	NA	NA	NA	NA	NA	NA	GO:0070302	NA	NA	NA	NA	GO:0002286	NA	NA	NA	NA	NA	GO:0043410	NA	GO:0006979	NA	GO:0010952	NA	NA	NA	NA	NA	NA	NA	NA	NA
NA	NA	NA	GO:1990868	NA	GO:0043087	NA	NA	NA	NA	NA	NA	NA	GO:0044057	NA	NA	NA	NA	GO:0070231	NA	NA	NA	NA	NA	GO:0033005	NA	GO:0070482	NA	GO:0033138	NA	NA	NA	NA	NA	NA	NA	NA	NA
NA	NA	NA	GO:0042220	NA	GO:1903706	NA	NA	NA	NA	NA	NA	NA	GO:0034121	NA	NA	NA	NA	GO:0010818	NA	NA	NA	NA	NA	GO:0051044	NA	GO:1901652	NA	GO:0050731	NA	NA	NA	NA	NA	NA	NA	NA	NA
NA	NA	NA	GO:0002021	NA	GO:0034114	NA	NA	NA	NA	NA	NA	NA	GO:0090092	NA	NA	NA	NA	GO:0002369	NA	NA	NA	NA	NA	GO:1902895	NA	GO:0043434	NA	GO:0050766	NA	NA	NA	NA	NA	NA	NA	NA	NA
NA	NA	NA	GO:0032355	NA	GO:0002920	NA	NA	NA	NA	NA	NA	NA	GO:0034762	NA	NA	NA	NA	GO:0030217	NA	NA	NA	NA	NA	GO:0071639	NA	GO:0001562	NA	GO:0010922	NA	NA	NA	NA	NA	NA	NA	NA	NA
NA	NA	NA	GO:0043627	NA	GO:0032303	NA	NA	NA	NA	NA	NA	NA	GO:0050863	NA	NA	NA	NA	GO:0002292	NA	NA	NA	NA	NA	GO:0090026	NA	GO:0042594	NA	GO:0014068	NA	NA	NA	NA	NA	NA	NA	NA	NA
NA	NA	NA	GO:0045471	NA	GO:0002697	NA	NA	NA	NA	NA	NA	NA	GO:0045580	NA	NA	NA	NA	GO:0033077	NA	NA	NA	NA	NA	GO:0071677	NA	GO:0009266	NA	GO:0010518	NA	NA	NA	NA	NA	NA	NA	NA	NA
NA	NA	NA	GO:0009991	NA	GO:0002637	NA	NA	NA	NA	NA	NA	NA	GO:0042129	NA	NA	NA	NA	GO:0043029	NA	NA	NA	NA	NA	GO:0032770	NA	GO:0035966	NA	GO:0032516	NA	NA	NA	NA	NA	NA	NA	NA	NA
NA	NA	NA	GO:0071774	NA	GO:0050727	NA	NA	NA	NA	NA	NA	NA	GO:0045622	NA	NA	NA	NA	GO:0001913	NA	NA	NA	NA	NA	GO:0031643	NA	GO:0034612	NA	GO:0002702	NA	NA	NA	NA	NA	NA	NA	NA	NA
NA	NA	NA	GO:0034698	NA	GO:0045088	NA	NA	NA	NA	NA	NA	NA	GO:1901342	NA	NA	NA	NA	GO:0002456	NA	NA	NA	NA	NA	GO:0045639	NA	GO:0034340	NA	GO:0032092	NA	NA	NA	NA	NA	NA	NA	NA	NA
NA	NA	NA	GO:0060416	NA	GO:0046626	NA	NA	NA	NA	NA	NA	NA	GO:0060627	NA	NA	NA	NA	GO:0072678	NA	NA	NA	NA	NA	GO:0061081	NA	GO:0009615	NA	GO:0045732	NA	NA	NA	NA	NA	NA	NA	NA	NA
NA	NA	NA	GO:0010035	NA	GO:0033146	NA	NA	NA	NA	NA	NA	NA	GO:0055119	NA	NA	NA	NA	GO:0042098	NA	NA	NA	NA	NA	GO:0002763	NA	GO:0042147	NA	GO:0031334	NA	NA	NA	NA	NA	NA	NA	NA	NA
NA	NA	NA	GO:0032868	NA	GO:1904994	NA	NA	NA	NA	NA	NA	NA	GO:0097205	NA	NA	NA	NA	GO:0050852	NA	NA	NA	NA	NA	GO:0002888	NA	GO:0007266	NA	GO:0043243	NA	NA	NA	NA	NA	NA	NA	NA	NA
NA	NA	NA	GO:0034341	NA	GO:2000106	NA	NA	NA	NA	NA	NA	NA	GO:0061458	NA	NA	NA	NA	GO:0045058	NA	NA	NA	NA	NA	GO:1901741	NA	GO:0039529	NA	GO:0035307	NA	NA	NA	NA	NA	NA	NA	NA	NA
NA	NA	NA	GO:0070741	NA	GO:0002688	NA	NA	NA	NA	NA	NA	NA	GO:0045730	NA	NA	NA	NA	GO:0072538	NA	NA	NA	NA	NA	GO:0032816	NA	GO:0097178	NA	GO:0046827	NA	NA	NA	NA	NA	NA	NA	NA	NA
NA	NA	NA	GO:0009612	NA	GO:0043300	NA	NA	NA	NA	NA	NA	NA	GO:0060541	NA	NA	NA	NA	GO:0042088	NA	NA	NA	NA	NA	GO:0045954	NA	GO:0031529	NA	GO:0045860	NA	NA	NA	NA	NA	NA	NA	NA	NA
NA	NA	NA	GO:0002237	NA	GO:1902105	NA	NA	NA	NA	NA	NA	NA	GO:0097305	NA	NA	NA	NA	GO:0006636	NA	NA	NA	NA	NA	GO:0002717	NA	GO:0019932	NA	GO:0051897	NA	NA	NA	NA	NA	NA	NA	NA	NA
NA	NA	NA	GO:0034284	NA	GO:0001910	NA	NA	NA	NA	NA	NA	NA	GO:1904645	NA	NA	NA	NA	GO:0033559	NA	NA	NA	NA	NA	GO:0031646	NA	GO:0061912	NA	GO:1903829	NA	NA	NA	NA	NA	NA	NA	NA	NA
NA	NA	NA	GO:0007584	NA	GO:0002703	NA	NA	NA	NA	NA	NA	NA	GO:0009617	NA	NA	NA	NA	GO:1990849	NA	NA	NA	NA	NA	GO:0043525	NA	GO:0051208	NA	GO:1904377	NA	NA	NA	NA	NA	NA	NA	NA	NA
NA	NA	NA	GO:1901652	NA	GO:0002685	NA	NA	NA	NA	NA	NA	NA	GO:0071772	NA	NA	NA	NA	GO:0019079	NA	NA	NA	NA	NA	GO:1901216	NA	GO:0072331	NA	GO:2000010	NA	NA	NA	NA	NA	NA	NA	NA	NA
NA	NA	NA	GO:0043434	NA	GO:0070663	NA	NA	NA	NA	NA	NA	NA	GO:0051592	NA	NA	NA	NA	GO:0019058	NA	NA	NA	NA	NA	GO:1902624	NA	GO:0035914	NA	GO:1905477	NA	NA	NA	NA	NA	NA	NA	NA	NA
NA	NA	NA	GO:0001562	NA	GO:0060191	NA	NA	NA	NA	NA	NA	NA	GO:0009743	NA	NA	NA	NA	GO:0016032	NA	NA	NA	NA	NA	GO:0051092	NA	GO:0007264	NA	GO:0032273	NA	NA	NA	NA	NA	NA	NA	NA	NA
NA	NA	NA	GO:0014074	NA	GO:0043550	NA	NA	NA	NA	NA	NA	NA	GO:1990868	NA	NA	NA	NA	GO:0042060	NA	NA	NA	NA	NA	GO:1901224	NA	GO:0014909	NA	GO:0050714	NA	NA	NA	NA	NA	NA	NA	NA	NA
NA	NA	NA	GO:0032526	NA	GO:1905952	NA	NA	NA	NA	NA	NA	NA	GO:0009409	NA	NA	NA	NA	GO:0031638	NA	NA	NA	NA	NA	GO:1904407	NA	GO:0048659	NA	GO:0071902	NA	NA	NA	NA	NA	NA	NA	NA	NA
NA	NA	NA	GO:0048545	NA	GO:0032368	NA	NA	NA	NA	NA	NA	NA	GO:0031960	NA	NA	NA	NA	GO:0097190	NA	NA	NA	NA	NA	GO:0051770	NA	GO:0006665	NA	GO:0061098	NA	NA	NA	NA	NA	NA	NA	NA	NA
NA	NA	NA	GO:0071559	NA	GO:0048169	NA	NA	NA	NA	NA	NA	NA	GO:0070849	NA	NA	NA	NA	GO:0042730	NA	NA	NA	NA	NA	GO:0046824	NA	GO:0031098	NA	GO:0045862	NA	NA	NA	NA	NA	NA	NA	NA	NA
NA	NA	NA	GO:0034340	NA	GO:1900271	NA	NA	NA	NA	NA	NA	NA	GO:0032355	NA	NA	NA	NA	GO:0045087	NA	NA	NA	NA	NA	GO:0045981	NA	GO:0051146	NA	GO:2000379	NA	NA	NA	NA	NA	NA	NA	NA	NA
NA	NA	NA	GO:0009611	NA	GO:0051249	NA	NA	NA	NA	NA	NA	NA	GO:0070542	NA	NA	NA	NA	GO:0048514	NA	NA	NA	NA	NA	GO:0010638	NA	GO:0006949	NA	GO:0048260	NA	NA	NA	NA	NA	NA	NA	NA	NA
NA	NA	NA	GO:0060041	NA	GO:0070228	NA	NA	NA	NA	NA	NA	NA	GO:0034698	NA	NA	NA	NA	GO:0006873	NA	NA	NA	NA	NA	GO:0045672	NA	GO:0090130	NA	GO:1904894	NA	NA	NA	NA	NA	NA	NA	NA	NA
NA	NA	NA	GO:0048511	NA	GO:1901623	NA	NA	NA	NA	NA	NA	NA	GO:0060416	NA	NA	NA	NA	GO:1901699	NA	NA	NA	NA	NA	GO:1903209	NA	GO:0048771	NA	GO:1903307	NA	NA	NA	NA	NA	NA	NA	NA	NA
NA	NA	NA	GO:0062009	NA	GO:0045619	NA	NA	NA	NA	NA	NA	NA	GO:0035902	NA	NA	NA	NA	GO:0034330	NA	NA	NA	NA	NA	GO:1900745	NA	GO:0034134	NA	GO:0002833	NA	NA	NA	NA	NA	NA	NA	NA	NA
NA	NA	NA	GO:0035282	NA	GO:0002706	NA	NA	NA	NA	NA	NA	NA	GO:0010035	NA	NA	NA	NA	GO:0001816	NA	NA	NA	NA	NA	GO:0062208	NA	GO:0002224	NA	GO:0060760	NA	NA	NA	NA	NA	NA	NA	NA	NA
NA	NA	NA	GO:0071526	NA	GO:2000401	NA	NA	NA	NA	NA	NA	NA	GO:0032868	NA	NA	NA	NA	GO:0007186	NA	NA	NA	NA	NA	GO:0010952	NA	GO:0055076	NA	GO:1905898	NA	NA	NA	NA	NA	NA	NA	NA	NA
NA	NA	NA	GO:1905314	NA	GO:0043030	NA	NA	NA	NA	NA	NA	NA	GO:0034341	NA	NA	NA	NA	GO:0006954	NA	NA	NA	NA	NA	GO:0050731	NA	GO:0033209	NA	GO:0032103	NA	NA	NA	NA	NA	NA	NA	NA	NA
NA	NA	NA	GO:0007423	NA	GO:1905521	NA	NA	NA	NA	NA	NA	NA	GO:0070670	NA	NA	NA	NA	GO:0050801	NA	NA	NA	NA	NA	GO:0050766	NA	GO:0071706	NA	GO:0051047	NA	NA	NA	NA	NA	NA	NA	NA	NA
NA	NA	NA	GO:0090596	NA	GO:0043405	NA	NA	NA	NA	NA	NA	NA	GO:1990840	NA	NA	NA	NA	GO:0046649	NA	NA	NA	NA	NA	GO:0010922	NA	GO:0042092	NA	GO:0062013	NA	NA	NA	NA	NA	NA	NA	NA	NA
NA	NA	NA	GO:0007600	NA	GO:0033003	NA	NA	NA	NA	NA	NA	NA	GO:0009612	NA	NA	NA	NA	GO:0043086	NA	NA	NA	NA	NA	GO:0014068	NA	GO:0032606	NA	GO:0048661	NA	NA	NA	NA	NA	NA	NA	NA	NA
NA	NA	NA	GO:0048880	NA	GO:0033006	NA	NA	NA	NA	NA	NA	NA	GO:0010038	NA	NA	NA	NA	GO:0045596	NA	NA	NA	NA	NA	GO:0032516	NA	GO:0042110	NA	GO:0032373	NA	NA	NA	NA	NA	NA	NA	NA	NA
NA	NA	NA	GO:0007548	NA	GO:0097035	NA	NA	NA	NA	NA	NA	NA	GO:0002237	NA	NA	NA	NA	GO:0008285	NA	NA	NA	NA	NA	GO:0002702	NA	GO:0002286	NA	GO:0070304	NA	NA	NA	NA	NA	NA	NA	NA	NA
NA	NA	NA	GO:0023061	NA	GO:0010959	NA	NA	NA	NA	NA	NA	NA	GO:0034284	NA	NA	NA	NA	GO:0001934	NA	NA	NA	NA	NA	GO:0032092	NA	GO:0030217	NA	GO:1902905	NA	NA	NA	NA	NA	NA	NA	NA	NA
NA	NA	NA	GO:0060538	NA	GO:1902893	NA	NA	NA	NA	NA	NA	NA	GO:0006979	NA	NA	NA	NA	GO:0030155	NA	NA	NA	NA	NA	GO:0045732	NA	GO:0002292	NA	GO:0050806	NA	NA	NA	NA	NA	NA	NA	NA	NA
NA	NA	NA	GO:0001501	NA	GO:0090025	NA	NA	NA	NA	NA	NA	NA	GO:0070482	NA	NA	NA	NA	GO:0031344	NA	NA	NA	NA	NA	GO:0031334	NA	GO:0002360	NA	GO:0060143	NA	NA	NA	NA	NA	NA	NA	NA	NA
NA	NA	NA	GO:0048705	NA	GO:0045655	NA	NA	NA	NA	NA	NA	NA	GO:0048265	NA	NA	NA	NA	GO:0050776	NA	NA	NA	NA	NA	GO:0043243	NA	GO:0002456	NA	GO:0034123	NA	NA	NA	NA	NA	NA	NA	NA	NA
NA	NA	NA	GO:0043588	NA	GO:0071675	NA	NA	NA	NA	NA	NA	NA	GO:1901652	NA	NA	NA	NA	GO:0043269	NA	NA	NA	NA	NA	GO:0035307	NA	GO:0072678	NA	GO:0045727	NA	NA	NA	NA	NA	NA	NA	NA	NA
NA	NA	NA	GO:0098773	NA	GO:0051147	NA	NA	NA	NA	NA	NA	NA	GO:0043434	NA	NA	NA	NA	GO:0045859	NA	NA	NA	NA	NA	GO:0046827	NA	GO:0042098	NA	GO:0034764	NA	NA	NA	NA	NA	NA	NA	NA	NA
NA	NA	NA	GO:0060395	NA	GO:0048634	NA	NA	NA	NA	NA	NA	NA	GO:0032570	NA	NA	NA	NA	GO:0030162	NA	NA	NA	NA	NA	GO:0045860	NA	GO:0050852	NA	GO:1903557	NA	NA	NA	NA	NA	NA	NA	NA	NA
NA	NA	NA	GO:0007264	NA	GO:0045637	NA	NA	NA	NA	NA	NA	NA	GO:0001562	NA	NA	NA	NA	GO:0070848	NA	NA	NA	NA	NA	GO:0051897	NA	GO:0045058	NA	GO:0060340	NA	NA	NA	NA	NA	NA	NA	NA	NA
NA	NA	NA	GO:0051145	NA	GO:0002761	NA	NA	NA	NA	NA	NA	NA	GO:0000302	NA	NA	NA	NA	GO:0007169	NA	NA	NA	NA	NA	GO:1903829	NA	GO:0072538	NA	GO:0032481	NA	NA	NA	NA	NA	NA	NA	NA	NA
NA	NA	NA	GO:0014909	NA	GO:0002886	NA	NA	NA	NA	NA	NA	NA	GO:0048545	NA	NA	NA	NA	NA	NA	NA	NA	NA	NA	GO:1904377	NA	GO:0042088	NA	GO:0042531	NA	NA	NA	NA	NA	NA	NA	NA	NA
NA	NA	NA	GO:0048745	NA	GO:0051960	NA	NA	NA	NA	NA	NA	NA	GO:0009266	NA	NA	NA	NA	NA	NA	NA	NA	NA	NA	GO:2000010	NA	GO:0030433	NA	GO:0002726	NA	NA	NA	NA	NA	NA	NA	NA	NA
NA	NA	NA	GO:0035725	NA	GO:0031644	NA	NA	NA	NA	NA	NA	NA	GO:0071559	NA	NA	NA	NA	NA	NA	NA	NA	NA	NA	GO:1905477	NA	GO:0007035	NA	GO:0001916	NA	NA	NA	NA	NA	NA	NA	NA	NA
NA	NA	NA	GO:0006814	NA	GO:1902692	NA	NA	NA	NA	NA	NA	NA	GO:0034612	NA	NA	NA	NA	NA	NA	NA	NA	NA	NA	GO:0032273	NA	GO:0007034	NA	GO:0002711	NA	NA	NA	NA	NA	NA	NA	NA	NA
NA	NA	NA	GO:0035019	NA	GO:0050767	NA	NA	NA	NA	NA	NA	NA	GO:0009611	NA	NA	NA	NA	NA	NA	NA	NA	NA	NA	GO:0050714	NA	GO:0007033	NA	GO:2000406	NA	NA	NA	NA	NA	NA	NA	NA	NA
NA	NA	NA	GO:0061053	NA	GO:0099601	NA	NA	NA	NA	NA	NA	NA	GO:0060041	NA	NA	NA	NA	NA	NA	NA	NA	NA	NA	GO:0090314	NA	GO:1990874	NA	GO:0042102	NA	NA	NA	NA	NA	NA	NA	NA	NA
NA	NA	NA	GO:0001756	NA	GO:0090022	NA	NA	NA	NA	NA	NA	NA	GO:0061298	NA	NA	NA	NA	NA	NA	NA	NA	NA	NA	GO:0061098	NA	GO:0010573	NA	GO:0045624	NA	NA	NA	NA	NA	NA	NA	NA	NA
NA	NA	NA	GO:0010092	NA	GO:1902622	NA	NA	NA	NA	NA	NA	NA	GO:0007266	NA	NA	NA	NA	NA	NA	NA	NA	NA	NA	GO:0045862	NA	GO:0048010	NA	GO:0010575	NA	NA	NA	NA	NA	NA	NA	NA	NA
NA	NA	NA	GO:0009799	NA	GO:1901222	NA	NA	NA	NA	NA	NA	NA	GO:0048511	NA	NA	NA	NA	NA	NA	NA	NA	NA	NA	GO:2000379	NA	GO:0061042	NA	GO:1904018	NA	NA	NA	NA	NA	NA	NA	NA	NA
NA	NA	NA	GO:0021510	NA	GO:2000310	NA	NA	NA	NA	NA	NA	NA	GO:0062009	NA	NA	NA	NA	NA	NA	NA	NA	NA	NA	GO:0048260	NA	GO:0006904	NA	GO:0048524	NA	NA	NA	NA	NA	NA	NA	NA	NA
NA	NA	NA	GO:0002040	NA	GO:0008593	NA	NA	NA	NA	NA	NA	NA	GO:0019932	NA	NA	NA	NA	NA	NA	NA	NA	NA	NA	GO:1904894	NA	GO:0016050	NA	GO:0043368	NA	NA	NA	NA	NA	NA	NA	NA	NA
NA	NA	NA	GO:0048863	NA	GO:1900151	NA	NA	NA	NA	NA	NA	NA	GO:0007423	NA	NA	NA	NA	NA	NA	NA	NA	NA	NA	GO:1903307	NA	GO:0006903	NA	GO:0002532	NA	NA	NA	NA	NA	NA	NA	NA	NA
NA	NA	NA	GO:0051146	NA	GO:0030278	NA	NA	NA	NA	NA	NA	NA	GO:0090596	NA	NA	NA	NA	NA	NA	NA	NA	NA	NA	GO:0002833	NA	GO:0019058	NA	GO:0002440	NA	NA	NA	NA	NA	NA	NA	NA	NA
NA	NA	NA	GO:0014855	NA	GO:0045667	NA	NA	NA	NA	NA	NA	NA	GO:0007600	NA	NA	NA	NA	NA	NA	NA	NA	NA	NA	GO:0060760	NA	GO:0016032	NA	GO:0046457	NA	NA	NA	NA	NA	NA	NA	NA	NA
NA	NA	NA	GO:0034446	NA	GO:1900744	NA	NA	NA	NA	NA	NA	NA	GO:0019233	NA	NA	NA	NA	NA	NA	NA	NA	NA	NA	GO:1905898	NA	GO:0042060	NA	GO:0006692	NA	NA	NA	NA	NA	NA	NA	NA	NA
NA	NA	NA	GO:0007416	NA	GO:0062207	NA	NA	NA	NA	NA	NA	NA	GO:0048880	NA	NA	NA	NA	NA	NA	NA	NA	NA	NA	GO:0032103	NA	GO:0042994	NA	GO:0046777	NA	NA	NA	NA	NA	NA	NA	NA	NA
NA	NA	NA	GO:0050808	NA	GO:0050730	NA	NA	NA	NA	NA	NA	NA	GO:0051208	NA	NA	NA	NA	NA	NA	NA	NA	NA	NA	GO:1903036	NA	GO:0033623	NA	GO:0006470	NA	NA	NA	NA	NA	NA	NA	NA	NA
NA	NA	NA	GO:0042330	NA	GO:0050764	NA	NA	NA	NA	NA	NA	NA	GO:0001501	NA	NA	NA	NA	NA	NA	NA	NA	NA	NA	GO:0051047	NA	GO:0044406	NA	GO:0043491	NA	NA	NA	NA	NA	NA	NA	NA	NA
NA	NA	NA	GO:0021537	NA	GO:0043551	NA	NA	NA	NA	NA	NA	NA	GO:0043588	NA	NA	NA	NA	NA	NA	NA	NA	NA	NA	GO:0062013	NA	GO:0032488	NA	GO:0071692	NA	NA	NA	NA	NA	NA	NA	NA	NA
NA	NA	NA	GO:0022030	NA	GO:0010517	NA	NA	NA	NA	NA	NA	NA	GO:0060395	NA	NA	NA	NA	NA	NA	NA	NA	NA	NA	GO:0048661	NA	GO:0055089	NA	GO:0072659	NA	NA	NA	NA	NA	NA	NA	NA	NA
NA	NA	NA	GO:0001659	NA	GO:1900274	NA	NA	NA	NA	NA	NA	NA	GO:0007264	NA	NA	NA	NA	NA	NA	NA	NA	NA	NA	GO:0045940	NA	GO:0090594	NA	GO:0016485	NA	NA	NA	NA	NA	NA	NA	NA	NA
NA	NA	NA	GO:0030878	NA	GO:0043666	NA	NA	NA	NA	NA	NA	NA	GO:0048659	NA	NA	NA	NA	NA	NA	NA	NA	NA	NA	GO:0032373	NA	GO:0046851	NA	GO:0042026	NA	NA	NA	NA	NA	NA	NA	NA	NA
NA	NA	NA	GO:0090130	NA	GO:0060078	NA	NA	NA	NA	NA	NA	NA	GO:0055078	NA	NA	NA	NA	NA	NA	NA	NA	NA	NA	GO:0070304	NA	GO:0043031	NA	GO:0035590	NA	NA	NA	NA	NA	NA	NA	NA	NA
NA	NA	NA	GO:0042246	NA	GO:0099174	NA	NA	NA	NA	NA	NA	NA	GO:0030148	NA	NA	NA	NA	NA	NA	NA	NA	NA	NA	GO:1902905	NA	GO:1903428	NA	GO:0070269	NA	NA	NA	NA	NA	NA	NA	NA	NA
NA	NA	NA	GO:0048771	NA	GO:0002700	NA	NA	NA	NA	NA	NA	NA	GO:0002040	NA	NA	NA	NA	NA	NA	NA	NA	NA	NA	GO:0050806	NA	GO:0002517	NA	GO:0007265	NA	NA	NA	NA	NA	NA	NA	NA	NA
NA	NA	NA	GO:0060343	NA	GO:0035304	NA	NA	NA	NA	NA	NA	NA	GO:0048863	NA	NA	NA	NA	NA	NA	NA	NA	NA	NA	GO:0060143	NA	NA	NA	GO:2001057	NA	NA	NA	NA	NA	NA	NA	NA	NA
NA	NA	NA	GO:0061383	NA	GO:1902473	NA	NA	NA	NA	NA	NA	NA	GO:0031098	NA	NA	NA	NA	NA	NA	NA	NA	NA	NA	GO:0034123	NA	NA	NA	GO:1903409	NA	NA	NA	NA	NA	NA	NA	NA	NA
NA	NA	NA	GO:0071604	NA	GO:0071900	NA	NA	NA	NA	NA	NA	NA	GO:0051146	NA	NA	NA	NA	NA	NA	NA	NA	NA	NA	GO:0045727	NA	NA	NA	GO:0072593	NA	NA	NA	NA	NA	NA	NA	NA	NA
NA	NA	NA	GO:0007179	NA	GO:0061097	NA	NA	NA	NA	NA	NA	NA	GO:0034446	NA	NA	NA	NA	NA	NA	NA	NA	NA	NA	GO:0034764	NA	NA	NA	GO:0032801	NA	NA	NA	NA	NA	NA	NA	NA	NA
NA	NA	NA	GO:0007178	NA	GO:0046578	NA	NA	NA	NA	NA	NA	NA	GO:0006801	NA	NA	NA	NA	NA	NA	NA	NA	NA	NA	GO:1903557	NA	NA	NA	GO:0031623	NA	NA	NA	NA	NA	NA	NA	NA	NA
NA	NA	NA	GO:0019226	NA	GO:1904892	NA	NA	NA	NA	NA	NA	NA	GO:0050808	NA	NA	NA	NA	NA	NA	NA	NA	NA	NA	GO:0060340	NA	NA	NA	GO:0006898	NA	NA	NA	NA	NA	NA	NA	NA	NA
NA	NA	NA	GO:0035148	NA	GO:1903305	NA	NA	NA	NA	NA	NA	NA	GO:0006949	NA	NA	NA	NA	NA	NA	NA	NA	NA	NA	GO:0032481	NA	NA	NA	GO:0043112	NA	NA	NA	NA	NA	NA	NA	NA	NA
NA	NA	NA	GO:0071706	NA	GO:0098801	NA	NA	NA	NA	NA	NA	NA	GO:0042330	NA	NA	NA	NA	NA	NA	NA	NA	NA	NA	GO:0042531	NA	NA	NA	GO:0097696	NA	NA	NA	NA	NA	NA	NA	NA	NA
NA	NA	NA	GO:0003323	NA	GO:0002831	NA	NA	NA	NA	NA	NA	NA	GO:0001659	NA	NA	NA	NA	NA	NA	NA	NA	NA	NA	GO:0002726	NA	NA	NA	GO:0031099	NA	NA	NA	NA	NA	NA	NA	NA	NA
NA	NA	NA	GO:0042110	NA	GO:0060759	NA	NA	NA	NA	NA	NA	NA	GO:0090130	NA	NA	NA	NA	NA	NA	NA	NA	NA	NA	GO:0001916	NA	NA	NA	GO:0045055	NA	NA	NA	NA	NA	NA	NA	NA	NA
NA	NA	NA	GO:0002369	NA	GO:0035023	NA	NA	NA	NA	NA	NA	NA	GO:0048771	NA	NA	NA	NA	NA	NA	NA	NA	NA	NA	GO:0002711	NA	NA	NA	GO:2000249	NA	NA	NA	NA	NA	NA	NA	NA	NA
NA	NA	NA	GO:0030217	NA	GO:1900027	NA	NA	NA	NA	NA	NA	NA	GO:0002224	NA	NA	NA	NA	NA	NA	NA	NA	NA	NA	GO:2000406	NA	NA	NA	GO:0032970	NA	NA	NA	NA	NA	NA	NA	NA	NA
NA	NA	NA	GO:0042098	NA	GO:0051046	NA	NA	NA	NA	NA	NA	NA	GO:0034505	NA	NA	NA	NA	NA	NA	NA	NA	NA	NA	GO:0042102	NA	NA	NA	GO:0032231	NA	NA	NA	NA	NA	NA	NA	NA	NA
NA	NA	NA	GO:0001655	NA	GO:0010469	NA	NA	NA	NA	NA	NA	NA	GO:0071604	NA	NA	NA	NA	NA	NA	NA	NA	NA	NA	GO:0045624	NA	NA	NA	GO:0030832	NA	NA	NA	NA	NA	NA	NA	NA	NA
NA	NA	NA	GO:0101023	NA	GO:0048641	NA	NA	NA	NA	NA	NA	NA	GO:0007179	NA	NA	NA	NA	NA	NA	NA	NA	NA	NA	GO:0010575	NA	NA	NA	GO:0110053	NA	NA	NA	NA	NA	NA	NA	NA	NA
NA	NA	NA	GO:0003018	NA	GO:0051056	NA	NA	NA	NA	NA	NA	NA	GO:0007178	NA	NA	NA	NA	NA	NA	NA	NA	NA	NA	GO:1904018	NA	NA	NA	GO:0002673	NA	NA	NA	NA	NA	NA	NA	NA	NA
NA	NA	NA	GO:0010232	NA	GO:0072091	NA	NA	NA	NA	NA	NA	NA	GO:0071706	NA	NA	NA	NA	NA	NA	NA	NA	NA	NA	GO:1903902	NA	NA	NA	GO:0002819	NA	NA	NA	NA	NA	NA	NA	NA	NA
NA	NA	NA	GO:0001570	NA	GO:0051153	NA	NA	NA	NA	NA	NA	NA	GO:0042110	NA	NA	NA	NA	NA	NA	NA	NA	NA	NA	GO:0048524	NA	NA	NA	GO:1902930	NA	NA	NA	NA	NA	NA	NA	NA	NA
NA	NA	NA	GO:0042310	NA	GO:0048167	NA	NA	NA	NA	NA	NA	NA	GO:0002286	NA	NA	NA	NA	NA	NA	NA	NA	NA	NA	GO:0090303	NA	NA	NA	GO:0046634	NA	NA	NA	NA	NA	NA	NA	NA	NA
NA	NA	NA	GO:0060841	NA	GO:0051966	NA	NA	NA	NA	NA	NA	NA	GO:0010818	NA	NA	NA	NA	NA	NA	NA	NA	NA	NA	GO:0043368	NA	NA	NA	GO:0046637	NA	NA	NA	NA	NA	NA	NA	NA	NA
NA	NA	NA	GO:0003281	NA	GO:0034103	NA	NA	NA	NA	NA	NA	NA	GO:0030217	NA	NA	NA	NA	NA	NA	NA	NA	NA	NA	GO:0002532	NA	NA	NA	GO:1900221	NA	NA	NA	NA	NA	NA	NA	NA	NA
NA	NA	NA	GO:0060412	NA	GO:0002643	NA	NA	NA	NA	NA	NA	NA	GO:0002292	NA	NA	NA	NA	NA	NA	NA	NA	NA	NA	GO:0002440	NA	NA	NA	GO:1902991	NA	NA	NA	NA	NA	NA	NA	NA	NA
NA	NA	NA	GO:0042060	NA	GO:0034143	NA	NA	NA	NA	NA	NA	NA	GO:0072678	NA	NA	NA	NA	NA	NA	NA	NA	NA	NA	GO:0046457	NA	NA	NA	GO:0002577	NA	NA	NA	NA	NA	NA	NA	NA	NA
NA	NA	NA	NA	NA	GO:0034121	NA	NA	NA	NA	NA	NA	NA	GO:0042098	NA	NA	NA	NA	NA	NA	NA	NA	NA	NA	GO:0006692	NA	NA	NA	GO:0050854	NA	NA	NA	NA	NA	NA	NA	NA	NA
NA	NA	NA	NA	NA	GO:0099177	NA	NA	NA	NA	NA	NA	NA	GO:0050852	NA	NA	NA	NA	NA	NA	NA	NA	NA	NA	GO:0046777	NA	NA	NA	GO:2001233	NA	NA	NA	NA	NA	NA	NA	NA	NA
NA	NA	NA	NA	NA	GO:0050863	NA	NA	NA	NA	NA	NA	NA	GO:0042088	NA	NA	NA	NA	NA	NA	NA	NA	NA	NA	GO:0034367	NA	NA	NA	GO:1903578	NA	NA	NA	NA	NA	NA	NA	NA	NA
NA	NA	NA	NA	NA	GO:0045580	NA	NA	NA	NA	NA	NA	NA	GO:0001655	NA	NA	NA	NA	NA	NA	NA	NA	NA	NA	GO:0006470	NA	NA	NA	GO:0010506	NA	NA	NA	NA	NA	NA	NA	NA	NA
NA	NA	NA	NA	NA	GO:0001914	NA	NA	NA	NA	NA	NA	NA	GO:0101023	NA	NA	NA	NA	NA	NA	NA	NA	NA	NA	GO:0051289	NA	NA	NA	GO:0051098	NA	NA	NA	NA	NA	NA	NA	NA	NA
NA	NA	NA	NA	NA	GO:0002709	NA	NA	NA	NA	NA	NA	NA	GO:0048010	NA	NA	NA	NA	NA	NA	NA	NA	NA	NA	GO:0043491	NA	NA	NA	GO:0043903	NA	NA	NA	NA	NA	NA	NA	NA	NA
NA	NA	NA	NA	NA	GO:2000404	NA	NA	NA	NA	NA	NA	NA	GO:0038084	NA	NA	NA	NA	NA	NA	NA	NA	NA	NA	GO:0070528	NA	NA	NA	GO:0050878	NA	NA	NA	NA	NA	NA	NA	NA	NA
NA	NA	NA	NA	NA	GO:0042129	NA	NA	NA	NA	NA	NA	NA	GO:0001570	NA	NA	NA	NA	NA	NA	NA	NA	NA	NA	GO:0071825	NA	NA	NA	GO:0046850	NA	NA	NA	NA	NA	NA	NA	NA	NA
NA	NA	NA	NA	NA	GO:0050856	NA	NA	NA	NA	NA	NA	NA	GO:0003281	NA	NA	NA	NA	NA	NA	NA	NA	NA	NA	GO:1990778	NA	NA	NA	GO:0045124	NA	NA	NA	NA	NA	NA	NA	NA	NA
NA	NA	NA	NA	NA	GO:0002825	NA	NA	NA	NA	NA	NA	NA	GO:0042060	NA	NA	NA	NA	NA	NA	NA	NA	NA	NA	GO:0034394	NA	NA	NA	GO:0050864	NA	NA	NA	NA	NA	NA	NA	NA	NA
NA	NA	NA	NA	NA	GO:0045622	NA	NA	NA	NA	NA	NA	NA	GO:0055069	NA	NA	NA	NA	NA	NA	NA	NA	NA	NA	GO:0071692	NA	NA	NA	GO:0002902	NA	NA	NA	NA	NA	NA	NA	NA	NA
NA	NA	NA	NA	NA	GO:1901342	NA	NA	NA	NA	NA	NA	NA	NA	NA	NA	NA	NA	NA	NA	NA	NA	NA	NA	GO:0072659	NA	NA	NA	GO:0045577	NA	NA	NA	NA	NA	NA	NA	NA	NA
NA	NA	NA	NA	NA	GO:0060627	NA	NA	NA	NA	NA	NA	NA	NA	NA	NA	NA	NA	NA	NA	NA	NA	NA	NA	GO:0016485	NA	NA	NA	GO:0002712	NA	NA	NA	NA	NA	NA	NA	NA	NA
NA	NA	NA	NA	NA	GO:0035812	NA	NA	NA	NA	NA	NA	NA	NA	NA	NA	NA	NA	NA	NA	NA	NA	NA	NA	GO:0042026	NA	NA	NA	GO:0030888	NA	NA	NA	NA	NA	NA	NA	NA	NA
NA	NA	NA	NA	NA	GO:0097254	NA	NA	NA	NA	NA	NA	NA	NA	NA	NA	NA	NA	NA	NA	NA	NA	NA	NA	GO:0051262	NA	NA	NA	GO:0050855	NA	NA	NA	NA	NA	NA	NA	NA	NA
NA	NA	NA	NA	NA	GO:0045730	NA	NA	NA	NA	NA	NA	NA	NA	NA	NA	NA	NA	NA	NA	NA	NA	NA	NA	GO:0035590	NA	NA	NA	GO:0090279	NA	NA	NA	NA	NA	NA	NA	NA	NA
NA	NA	NA	NA	NA	GO:0060541	NA	NA	NA	NA	NA	NA	NA	NA	NA	NA	NA	NA	NA	NA	NA	NA	NA	NA	GO:0046128	NA	NA	NA	GO:1903169	NA	NA	NA	NA	NA	NA	NA	NA	NA
NA	NA	NA	NA	NA	GO:0097305	NA	NA	NA	NA	NA	NA	NA	NA	NA	NA	NA	NA	NA	NA	NA	NA	NA	NA	GO:0070269	NA	NA	NA	GO:0051924	NA	NA	NA	NA	NA	NA	NA	NA	NA
NA	NA	NA	NA	NA	GO:0014075	NA	NA	NA	NA	NA	NA	NA	NA	NA	NA	NA	NA	NA	NA	NA	NA	NA	NA	GO:2001057	NA	NA	NA	GO:0010522	NA	NA	NA	NA	NA	NA	NA	NA	NA
NA	NA	NA	NA	NA	GO:1904645	NA	NA	NA	NA	NA	NA	NA	NA	NA	NA	NA	NA	NA	NA	NA	NA	NA	NA	GO:1903409	NA	NA	NA	GO:0050848	NA	NA	NA	NA	NA	NA	NA	NA	NA
NA	NA	NA	NA	NA	GO:0009617	NA	NA	NA	NA	NA	NA	NA	NA	NA	NA	NA	NA	NA	NA	NA	NA	NA	NA	GO:0072593	NA	NA	NA	GO:0043470	NA	NA	NA	NA	NA	NA	NA	NA	NA
NA	NA	NA	NA	NA	GO:1990868	NA	NA	NA	NA	NA	NA	NA	NA	NA	NA	NA	NA	NA	NA	NA	NA	NA	NA	GO:0032801	NA	NA	NA	GO:2001257	NA	NA	NA	NA	NA	NA	NA	NA	NA
NA	NA	NA	NA	NA	GO:0031960	NA	NA	NA	NA	NA	NA	NA	NA	NA	NA	NA	NA	NA	NA	NA	NA	NA	NA	GO:0031623	NA	NA	NA	GO:1904062	NA	NA	NA	NA	NA	NA	NA	NA	NA
NA	NA	NA	NA	NA	GO:0051602	NA	NA	NA	NA	NA	NA	NA	NA	NA	NA	NA	NA	NA	NA	NA	NA	NA	NA	GO:0006898	NA	NA	NA	GO:2000514	NA	NA	NA	NA	NA	NA	NA	NA	NA
NA	NA	NA	NA	NA	GO:0070849	NA	NA	NA	NA	NA	NA	NA	NA	NA	NA	NA	NA	NA	NA	NA	NA	NA	NA	GO:0043112	NA	NA	NA	GO:0043370	NA	NA	NA	NA	NA	NA	NA	NA	NA
NA	NA	NA	NA	NA	GO:0043627	NA	NA	NA	NA	NA	NA	NA	NA	NA	NA	NA	NA	NA	NA	NA	NA	NA	NA	GO:0097696	NA	NA	NA	GO:2001185	NA	NA	NA	NA	NA	NA	NA	NA	NA
NA	NA	NA	NA	NA	GO:0071774	NA	NA	NA	NA	NA	NA	NA	NA	NA	NA	NA	NA	NA	NA	NA	NA	NA	NA	GO:0045055	NA	NA	NA	GO:0032535	NA	NA	NA	NA	NA	NA	NA	NA	NA
NA	NA	NA	NA	NA	GO:0034698	NA	NA	NA	NA	NA	NA	NA	NA	NA	NA	NA	NA	NA	NA	NA	NA	NA	NA	GO:2000249	NA	NA	NA	GO:0030641	NA	NA	NA	NA	NA	NA	NA	NA	NA
NA	NA	NA	NA	NA	GO:0042542	NA	NA	NA	NA	NA	NA	NA	NA	NA	NA	NA	NA	NA	NA	NA	NA	NA	NA	GO:0032970	NA	NA	NA	GO:1903362	NA	NA	NA	NA	NA	NA	NA	NA	NA
NA	NA	NA	NA	NA	GO:0033194	NA	NA	NA	NA	NA	NA	NA	NA	NA	NA	NA	NA	NA	NA	NA	NA	NA	NA	GO:0032231	NA	NA	NA	GO:0033628	NA	NA	NA	NA	NA	NA	NA	NA	NA
NA	NA	NA	NA	NA	GO:0034341	NA	NA	NA	NA	NA	NA	NA	NA	NA	NA	NA	NA	NA	NA	NA	NA	NA	NA	GO:0030832	NA	NA	NA	GO:0022407	NA	NA	NA	NA	NA	NA	NA	NA	NA
NA	NA	NA	NA	NA	GO:0070555	NA	NA	NA	NA	NA	NA	NA	NA	NA	NA	NA	NA	NA	NA	NA	NA	NA	NA	GO:0110053	NA	NA	NA	GO:0031341	NA	NA	NA	NA	NA	NA	NA	NA	NA
NA	NA	NA	NA	NA	GO:0070670	NA	NA	NA	NA	NA	NA	NA	NA	NA	NA	NA	NA	NA	NA	NA	NA	NA	NA	GO:0002673	NA	NA	NA	GO:0001952	NA	NA	NA	NA	NA	NA	NA	NA	NA
NA	NA	NA	NA	NA	GO:1901654	NA	NA	NA	NA	NA	NA	NA	NA	NA	NA	NA	NA	NA	NA	NA	NA	NA	NA	GO:0002819	NA	NA	NA	GO:0022604	NA	NA	NA	NA	NA	NA	NA	NA	NA
NA	NA	NA	NA	NA	GO:1990840	NA	NA	NA	NA	NA	NA	NA	NA	NA	NA	NA	NA	NA	NA	NA	NA	NA	NA	GO:1902930	NA	NA	NA	GO:0008360	NA	NA	NA	NA	NA	NA	NA	NA	NA
NA	NA	NA	NA	NA	GO:0009612	NA	NA	NA	NA	NA	NA	NA	NA	NA	NA	NA	NA	NA	NA	NA	NA	NA	NA	GO:0046634	NA	NA	NA	GO:0010810	NA	NA	NA	NA	NA	NA	NA	NA	NA
NA	NA	NA	NA	NA	GO:0002237	NA	NA	NA	NA	NA	NA	NA	NA	NA	NA	NA	NA	NA	NA	NA	NA	NA	NA	GO:0046637	NA	NA	NA	GO:0050920	NA	NA	NA	NA	NA	NA	NA	NA	NA
NA	NA	NA	NA	NA	GO:0070482	NA	NA	NA	NA	NA	NA	NA	NA	NA	NA	NA	NA	NA	NA	NA	NA	NA	NA	GO:1900221	NA	NA	NA	GO:0010874	NA	NA	NA	NA	NA	NA	NA	NA	NA
NA	NA	NA	NA	NA	GO:1901652	NA	NA	NA	NA	NA	NA	NA	NA	NA	NA	NA	NA	NA	NA	NA	NA	NA	NA	GO:1902991	NA	NA	NA	GO:0050818	NA	NA	NA	NA	NA	NA	NA	NA	NA
NA	NA	NA	NA	NA	GO:0036119	NA	NA	NA	NA	NA	NA	NA	NA	NA	NA	NA	NA	NA	NA	NA	NA	NA	NA	GO:0090066	NA	NA	NA	GO:0010712	NA	NA	NA	NA	NA	NA	NA	NA	NA
NA	NA	NA	NA	NA	GO:0032570	NA	NA	NA	NA	NA	NA	NA	NA	NA	NA	NA	NA	NA	NA	NA	NA	NA	NA	GO:0002577	NA	NA	NA	GO:0030449	NA	NA	NA	NA	NA	NA	NA	NA	NA
NA	NA	NA	NA	NA	GO:0001562	NA	NA	NA	NA	NA	NA	NA	NA	NA	NA	NA	NA	NA	NA	NA	NA	NA	NA	GO:0050854	NA	NA	NA	GO:2000116	NA	NA	NA	NA	NA	NA	NA	NA	NA
NA	NA	NA	NA	NA	GO:0048545	NA	NA	NA	NA	NA	NA	NA	NA	NA	NA	NA	NA	NA	NA	NA	NA	NA	NA	GO:2001233	NA	NA	NA	GO:0051480	NA	NA	NA	NA	NA	NA	NA	NA	NA
NA	NA	NA	NA	NA	GO:0033574	NA	NA	NA	NA	NA	NA	NA	NA	NA	NA	NA	NA	NA	NA	NA	NA	NA	NA	GO:2001169	NA	NA	NA	GO:0050688	NA	NA	NA	NA	NA	NA	NA	NA	NA
NA	NA	NA	NA	NA	GO:0071559	NA	NA	NA	NA	NA	NA	NA	NA	NA	NA	NA	NA	NA	NA	NA	NA	NA	NA	GO:1903578	NA	NA	NA	GO:0050691	NA	NA	NA	NA	NA	NA	NA	NA	NA
NA	NA	NA	NA	NA	GO:0034612	NA	NA	NA	NA	NA	NA	NA	NA	NA	NA	NA	NA	NA	NA	NA	NA	NA	NA	GO:0010506	NA	NA	NA	GO:0035303	NA	NA	NA	NA	NA	NA	NA	NA	NA
NA	NA	NA	NA	NA	GO:0009611	NA	NA	NA	NA	NA	NA	NA	NA	NA	NA	NA	NA	NA	NA	NA	NA	NA	NA	GO:0051098	NA	NA	NA	GO:0051090	NA	NA	NA	NA	NA	NA	NA	NA	NA
NA	NA	NA	NA	NA	GO:0007266	NA	NA	NA	NA	NA	NA	NA	NA	NA	NA	NA	NA	NA	NA	NA	NA	NA	NA	GO:0043903	NA	NA	NA	GO:0030100	NA	NA	NA	NA	NA	NA	NA	NA	NA
NA	NA	NA	NA	NA	GO:0060021	NA	NA	NA	NA	NA	NA	NA	NA	NA	NA	NA	NA	NA	NA	NA	NA	NA	NA	GO:0050878	NA	NA	NA	GO:0010594	NA	NA	NA	NA	NA	NA	NA	NA	NA
NA	NA	NA	NA	NA	GO:0097178	NA	NA	NA	NA	NA	NA	NA	NA	NA	NA	NA	NA	NA	NA	NA	NA	NA	NA	GO:0046850	NA	NA	NA	GO:1904035	NA	NA	NA	NA	NA	NA	NA	NA	NA
NA	NA	NA	NA	NA	GO:0031529	NA	NA	NA	NA	NA	NA	NA	NA	NA	NA	NA	NA	NA	NA	NA	NA	NA	NA	GO:0050864	NA	NA	NA	GO:0010632	NA	NA	NA	NA	NA	NA	NA	NA	NA
NA	NA	NA	NA	NA	GO:0062009	NA	NA	NA	NA	NA	NA	NA	NA	NA	NA	NA	NA	NA	NA	NA	NA	NA	NA	GO:0002902	NA	NA	NA	GO:1901184	NA	NA	NA	NA	NA	NA	NA	NA	NA
NA	NA	NA	NA	NA	GO:0019932	NA	NA	NA	NA	NA	NA	NA	NA	NA	NA	NA	NA	NA	NA	NA	NA	NA	NA	GO:0045577	NA	NA	NA	GO:0045646	NA	NA	NA	NA	NA	NA	NA	NA	NA
NA	NA	NA	NA	NA	GO:1902285	NA	NA	NA	NA	NA	NA	NA	NA	NA	NA	NA	NA	NA	NA	NA	NA	NA	NA	GO:0002712	NA	NA	NA	GO:0070201	NA	NA	NA	NA	NA	NA	NA	NA	NA
NA	NA	NA	NA	NA	GO:0007423	NA	NA	NA	NA	NA	NA	NA	NA	NA	NA	NA	NA	NA	NA	NA	NA	NA	NA	GO:0030888	NA	NA	NA	GO:0017157	NA	NA	NA	NA	NA	NA	NA	NA	NA
NA	NA	NA	NA	NA	GO:0043403	NA	NA	NA	NA	NA	NA	NA	NA	NA	NA	NA	NA	NA	NA	NA	NA	NA	NA	GO:0050855	NA	NA	NA	GO:2001236	NA	NA	NA	NA	NA	NA	NA	NA	NA
NA	NA	NA	NA	NA	GO:0001501	NA	NA	NA	NA	NA	NA	NA	NA	NA	NA	NA	NA	NA	NA	NA	NA	NA	NA	GO:0106056	NA	NA	NA	GO:1902041	NA	NA	NA	NA	NA	NA	NA	NA	NA
NA	NA	NA	NA	NA	GO:0048705	NA	NA	NA	NA	NA	NA	NA	NA	NA	NA	NA	NA	NA	NA	NA	NA	NA	NA	GO:0090279	NA	NA	NA	GO:2000191	NA	NA	NA	NA	NA	NA	NA	NA	NA
NA	NA	NA	NA	NA	GO:0007264	NA	NA	NA	NA	NA	NA	NA	NA	NA	NA	NA	NA	NA	NA	NA	NA	NA	NA	GO:1903169	NA	NA	NA	GO:0006110	NA	NA	NA	NA	NA	NA	NA	NA	NA
NA	NA	NA	NA	NA	GO:0048659	NA	NA	NA	NA	NA	NA	NA	NA	NA	NA	NA	NA	NA	NA	NA	NA	NA	NA	GO:0051924	NA	NA	NA	GO:0071622	NA	NA	NA	NA	NA	NA	NA	NA	NA
NA	NA	NA	NA	NA	GO:0055078	NA	NA	NA	NA	NA	NA	NA	NA	NA	NA	NA	NA	NA	NA	NA	NA	NA	NA	GO:0010522	NA	NA	NA	GO:0043087	NA	NA	NA	NA	NA	NA	NA	NA	NA
NA	NA	NA	NA	NA	GO:0001756	NA	NA	NA	NA	NA	NA	NA	NA	NA	NA	NA	NA	NA	NA	NA	NA	NA	NA	GO:0050848	NA	NA	NA	GO:1903706	NA	NA	NA	NA	NA	NA	NA	NA	NA
NA	NA	NA	NA	NA	GO:0030148	NA	NA	NA	NA	NA	NA	NA	NA	NA	NA	NA	NA	NA	NA	NA	NA	NA	NA	GO:0043470	NA	NA	NA	GO:0034110	NA	NA	NA	NA	NA	NA	NA	NA	NA
NA	NA	NA	NA	NA	GO:0034446	NA	NA	NA	NA	NA	NA	NA	NA	NA	NA	NA	NA	NA	NA	NA	NA	NA	NA	GO:2001257	NA	NA	NA	GO:0002920	NA	NA	NA	NA	NA	NA	NA	NA	NA
NA	NA	NA	NA	NA	GO:0042554	NA	NA	NA	NA	NA	NA	NA	NA	NA	NA	NA	NA	NA	NA	NA	NA	NA	NA	GO:1904062	NA	NA	NA	GO:0002697	NA	NA	NA	NA	NA	NA	NA	NA	NA
NA	NA	NA	NA	NA	GO:0006801	NA	NA	NA	NA	NA	NA	NA	NA	NA	NA	NA	NA	NA	NA	NA	NA	NA	NA	GO:2000514	NA	NA	NA	GO:0002637	NA	NA	NA	NA	NA	NA	NA	NA	NA
NA	NA	NA	NA	NA	GO:0060074	NA	NA	NA	NA	NA	NA	NA	NA	NA	NA	NA	NA	NA	NA	NA	NA	NA	NA	GO:0043370	NA	NA	NA	GO:0050727	NA	NA	NA	NA	NA	NA	NA	NA	NA
NA	NA	NA	NA	NA	GO:0035249	NA	NA	NA	NA	NA	NA	NA	NA	NA	NA	NA	NA	NA	NA	NA	NA	NA	NA	GO:2001185	NA	NA	NA	GO:0002861	NA	NA	NA	NA	NA	NA	NA	NA	NA
NA	NA	NA	NA	NA	GO:0006949	NA	NA	NA	NA	NA	NA	NA	NA	NA	NA	NA	NA	NA	NA	NA	NA	NA	NA	GO:0034248	NA	NA	NA	GO:0045088	NA	NA	NA	NA	NA	NA	NA	NA	NA
NA	NA	NA	NA	NA	GO:0042330	NA	NA	NA	NA	NA	NA	NA	NA	NA	NA	NA	NA	NA	NA	NA	NA	NA	NA	GO:0033238	NA	NA	NA	GO:0033157	NA	NA	NA	NA	NA	NA	NA	NA	NA
NA	NA	NA	NA	NA	GO:0001659	NA	NA	NA	NA	NA	NA	NA	NA	NA	NA	NA	NA	NA	NA	NA	NA	NA	NA	GO:0032535	NA	NA	NA	GO:0032386	NA	NA	NA	NA	NA	NA	NA	NA	NA
NA	NA	NA	NA	NA	GO:0045061	NA	NA	NA	NA	NA	NA	NA	NA	NA	NA	NA	NA	NA	NA	NA	NA	NA	NA	GO:0002691	NA	NA	NA	GO:2001242	NA	NA	NA	NA	NA	NA	NA	NA	NA
NA	NA	NA	NA	NA	GO:0090130	NA	NA	NA	NA	NA	NA	NA	NA	NA	NA	NA	NA	NA	NA	NA	NA	NA	NA	GO:0030641	NA	NA	NA	GO:1902253	NA	NA	NA	NA	NA	NA	NA	NA	NA
NA	NA	NA	NA	NA	GO:0048771	NA	NA	NA	NA	NA	NA	NA	NA	NA	NA	NA	NA	NA	NA	NA	NA	NA	NA	GO:1903362	NA	NA	NA	GO:0034765	NA	NA	NA	NA	NA	NA	NA	NA	NA
NA	NA	NA	NA	NA	GO:0034142	NA	NA	NA	NA	NA	NA	NA	NA	NA	NA	NA	NA	NA	NA	NA	NA	NA	NA	GO:0033628	NA	NA	NA	GO:0046328	NA	NA	NA	NA	NA	NA	NA	NA	NA
NA	NA	NA	NA	NA	GO:0002224	NA	NA	NA	NA	NA	NA	NA	NA	NA	NA	NA	NA	NA	NA	NA	NA	NA	NA	GO:0022407	NA	NA	NA	GO:1904994	NA	NA	NA	NA	NA	NA	NA	NA	NA
NA	NA	NA	NA	NA	GO:0007179	NA	NA	NA	NA	NA	NA	NA	NA	NA	NA	NA	NA	NA	NA	NA	NA	NA	NA	GO:0031341	NA	NA	NA	GO:2000106	NA	NA	NA	NA	NA	NA	NA	NA	NA
NA	NA	NA	NA	NA	GO:0055076	NA	NA	NA	NA	NA	NA	NA	NA	NA	NA	NA	NA	NA	NA	NA	NA	NA	NA	GO:0001952	NA	NA	NA	GO:0002688	NA	NA	NA	NA	NA	NA	NA	NA	NA
NA	NA	NA	NA	NA	GO:0007178	NA	NA	NA	NA	NA	NA	NA	NA	NA	NA	NA	NA	NA	NA	NA	NA	NA	NA	GO:0022604	NA	NA	NA	GO:0043300	NA	NA	NA	NA	NA	NA	NA	NA	NA
NA	NA	NA	NA	NA	GO:0071706	NA	NA	NA	NA	NA	NA	NA	NA	NA	NA	NA	NA	NA	NA	NA	NA	NA	NA	GO:0008360	NA	NA	NA	GO:1902105	NA	NA	NA	NA	NA	NA	NA	NA	NA
NA	NA	NA	NA	NA	GO:0042092	NA	NA	NA	NA	NA	NA	NA	NA	NA	NA	NA	NA	NA	NA	NA	NA	NA	NA	GO:0010810	NA	NA	NA	GO:0001910	NA	NA	NA	NA	NA	NA	NA	NA	NA
NA	NA	NA	NA	NA	GO:0042110	NA	NA	NA	NA	NA	NA	NA	NA	NA	NA	NA	NA	NA	NA	NA	NA	NA	NA	GO:0050920	NA	NA	NA	GO:0002703	NA	NA	NA	NA	NA	NA	NA	NA	NA
NA	NA	NA	NA	NA	GO:0002286	NA	NA	NA	NA	NA	NA	NA	NA	NA	NA	NA	NA	NA	NA	NA	NA	NA	NA	GO:0010874	NA	NA	NA	GO:0002685	NA	NA	NA	NA	NA	NA	NA	NA	NA
NA	NA	NA	NA	NA	GO:0010818	NA	NA	NA	NA	NA	NA	NA	NA	NA	NA	NA	NA	NA	NA	NA	NA	NA	NA	GO:0050818	NA	NA	NA	GO:0070663	NA	NA	NA	NA	NA	NA	NA	NA	NA
NA	NA	NA	NA	NA	GO:0002369	NA	NA	NA	NA	NA	NA	NA	NA	NA	NA	NA	NA	NA	NA	NA	NA	NA	NA	GO:0010712	NA	NA	NA	GO:0060191	NA	NA	NA	NA	NA	NA	NA	NA	NA
NA	NA	NA	NA	NA	GO:0030217	NA	NA	NA	NA	NA	NA	NA	NA	NA	NA	NA	NA	NA	NA	NA	NA	NA	NA	GO:0030449	NA	NA	NA	GO:0046890	NA	NA	NA	NA	NA	NA	NA	NA	NA
NA	NA	NA	NA	NA	GO:0002292	NA	NA	NA	NA	NA	NA	NA	NA	NA	NA	NA	NA	NA	NA	NA	NA	NA	NA	GO:2000116	NA	NA	NA	GO:0043550	NA	NA	NA	NA	NA	NA	NA	NA	NA
NA	NA	NA	NA	NA	GO:0033077	NA	NA	NA	NA	NA	NA	NA	NA	NA	NA	NA	NA	NA	NA	NA	NA	NA	NA	GO:0051480	NA	NA	NA	GO:1905952	NA	NA	NA	NA	NA	NA	NA	NA	NA
NA	NA	NA	NA	NA	GO:0043029	NA	NA	NA	NA	NA	NA	NA	NA	NA	NA	NA	NA	NA	NA	NA	NA	NA	NA	GO:0050688	NA	NA	NA	GO:0019216	NA	NA	NA	NA	NA	NA	NA	NA	NA
NA	NA	NA	NA	NA	GO:0001913	NA	NA	NA	NA	NA	NA	NA	NA	NA	NA	NA	NA	NA	NA	NA	NA	NA	NA	GO:0050691	NA	NA	NA	GO:0010883	NA	NA	NA	NA	NA	NA	NA	NA	NA
NA	NA	NA	NA	NA	GO:0002456	NA	NA	NA	NA	NA	NA	NA	NA	NA	NA	NA	NA	NA	NA	NA	NA	NA	NA	GO:0035303	NA	NA	NA	GO:0032368	NA	NA	NA	NA	NA	NA	NA	NA	NA
NA	NA	NA	NA	NA	GO:0072678	NA	NA	NA	NA	NA	NA	NA	NA	NA	NA	NA	NA	NA	NA	NA	NA	NA	NA	GO:0051090	NA	NA	NA	GO:0031664	NA	NA	NA	NA	NA	NA	NA	NA	NA
NA	NA	NA	NA	NA	GO:0042098	NA	NA	NA	NA	NA	NA	NA	NA	NA	NA	NA	NA	NA	NA	NA	NA	NA	NA	GO:0030100	NA	NA	NA	GO:1900271	NA	NA	NA	NA	NA	NA	NA	NA	NA
NA	NA	NA	NA	NA	GO:0050852	NA	NA	NA	NA	NA	NA	NA	NA	NA	NA	NA	NA	NA	NA	NA	NA	NA	NA	GO:0010594	NA	NA	NA	GO:0051249	NA	NA	NA	NA	NA	NA	NA	NA	NA
NA	NA	NA	NA	NA	GO:0045058	NA	NA	NA	NA	NA	NA	NA	NA	NA	NA	NA	NA	NA	NA	NA	NA	NA	NA	GO:1904035	NA	NA	NA	GO:0070228	NA	NA	NA	NA	NA	NA	NA	NA	NA
NA	NA	NA	NA	NA	GO:0045063	NA	NA	NA	NA	NA	NA	NA	NA	NA	NA	NA	NA	NA	NA	NA	NA	NA	NA	GO:0010632	NA	NA	NA	GO:1901623	NA	NA	NA	NA	NA	NA	NA	NA	NA
NA	NA	NA	NA	NA	GO:0042088	NA	NA	NA	NA	NA	NA	NA	NA	NA	NA	NA	NA	NA	NA	NA	NA	NA	NA	GO:1901184	NA	NA	NA	GO:0045619	NA	NA	NA	NA	NA	NA	NA	NA	NA
NA	NA	NA	NA	NA	GO:1990874	NA	NA	NA	NA	NA	NA	NA	NA	NA	NA	NA	NA	NA	NA	NA	NA	NA	NA	GO:0045646	NA	NA	NA	GO:0002706	NA	NA	NA	NA	NA	NA	NA	NA	NA
NA	NA	NA	NA	NA	GO:0010573	NA	NA	NA	NA	NA	NA	NA	NA	NA	NA	NA	NA	NA	NA	NA	NA	NA	NA	GO:0070201	NA	NA	NA	GO:2000401	NA	NA	NA	NA	NA	NA	NA	NA	NA
NA	NA	NA	NA	NA	GO:0001570	NA	NA	NA	NA	NA	NA	NA	NA	NA	NA	NA	NA	NA	NA	NA	NA	NA	NA	GO:0017157	NA	NA	NA	GO:0016241	NA	NA	NA	NA	NA	NA	NA	NA	NA
NA	NA	NA	NA	NA	GO:0060412	NA	NA	NA	NA	NA	NA	NA	NA	NA	NA	NA	NA	NA	NA	NA	NA	NA	NA	GO:2001236	NA	NA	NA	GO:0043030	NA	NA	NA	NA	NA	NA	NA	NA	NA
NA	NA	NA	NA	NA	GO:0019080	NA	NA	NA	NA	NA	NA	NA	NA	NA	NA	NA	NA	NA	NA	NA	NA	NA	NA	GO:1902041	NA	NA	NA	GO:0010758	NA	NA	NA	NA	NA	NA	NA	NA	NA
NA	NA	NA	NA	NA	GO:0016032	NA	NA	NA	NA	NA	NA	NA	NA	NA	NA	NA	NA	NA	NA	NA	NA	NA	NA	GO:0042304	NA	NA	NA	GO:0010743	NA	NA	NA	NA	NA	NA	NA	NA	NA
NA	NA	NA	NA	NA	GO:0042060	NA	NA	NA	NA	NA	NA	NA	NA	NA	NA	NA	NA	NA	NA	NA	NA	NA	NA	GO:2000191	NA	NA	NA	GO:1905521	NA	NA	NA	NA	NA	NA	NA	NA	NA
NA	NA	NA	NA	NA	GO:0055069	NA	NA	NA	NA	NA	NA	NA	NA	NA	NA	NA	NA	NA	NA	NA	NA	NA	NA	GO:0071622	NA	NA	NA	GO:0043405	NA	NA	NA	NA	NA	NA	NA	NA	NA
NA	NA	NA	NA	NA	GO:0006829	NA	NA	NA	NA	NA	NA	NA	NA	NA	NA	NA	NA	NA	NA	NA	NA	NA	NA	GO:0043087	NA	NA	NA	GO:0033003	NA	NA	NA	NA	NA	NA	NA	NA	NA
NA	NA	NA	NA	NA	NA	NA	NA	NA	NA	NA	NA	NA	NA	NA	NA	NA	NA	NA	NA	NA	NA	NA	NA	GO:1903706	NA	NA	NA	GO:0033006	NA	NA	NA	NA	NA	NA	NA	NA	NA
NA	NA	NA	NA	NA	NA	NA	NA	NA	NA	NA	NA	NA	NA	NA	NA	NA	NA	NA	NA	NA	NA	NA	NA	GO:0034114	NA	NA	NA	GO:0051043	NA	NA	NA	NA	NA	NA	NA	NA	NA
NA	NA	NA	NA	NA	NA	NA	NA	NA	NA	NA	NA	NA	NA	NA	NA	NA	NA	NA	NA	NA	NA	NA	NA	GO:0034110	NA	NA	NA	GO:0010959	NA	NA	NA	NA	NA	NA	NA	NA	NA
NA	NA	NA	NA	NA	NA	NA	NA	NA	NA	NA	NA	NA	NA	NA	NA	NA	NA	NA	NA	NA	NA	NA	NA	GO:0002920	NA	NA	NA	GO:1902893	NA	NA	NA	NA	NA	NA	NA	NA	NA
NA	NA	NA	NA	NA	NA	NA	NA	NA	NA	NA	NA	NA	NA	NA	NA	NA	NA	NA	NA	NA	NA	NA	NA	GO:0010310	NA	NA	NA	GO:0090025	NA	NA	NA	NA	NA	NA	NA	NA	NA
NA	NA	NA	NA	NA	NA	NA	NA	NA	NA	NA	NA	NA	NA	NA	NA	NA	NA	NA	NA	NA	NA	NA	NA	GO:0002697	NA	NA	NA	GO:0045655	NA	NA	NA	NA	NA	NA	NA	NA	NA
NA	NA	NA	NA	NA	NA	NA	NA	NA	NA	NA	NA	NA	NA	NA	NA	NA	NA	NA	NA	NA	NA	NA	NA	GO:0002637	NA	NA	NA	GO:0071675	NA	NA	NA	NA	NA	NA	NA	NA	NA
NA	NA	NA	NA	NA	NA	NA	NA	NA	NA	NA	NA	NA	NA	NA	NA	NA	NA	NA	NA	NA	NA	NA	NA	GO:0050727	NA	NA	NA	GO:0043502	NA	NA	NA	NA	NA	NA	NA	NA	NA
NA	NA	NA	NA	NA	NA	NA	NA	NA	NA	NA	NA	NA	NA	NA	NA	NA	NA	NA	NA	NA	NA	NA	NA	GO:0002861	NA	NA	NA	GO:0031641	NA	NA	NA	NA	NA	NA	NA	NA	NA
NA	NA	NA	NA	NA	NA	NA	NA	NA	NA	NA	NA	NA	NA	NA	NA	NA	NA	NA	NA	NA	NA	NA	NA	GO:0045088	NA	NA	NA	GO:0033032	NA	NA	NA	NA	NA	NA	NA	NA	NA
NA	NA	NA	NA	NA	NA	NA	NA	NA	NA	NA	NA	NA	NA	NA	NA	NA	NA	NA	NA	NA	NA	NA	NA	GO:0046626	NA	NA	NA	GO:0045637	NA	NA	NA	NA	NA	NA	NA	NA	NA
NA	NA	NA	NA	NA	NA	NA	NA	NA	NA	NA	NA	NA	NA	NA	NA	NA	NA	NA	NA	NA	NA	NA	NA	GO:0033157	NA	NA	NA	GO:0002761	NA	NA	NA	NA	NA	NA	NA	NA	NA
NA	NA	NA	NA	NA	NA	NA	NA	NA	NA	NA	NA	NA	NA	NA	NA	NA	NA	NA	NA	NA	NA	NA	NA	GO:0032386	NA	NA	NA	GO:0002886	NA	NA	NA	NA	NA	NA	NA	NA	NA
NA	NA	NA	NA	NA	NA	NA	NA	NA	NA	NA	NA	NA	NA	NA	NA	NA	NA	NA	NA	NA	NA	NA	NA	GO:2001242	NA	NA	NA	GO:1901739	NA	NA	NA	NA	NA	NA	NA	NA	NA
NA	NA	NA	NA	NA	NA	NA	NA	NA	NA	NA	NA	NA	NA	NA	NA	NA	NA	NA	NA	NA	NA	NA	NA	GO:1902253	NA	NA	NA	GO:0032814	NA	NA	NA	NA	NA	NA	NA	NA	NA
NA	NA	NA	NA	NA	NA	NA	NA	NA	NA	NA	NA	NA	NA	NA	NA	NA	NA	NA	NA	NA	NA	NA	NA	GO:1902229	NA	NA	NA	GO:0002715	NA	NA	NA	NA	NA	NA	NA	NA	NA
NA	NA	NA	NA	NA	NA	NA	NA	NA	NA	NA	NA	NA	NA	NA	NA	NA	NA	NA	NA	NA	NA	NA	NA	GO:0034765	NA	NA	NA	GO:0010939	NA	NA	NA	NA	NA	NA	NA	NA	NA
NA	NA	NA	NA	NA	NA	NA	NA	NA	NA	NA	NA	NA	NA	NA	NA	NA	NA	NA	NA	NA	NA	NA	NA	GO:0046328	NA	NA	NA	GO:0031644	NA	NA	NA	NA	NA	NA	NA	NA	NA
NA	NA	NA	NA	NA	NA	NA	NA	NA	NA	NA	NA	NA	NA	NA	NA	NA	NA	NA	NA	NA	NA	NA	NA	GO:1904994	NA	NA	NA	GO:0090022	NA	NA	NA	NA	NA	NA	NA	NA	NA
NA	NA	NA	NA	NA	NA	NA	NA	NA	NA	NA	NA	NA	NA	NA	NA	NA	NA	NA	NA	NA	NA	NA	NA	GO:2000106	NA	NA	NA	GO:1902622	NA	NA	NA	NA	NA	NA	NA	NA	NA
NA	NA	NA	NA	NA	NA	NA	NA	NA	NA	NA	NA	NA	NA	NA	NA	NA	NA	NA	NA	NA	NA	NA	NA	GO:0002688	NA	NA	NA	GO:1901222	NA	NA	NA	NA	NA	NA	NA	NA	NA
NA	NA	NA	NA	NA	NA	NA	NA	NA	NA	NA	NA	NA	NA	NA	NA	NA	NA	NA	NA	NA	NA	NA	NA	GO:0043300	NA	NA	NA	GO:0080164	NA	NA	NA	NA	NA	NA	NA	NA	NA
NA	NA	NA	NA	NA	NA	NA	NA	NA	NA	NA	NA	NA	NA	NA	NA	NA	NA	NA	NA	NA	NA	NA	NA	GO:1902105	NA	NA	NA	GO:2000310	NA	NA	NA	NA	NA	NA	NA	NA	NA
NA	NA	NA	NA	NA	NA	NA	NA	NA	NA	NA	NA	NA	NA	NA	NA	NA	NA	NA	NA	NA	NA	NA	NA	GO:0001910	NA	NA	NA	GO:0046822	NA	NA	NA	NA	NA	NA	NA	NA	NA
NA	NA	NA	NA	NA	NA	NA	NA	NA	NA	NA	NA	NA	NA	NA	NA	NA	NA	NA	NA	NA	NA	NA	NA	GO:0002703	NA	NA	NA	GO:0006140	NA	NA	NA	NA	NA	NA	NA	NA	NA
NA	NA	NA	NA	NA	NA	NA	NA	NA	NA	NA	NA	NA	NA	NA	NA	NA	NA	NA	NA	NA	NA	NA	NA	GO:0002685	NA	NA	NA	GO:0032890	NA	NA	NA	NA	NA	NA	NA	NA	NA
NA	NA	NA	NA	NA	NA	NA	NA	NA	NA	NA	NA	NA	NA	NA	NA	NA	NA	NA	NA	NA	NA	NA	NA	GO:0070663	NA	NA	NA	GO:0045670	NA	NA	NA	NA	NA	NA	NA	NA	NA
NA	NA	NA	NA	NA	NA	NA	NA	NA	NA	NA	NA	NA	NA	NA	NA	NA	NA	NA	NA	NA	NA	NA	NA	GO:0060191	NA	NA	NA	GO:1903201	NA	NA	NA	NA	NA	NA	NA	NA	NA
NA	NA	NA	NA	NA	NA	NA	NA	NA	NA	NA	NA	NA	NA	NA	NA	NA	NA	NA	NA	NA	NA	NA	NA	GO:0046890	NA	NA	NA	GO:1902175	NA	NA	NA	NA	NA	NA	NA	NA	NA
NA	NA	NA	NA	NA	NA	NA	NA	NA	NA	NA	NA	NA	NA	NA	NA	NA	NA	NA	NA	NA	NA	NA	NA	GO:0043550	NA	NA	NA	GO:1900744	NA	NA	NA	NA	NA	NA	NA	NA	NA
NA	NA	NA	NA	NA	NA	NA	NA	NA	NA	NA	NA	NA	NA	NA	NA	NA	NA	NA	NA	NA	NA	NA	NA	GO:1905952	NA	NA	NA	GO:0062207	NA	NA	NA	NA	NA	NA	NA	NA	NA
NA	NA	NA	NA	NA	NA	NA	NA	NA	NA	NA	NA	NA	NA	NA	NA	NA	NA	NA	NA	NA	NA	NA	NA	GO:0019216	NA	NA	NA	GO:0052547	NA	NA	NA	NA	NA	NA	NA	NA	NA
NA	NA	NA	NA	NA	NA	NA	NA	NA	NA	NA	NA	NA	NA	NA	NA	NA	NA	NA	NA	NA	NA	NA	NA	GO:0010883	NA	NA	NA	GO:0050730	NA	NA	NA	NA	NA	NA	NA	NA	NA
NA	NA	NA	NA	NA	NA	NA	NA	NA	NA	NA	NA	NA	NA	NA	NA	NA	NA	NA	NA	NA	NA	NA	NA	GO:0032368	NA	NA	NA	GO:0006885	NA	NA	NA	NA	NA	NA	NA	NA	NA
NA	NA	NA	NA	NA	NA	NA	NA	NA	NA	NA	NA	NA	NA	NA	NA	NA	NA	NA	NA	NA	NA	NA	NA	GO:0031664	NA	NA	NA	GO:0050764	NA	NA	NA	NA	NA	NA	NA	NA	NA
NA	NA	NA	NA	NA	NA	NA	NA	NA	NA	NA	NA	NA	NA	NA	NA	NA	NA	NA	NA	NA	NA	NA	NA	GO:1900271	NA	NA	NA	GO:0010921	NA	NA	NA	NA	NA	NA	NA	NA	NA
NA	NA	NA	NA	NA	NA	NA	NA	NA	NA	NA	NA	NA	NA	NA	NA	NA	NA	NA	NA	NA	NA	NA	NA	GO:0051249	NA	NA	NA	GO:0043551	NA	NA	NA	NA	NA	NA	NA	NA	NA
NA	NA	NA	NA	NA	NA	NA	NA	NA	NA	NA	NA	NA	NA	NA	NA	NA	NA	NA	NA	NA	NA	NA	NA	GO:0070228	NA	NA	NA	GO:0014066	NA	NA	NA	NA	NA	NA	NA	NA	NA
NA	NA	NA	NA	NA	NA	NA	NA	NA	NA	NA	NA	NA	NA	NA	NA	NA	NA	NA	NA	NA	NA	NA	NA	GO:1901623	NA	NA	NA	GO:0010517	NA	NA	NA	NA	NA	NA	NA	NA	NA
NA	NA	NA	NA	NA	NA	NA	NA	NA	NA	NA	NA	NA	NA	NA	NA	NA	NA	NA	NA	NA	NA	NA	NA	GO:0045619	NA	NA	NA	GO:0043666	NA	NA	NA	NA	NA	NA	NA	NA	NA
NA	NA	NA	NA	NA	NA	NA	NA	NA	NA	NA	NA	NA	NA	NA	NA	NA	NA	NA	NA	NA	NA	NA	NA	GO:0002706	NA	NA	NA	GO:0097006	NA	NA	NA	NA	NA	NA	NA	NA	NA
NA	NA	NA	NA	NA	NA	NA	NA	NA	NA	NA	NA	NA	NA	NA	NA	NA	NA	NA	NA	NA	NA	NA	NA	GO:2000401	NA	NA	NA	GO:0010543	NA	NA	NA	NA	NA	NA	NA	NA	NA
NA	NA	NA	NA	NA	NA	NA	NA	NA	NA	NA	NA	NA	NA	NA	NA	NA	NA	NA	NA	NA	NA	NA	NA	GO:0035751	NA	NA	NA	GO:0090330	NA	NA	NA	NA	NA	NA	NA	NA	NA
NA	NA	NA	NA	NA	NA	NA	NA	NA	NA	NA	NA	NA	NA	NA	NA	NA	NA	NA	NA	NA	NA	NA	NA	GO:0016241	NA	NA	NA	GO:0002700	NA	NA	NA	NA	NA	NA	NA	NA	NA
NA	NA	NA	NA	NA	NA	NA	NA	NA	NA	NA	NA	NA	NA	NA	NA	NA	NA	NA	NA	NA	NA	NA	NA	GO:0043030	NA	NA	NA	GO:0031952	NA	NA	NA	NA	NA	NA	NA	NA	NA
NA	NA	NA	NA	NA	NA	NA	NA	NA	NA	NA	NA	NA	NA	NA	NA	NA	NA	NA	NA	NA	NA	NA	NA	GO:0010758	NA	NA	NA	GO:0043393	NA	NA	NA	NA	NA	NA	NA	NA	NA
NA	NA	NA	NA	NA	NA	NA	NA	NA	NA	NA	NA	NA	NA	NA	NA	NA	NA	NA	NA	NA	NA	NA	NA	GO:0010743	NA	NA	NA	GO:0042176	NA	NA	NA	NA	NA	NA	NA	NA	NA
NA	NA	NA	NA	NA	NA	NA	NA	NA	NA	NA	NA	NA	NA	NA	NA	NA	NA	NA	NA	NA	NA	NA	NA	GO:0045649	NA	NA	NA	GO:0043254	NA	NA	NA	NA	NA	NA	NA	NA	NA
NA	NA	NA	NA	NA	NA	NA	NA	NA	NA	NA	NA	NA	NA	NA	NA	NA	NA	NA	NA	NA	NA	NA	NA	GO:1905521	NA	NA	NA	GO:0035304	NA	NA	NA	NA	NA	NA	NA	NA	NA
NA	NA	NA	NA	NA	NA	NA	NA	NA	NA	NA	NA	NA	NA	NA	NA	NA	NA	NA	NA	NA	NA	NA	NA	GO:0043405	NA	NA	NA	GO:0046825	NA	NA	NA	NA	NA	NA	NA	NA	NA
NA	NA	NA	NA	NA	NA	NA	NA	NA	NA	NA	NA	NA	NA	NA	NA	NA	NA	NA	NA	NA	NA	NA	NA	GO:0033003	NA	NA	NA	GO:1904375	NA	NA	NA	NA	NA	NA	NA	NA	NA
NA	NA	NA	NA	NA	NA	NA	NA	NA	NA	NA	NA	NA	NA	NA	NA	NA	NA	NA	NA	NA	NA	NA	NA	GO:0033006	NA	NA	NA	GO:1905475	NA	NA	NA	NA	NA	NA	NA	NA	NA
NA	NA	NA	NA	NA	NA	NA	NA	NA	NA	NA	NA	NA	NA	NA	NA	NA	NA	NA	NA	NA	NA	NA	NA	GO:0051043	NA	NA	NA	GO:1903076	NA	NA	NA	NA	NA	NA	NA	NA	NA
NA	NA	NA	NA	NA	NA	NA	NA	NA	NA	NA	NA	NA	NA	NA	NA	NA	NA	NA	NA	NA	NA	NA	NA	GO:0010959	NA	NA	NA	GO:1903317	NA	NA	NA	NA	NA	NA	NA	NA	NA
NA	NA	NA	NA	NA	NA	NA	NA	NA	NA	NA	NA	NA	NA	NA	NA	NA	NA	NA	NA	NA	NA	NA	NA	GO:1902893	NA	NA	NA	GO:1903320	NA	NA	NA	NA	NA	NA	NA	NA	NA
NA	NA	NA	NA	NA	NA	NA	NA	NA	NA	NA	NA	NA	NA	NA	NA	NA	NA	NA	NA	NA	NA	NA	NA	GO:0090025	NA	NA	NA	GO:0050708	NA	NA	NA	NA	NA	NA	NA	NA	NA
NA	NA	NA	NA	NA	NA	NA	NA	NA	NA	NA	NA	NA	NA	NA	NA	NA	NA	NA	NA	NA	NA	NA	NA	GO:0045655	NA	NA	NA	GO:0071900	NA	NA	NA	NA	NA	NA	NA	NA	NA
NA	NA	NA	NA	NA	NA	NA	NA	NA	NA	NA	NA	NA	NA	NA	NA	NA	NA	NA	NA	NA	NA	NA	NA	GO:0071675	NA	NA	NA	GO:0061097	NA	NA	NA	NA	NA	NA	NA	NA	NA
NA	NA	NA	NA	NA	NA	NA	NA	NA	NA	NA	NA	NA	NA	NA	NA	NA	NA	NA	NA	NA	NA	NA	NA	GO:0043502	NA	NA	NA	GO:1903426	NA	NA	NA	NA	NA	NA	NA	NA	NA
NA	NA	NA	NA	NA	NA	NA	NA	NA	NA	NA	NA	NA	NA	NA	NA	NA	NA	NA	NA	NA	NA	NA	NA	GO:0045637	NA	NA	NA	GO:2000377	NA	NA	NA	NA	NA	NA	NA	NA	NA
NA	NA	NA	NA	NA	NA	NA	NA	NA	NA	NA	NA	NA	NA	NA	NA	NA	NA	NA	NA	NA	NA	NA	NA	GO:0002761	NA	NA	NA	GO:0048259	NA	NA	NA	NA	NA	NA	NA	NA	NA
NA	NA	NA	NA	NA	NA	NA	NA	NA	NA	NA	NA	NA	NA	NA	NA	NA	NA	NA	NA	NA	NA	NA	NA	GO:0002886	NA	NA	NA	GO:1904892	NA	NA	NA	NA	NA	NA	NA	NA	NA
NA	NA	NA	NA	NA	NA	NA	NA	NA	NA	NA	NA	NA	NA	NA	NA	NA	NA	NA	NA	NA	NA	NA	NA	GO:1901739	NA	NA	NA	GO:1903305	NA	NA	NA	NA	NA	NA	NA	NA	NA
NA	NA	NA	NA	NA	NA	NA	NA	NA	NA	NA	NA	NA	NA	NA	NA	NA	NA	NA	NA	NA	NA	NA	NA	GO:0032814	NA	NA	NA	GO:0051279	NA	NA	NA	NA	NA	NA	NA	NA	NA
NA	NA	NA	NA	NA	NA	NA	NA	NA	NA	NA	NA	NA	NA	NA	NA	NA	NA	NA	NA	NA	NA	NA	NA	GO:0002715	NA	NA	NA	GO:0060263	NA	NA	NA	NA	NA	NA	NA	NA	NA
NA	NA	NA	NA	NA	NA	NA	NA	NA	NA	NA	NA	NA	NA	NA	NA	NA	NA	NA	NA	NA	NA	NA	NA	GO:0010939	NA	NA	NA	GO:0002831	NA	NA	NA	NA	NA	NA	NA	NA	NA
NA	NA	NA	NA	NA	NA	NA	NA	NA	NA	NA	NA	NA	NA	NA	NA	NA	NA	NA	NA	NA	NA	NA	NA	GO:0031644	NA	NA	NA	GO:0060759	NA	NA	NA	NA	NA	NA	NA	NA	NA
NA	NA	NA	NA	NA	NA	NA	NA	NA	NA	NA	NA	NA	NA	NA	NA	NA	NA	NA	NA	NA	NA	NA	NA	GO:0090022	NA	NA	NA	GO:1905897	NA	NA	NA	NA	NA	NA	NA	NA	NA
NA	NA	NA	NA	NA	NA	NA	NA	NA	NA	NA	NA	NA	NA	NA	NA	NA	NA	NA	NA	NA	NA	NA	NA	GO:1902622	NA	NA	NA	GO:1902882	NA	NA	NA	NA	NA	NA	NA	NA	NA
NA	NA	NA	NA	NA	NA	NA	NA	NA	NA	NA	NA	NA	NA	NA	NA	NA	NA	NA	NA	NA	NA	NA	NA	GO:1901222	NA	NA	NA	GO:0002834	NA	NA	NA	NA	NA	NA	NA	NA	NA
NA	NA	NA	NA	NA	NA	NA	NA	NA	NA	NA	NA	NA	NA	NA	NA	NA	NA	NA	NA	NA	NA	NA	NA	GO:0080164	NA	NA	NA	GO:1903034	NA	NA	NA	NA	NA	NA	NA	NA	NA
NA	NA	NA	NA	NA	NA	NA	NA	NA	NA	NA	NA	NA	NA	NA	NA	NA	NA	NA	NA	NA	NA	NA	NA	GO:2000310	NA	NA	NA	GO:1900027	NA	NA	NA	NA	NA	NA	NA	NA	NA
NA	NA	NA	NA	NA	NA	NA	NA	NA	NA	NA	NA	NA	NA	NA	NA	NA	NA	NA	NA	NA	NA	NA	NA	GO:0046822	NA	NA	NA	GO:0010469	NA	NA	NA	NA	NA	NA	NA	NA	NA
NA	NA	NA	NA	NA	NA	NA	NA	NA	NA	NA	NA	NA	NA	NA	NA	NA	NA	NA	NA	NA	NA	NA	NA	GO:0006140	NA	NA	NA	GO:0051056	NA	NA	NA	NA	NA	NA	NA	NA	NA
NA	NA	NA	NA	NA	NA	NA	NA	NA	NA	NA	NA	NA	NA	NA	NA	NA	NA	NA	NA	NA	NA	NA	NA	GO:0045670	NA	NA	NA	GO:0062012	NA	NA	NA	NA	NA	NA	NA	NA	NA
NA	NA	NA	NA	NA	NA	NA	NA	NA	NA	NA	NA	NA	NA	NA	NA	NA	NA	NA	NA	NA	NA	NA	NA	GO:1903201	NA	NA	NA	GO:0032371	NA	NA	NA	NA	NA	NA	NA	NA	NA
NA	NA	NA	NA	NA	NA	NA	NA	NA	NA	NA	NA	NA	NA	NA	NA	NA	NA	NA	NA	NA	NA	NA	NA	GO:1902175	NA	NA	NA	GO:0070302	NA	NA	NA	NA	NA	NA	NA	NA	NA
NA	NA	NA	NA	NA	NA	NA	NA	NA	NA	NA	NA	NA	NA	NA	NA	NA	NA	NA	NA	NA	NA	NA	NA	GO:1900744	NA	NA	NA	GO:0032928	NA	NA	NA	NA	NA	NA	NA	NA	NA
NA	NA	NA	NA	NA	NA	NA	NA	NA	NA	NA	NA	NA	NA	NA	NA	NA	NA	NA	NA	NA	NA	NA	NA	GO:0062207	NA	NA	NA	GO:0090322	NA	NA	NA	NA	NA	NA	NA	NA	NA
NA	NA	NA	NA	NA	NA	NA	NA	NA	NA	NA	NA	NA	NA	NA	NA	NA	NA	NA	NA	NA	NA	NA	NA	GO:0052547	NA	NA	NA	GO:1902903	NA	NA	NA	NA	NA	NA	NA	NA	NA
NA	NA	NA	NA	NA	NA	NA	NA	NA	NA	NA	NA	NA	NA	NA	NA	NA	NA	NA	NA	NA	NA	NA	NA	GO:0050730	NA	NA	NA	GO:0050803	NA	NA	NA	NA	NA	NA	NA	NA	NA
NA	NA	NA	NA	NA	NA	NA	NA	NA	NA	NA	NA	NA	NA	NA	NA	NA	NA	NA	NA	NA	NA	NA	NA	GO:0006885	NA	NA	NA	GO:0048167	NA	NA	NA	NA	NA	NA	NA	NA	NA
NA	NA	NA	NA	NA	NA	NA	NA	NA	NA	NA	NA	NA	NA	NA	NA	NA	NA	NA	NA	NA	NA	NA	NA	GO:0050764	NA	NA	NA	GO:0060142	NA	NA	NA	NA	NA	NA	NA	NA	NA
NA	NA	NA	NA	NA	NA	NA	NA	NA	NA	NA	NA	NA	NA	NA	NA	NA	NA	NA	NA	NA	NA	NA	NA	GO:0010921	NA	NA	NA	GO:0034103	NA	NA	NA	NA	NA	NA	NA	NA	NA
NA	NA	NA	NA	NA	NA	NA	NA	NA	NA	NA	NA	NA	NA	NA	NA	NA	NA	NA	NA	NA	NA	NA	NA	GO:0043551	NA	NA	NA	GO:0002643	NA	NA	NA	NA	NA	NA	NA	NA	NA
NA	NA	NA	NA	NA	NA	NA	NA	NA	NA	NA	NA	NA	NA	NA	NA	NA	NA	NA	NA	NA	NA	NA	NA	GO:0014066	NA	NA	NA	GO:0034143	NA	NA	NA	NA	NA	NA	NA	NA	NA
NA	NA	NA	NA	NA	NA	NA	NA	NA	NA	NA	NA	NA	NA	NA	NA	NA	NA	NA	NA	NA	NA	NA	NA	GO:0010517	NA	NA	NA	GO:0034121	NA	NA	NA	NA	NA	NA	NA	NA	NA
NA	NA	NA	NA	NA	NA	NA	NA	NA	NA	NA	NA	NA	NA	NA	NA	NA	NA	NA	NA	NA	NA	NA	NA	GO:0043666	NA	NA	NA	GO:0032409	NA	NA	NA	NA	NA	NA	NA	NA	NA
NA	NA	NA	NA	NA	NA	NA	NA	NA	NA	NA	NA	NA	NA	NA	NA	NA	NA	NA	NA	NA	NA	NA	NA	GO:0097006	NA	NA	NA	GO:0099177	NA	NA	NA	NA	NA	NA	NA	NA	NA
NA	NA	NA	NA	NA	NA	NA	NA	NA	NA	NA	NA	NA	NA	NA	NA	NA	NA	NA	NA	NA	NA	NA	NA	GO:0010543	NA	NA	NA	GO:0010803	NA	NA	NA	NA	NA	NA	NA	NA	NA
NA	NA	NA	NA	NA	NA	NA	NA	NA	NA	NA	NA	NA	NA	NA	NA	NA	NA	NA	NA	NA	NA	NA	NA	GO:0090330	NA	NA	NA	GO:0060338	NA	NA	NA	NA	NA	NA	NA	NA	NA
NA	NA	NA	NA	NA	NA	NA	NA	NA	NA	NA	NA	NA	NA	NA	NA	NA	NA	NA	NA	NA	NA	NA	NA	GO:0002700	NA	NA	NA	GO:0050863	NA	NA	NA	NA	NA	NA	NA	NA	NA
NA	NA	NA	NA	NA	NA	NA	NA	NA	NA	NA	NA	NA	NA	NA	NA	NA	NA	NA	NA	NA	NA	NA	NA	GO:0031952	NA	NA	NA	GO:0070232	NA	NA	NA	NA	NA	NA	NA	NA	NA
NA	NA	NA	NA	NA	NA	NA	NA	NA	NA	NA	NA	NA	NA	NA	NA	NA	NA	NA	NA	NA	NA	NA	NA	GO:0043393	NA	NA	NA	GO:0045580	NA	NA	NA	NA	NA	NA	NA	NA	NA
NA	NA	NA	NA	NA	NA	NA	NA	NA	NA	NA	NA	NA	NA	NA	NA	NA	NA	NA	NA	NA	NA	NA	NA	GO:0042176	NA	NA	NA	GO:0001914	NA	NA	NA	NA	NA	NA	NA	NA	NA
NA	NA	NA	NA	NA	NA	NA	NA	NA	NA	NA	NA	NA	NA	NA	NA	NA	NA	NA	NA	NA	NA	NA	NA	GO:0043254	NA	NA	NA	GO:0002709	NA	NA	NA	NA	NA	NA	NA	NA	NA
NA	NA	NA	NA	NA	NA	NA	NA	NA	NA	NA	NA	NA	NA	NA	NA	NA	NA	NA	NA	NA	NA	NA	NA	GO:0043244	NA	NA	NA	GO:2000404	NA	NA	NA	NA	NA	NA	NA	NA	NA
NA	NA	NA	NA	NA	NA	NA	NA	NA	NA	NA	NA	NA	NA	NA	NA	NA	NA	NA	NA	NA	NA	NA	NA	GO:0035304	NA	NA	NA	GO:0042129	NA	NA	NA	NA	NA	NA	NA	NA	NA
NA	NA	NA	NA	NA	NA	NA	NA	NA	NA	NA	NA	NA	NA	NA	NA	NA	NA	NA	NA	NA	NA	NA	NA	GO:0046825	NA	NA	NA	GO:0050856	NA	NA	NA	NA	NA	NA	NA	NA	NA
NA	NA	NA	NA	NA	NA	NA	NA	NA	NA	NA	NA	NA	NA	NA	NA	NA	NA	NA	NA	NA	NA	NA	NA	GO:1904375	NA	NA	NA	GO:2000316	NA	NA	NA	NA	NA	NA	NA	NA	NA
NA	NA	NA	NA	NA	NA	NA	NA	NA	NA	NA	NA	NA	NA	NA	NA	NA	NA	NA	NA	NA	NA	NA	NA	GO:2000008	NA	NA	NA	GO:0002825	NA	NA	NA	NA	NA	NA	NA	NA	NA
NA	NA	NA	NA	NA	NA	NA	NA	NA	NA	NA	NA	NA	NA	NA	NA	NA	NA	NA	NA	NA	NA	NA	NA	GO:1905475	NA	NA	NA	GO:0045622	NA	NA	NA	NA	NA	NA	NA	NA	NA
NA	NA	NA	NA	NA	NA	NA	NA	NA	NA	NA	NA	NA	NA	NA	NA	NA	NA	NA	NA	NA	NA	NA	NA	GO:1903076	NA	NA	NA	GO:1901342	NA	NA	NA	NA	NA	NA	NA	NA	NA
NA	NA	NA	NA	NA	NA	NA	NA	NA	NA	NA	NA	NA	NA	NA	NA	NA	NA	NA	NA	NA	NA	NA	NA	GO:1903317	NA	NA	NA	GO:0046596	NA	NA	NA	NA	NA	NA	NA	NA	NA
NA	NA	NA	NA	NA	NA	NA	NA	NA	NA	NA	NA	NA	NA	NA	NA	NA	NA	NA	NA	NA	NA	NA	NA	GO:1903320	NA	NA	NA	GO:0045069	NA	NA	NA	NA	NA	NA	NA	NA	NA
NA	NA	NA	NA	NA	NA	NA	NA	NA	NA	NA	NA	NA	NA	NA	NA	NA	NA	NA	NA	NA	NA	NA	NA	GO:0050708	NA	NA	NA	GO:0050792	NA	NA	NA	NA	NA	NA	NA	NA	NA
NA	NA	NA	NA	NA	NA	NA	NA	NA	NA	NA	NA	NA	NA	NA	NA	NA	NA	NA	NA	NA	NA	NA	NA	GO:0071900	NA	NA	NA	GO:0061041	NA	NA	NA	NA	NA	NA	NA	NA	NA
NA	NA	NA	NA	NA	NA	NA	NA	NA	NA	NA	NA	NA	NA	NA	NA	NA	NA	NA	NA	NA	NA	NA	NA	GO:0033233	NA	NA	NA	GO:0045066	NA	NA	NA	NA	NA	NA	NA	NA	NA
NA	NA	NA	NA	NA	NA	NA	NA	NA	NA	NA	NA	NA	NA	NA	NA	NA	NA	NA	NA	NA	NA	NA	NA	GO:1903533	NA	NA	NA	GO:1903514	NA	NA	NA	NA	NA	NA	NA	NA	NA
NA	NA	NA	NA	NA	NA	NA	NA	NA	NA	NA	NA	NA	NA	NA	NA	NA	NA	NA	NA	NA	NA	NA	NA	GO:0061097	NA	NA	NA	GO:0003014	NA	NA	NA	NA	NA	NA	NA	NA	NA
NA	NA	NA	NA	NA	NA	NA	NA	NA	NA	NA	NA	NA	NA	NA	NA	NA	NA	NA	NA	NA	NA	NA	NA	GO:2000377	NA	NA	NA	GO:0045730	NA	NA	NA	NA	NA	NA	NA	NA	NA
NA	NA	NA	NA	NA	NA	NA	NA	NA	NA	NA	NA	NA	NA	NA	NA	NA	NA	NA	NA	NA	NA	NA	NA	GO:0048259	NA	NA	NA	GO:0097305	NA	NA	NA	NA	NA	NA	NA	NA	NA
NA	NA	NA	NA	NA	NA	NA	NA	NA	NA	NA	NA	NA	NA	NA	NA	NA	NA	NA	NA	NA	NA	NA	NA	GO:1904892	NA	NA	NA	GO:1904645	NA	NA	NA	NA	NA	NA	NA	NA	NA
NA	NA	NA	NA	NA	NA	NA	NA	NA	NA	NA	NA	NA	NA	NA	NA	NA	NA	NA	NA	NA	NA	NA	NA	GO:1903305	NA	NA	NA	GO:0051592	NA	NA	NA	NA	NA	NA	NA	NA	NA
NA	NA	NA	NA	NA	NA	NA	NA	NA	NA	NA	NA	NA	NA	NA	NA	NA	NA	NA	NA	NA	NA	NA	NA	GO:0051279	NA	NA	NA	GO:0009743	NA	NA	NA	NA	NA	NA	NA	NA	NA
NA	NA	NA	NA	NA	NA	NA	NA	NA	NA	NA	NA	NA	NA	NA	NA	NA	NA	NA	NA	NA	NA	NA	NA	GO:0060263	NA	NA	NA	GO:1990868	NA	NA	NA	NA	NA	NA	NA	NA	NA
NA	NA	NA	NA	NA	NA	NA	NA	NA	NA	NA	NA	NA	NA	NA	NA	NA	NA	NA	NA	NA	NA	NA	NA	GO:0002831	NA	NA	NA	GO:0031960	NA	NA	NA	NA	NA	NA	NA	NA	NA
NA	NA	NA	NA	NA	NA	NA	NA	NA	NA	NA	NA	NA	NA	NA	NA	NA	NA	NA	NA	NA	NA	NA	NA	GO:0060759	NA	NA	NA	GO:0043331	NA	NA	NA	NA	NA	NA	NA	NA	NA
NA	NA	NA	NA	NA	NA	NA	NA	NA	NA	NA	NA	NA	NA	NA	NA	NA	NA	NA	NA	NA	NA	NA	NA	GO:1905897	NA	NA	NA	GO:0034976	NA	NA	NA	NA	NA	NA	NA	NA	NA
NA	NA	NA	NA	NA	NA	NA	NA	NA	NA	NA	NA	NA	NA	NA	NA	NA	NA	NA	NA	NA	NA	NA	NA	GO:1902882	NA	NA	NA	GO:0045471	NA	NA	NA	NA	NA	NA	NA	NA	NA
NA	NA	NA	NA	NA	NA	NA	NA	NA	NA	NA	NA	NA	NA	NA	NA	NA	NA	NA	NA	NA	NA	NA	NA	GO:0002834	NA	NA	NA	GO:0009991	NA	NA	NA	NA	NA	NA	NA	NA	NA
NA	NA	NA	NA	NA	NA	NA	NA	NA	NA	NA	NA	NA	NA	NA	NA	NA	NA	NA	NA	NA	NA	NA	NA	GO:1903034	NA	NA	NA	GO:0009620	NA	NA	NA	NA	NA	NA	NA	NA	NA
NA	NA	NA	NA	NA	NA	NA	NA	NA	NA	NA	NA	NA	NA	NA	NA	NA	NA	NA	NA	NA	NA	NA	NA	GO:1900027	NA	NA	NA	GO:0010332	NA	NA	NA	NA	NA	NA	NA	NA	NA
NA	NA	NA	NA	NA	NA	NA	NA	NA	NA	NA	NA	NA	NA	NA	NA	NA	NA	NA	NA	NA	NA	NA	NA	GO:0010469	NA	NA	NA	GO:0060416	NA	NA	NA	NA	NA	NA	NA	NA	NA
NA	NA	NA	NA	NA	NA	NA	NA	NA	NA	NA	NA	NA	NA	NA	NA	NA	NA	NA	NA	NA	NA	NA	NA	GO:0051056	NA	NA	NA	GO:0042542	NA	NA	NA	NA	NA	NA	NA	NA	NA
NA	NA	NA	NA	NA	NA	NA	NA	NA	NA	NA	NA	NA	NA	NA	NA	NA	NA	NA	NA	NA	NA	NA	NA	GO:0062012	NA	NA	NA	GO:0010035	NA	NA	NA	NA	NA	NA	NA	NA	NA
NA	NA	NA	NA	NA	NA	NA	NA	NA	NA	NA	NA	NA	NA	NA	NA	NA	NA	NA	NA	NA	NA	NA	NA	GO:0050810	NA	NA	NA	GO:0032868	NA	NA	NA	NA	NA	NA	NA	NA	NA
NA	NA	NA	NA	NA	NA	NA	NA	NA	NA	NA	NA	NA	NA	NA	NA	NA	NA	NA	NA	NA	NA	NA	NA	GO:0032371	NA	NA	NA	GO:0035455	NA	NA	NA	NA	NA	NA	NA	NA	NA
NA	NA	NA	NA	NA	NA	NA	NA	NA	NA	NA	NA	NA	NA	NA	NA	NA	NA	NA	NA	NA	NA	NA	NA	GO:0070302	NA	NA	NA	GO:0035456	NA	NA	NA	NA	NA	NA	NA	NA	NA
NA	NA	NA	NA	NA	NA	NA	NA	NA	NA	NA	NA	NA	NA	NA	NA	NA	NA	NA	NA	NA	NA	NA	NA	GO:0032928	NA	NA	NA	GO:0034341	NA	NA	NA	NA	NA	NA	NA	NA	NA
NA	NA	NA	NA	NA	NA	NA	NA	NA	NA	NA	NA	NA	NA	NA	NA	NA	NA	NA	NA	NA	NA	NA	NA	GO:0090322	NA	NA	NA	GO:0070555	NA	NA	NA	NA	NA	NA	NA	NA	NA
NA	NA	NA	NA	NA	NA	NA	NA	NA	NA	NA	NA	NA	NA	NA	NA	NA	NA	NA	NA	NA	NA	NA	NA	GO:1902903	NA	NA	NA	GO:0070670	NA	NA	NA	NA	NA	NA	NA	NA	NA
NA	NA	NA	NA	NA	NA	NA	NA	NA	NA	NA	NA	NA	NA	NA	NA	NA	NA	NA	NA	NA	NA	NA	NA	GO:0050803	NA	NA	NA	GO:0070741	NA	NA	NA	NA	NA	NA	NA	NA	NA
NA	NA	NA	NA	NA	NA	NA	NA	NA	NA	NA	NA	NA	NA	NA	NA	NA	NA	NA	NA	NA	NA	NA	NA	GO:0048167	NA	NA	NA	GO:0002931	NA	NA	NA	NA	NA	NA	NA	NA	NA
NA	NA	NA	NA	NA	NA	NA	NA	NA	NA	NA	NA	NA	NA	NA	NA	NA	NA	NA	NA	NA	NA	NA	NA	GO:0060142	NA	NA	NA	GO:1901654	NA	NA	NA	NA	NA	NA	NA	NA	NA
NA	NA	NA	NA	NA	NA	NA	NA	NA	NA	NA	NA	NA	NA	NA	NA	NA	NA	NA	NA	NA	NA	NA	NA	GO:0034103	NA	NA	NA	GO:1990840	NA	NA	NA	NA	NA	NA	NA	NA	NA
NA	NA	NA	NA	NA	NA	NA	NA	NA	NA	NA	NA	NA	NA	NA	NA	NA	NA	NA	NA	NA	NA	NA	NA	GO:0002643	NA	NA	NA	GO:0009612	NA	NA	NA	NA	NA	NA	NA	NA	NA
NA	NA	NA	NA	NA	NA	NA	NA	NA	NA	NA	NA	NA	NA	NA	NA	NA	NA	NA	NA	NA	NA	NA	NA	GO:0034143	NA	NA	NA	GO:0010038	NA	NA	NA	NA	NA	NA	NA	NA	NA
NA	NA	NA	NA	NA	NA	NA	NA	NA	NA	NA	NA	NA	NA	NA	NA	NA	NA	NA	NA	NA	NA	NA	NA	GO:0034121	NA	NA	NA	GO:0002237	NA	NA	NA	NA	NA	NA	NA	NA	NA
NA	NA	NA	NA	NA	NA	NA	NA	NA	NA	NA	NA	NA	NA	NA	NA	NA	NA	NA	NA	NA	NA	NA	NA	GO:0032409	NA	NA	NA	GO:0032495	NA	NA	NA	NA	NA	NA	NA	NA	NA
NA	NA	NA	NA	NA	NA	NA	NA	NA	NA	NA	NA	NA	NA	NA	NA	NA	NA	NA	NA	NA	NA	NA	NA	GO:0099177	NA	NA	NA	GO:0035094	NA	NA	NA	NA	NA	NA	NA	NA	NA
NA	NA	NA	NA	NA	NA	NA	NA	NA	NA	NA	NA	NA	NA	NA	NA	NA	NA	NA	NA	NA	NA	NA	NA	GO:0010803	NA	NA	NA	GO:0007584	NA	NA	NA	NA	NA	NA	NA	NA	NA
NA	NA	NA	NA	NA	NA	NA	NA	NA	NA	NA	NA	NA	NA	NA	NA	NA	NA	NA	NA	NA	NA	NA	NA	GO:0060338	NA	NA	NA	GO:0006979	NA	NA	NA	NA	NA	NA	NA	NA	NA
NA	NA	NA	NA	NA	NA	NA	NA	NA	NA	NA	NA	NA	NA	NA	NA	NA	NA	NA	NA	NA	NA	NA	NA	GO:0050863	NA	NA	NA	GO:0070482	NA	NA	NA	NA	NA	NA	NA	NA	NA
NA	NA	NA	NA	NA	NA	NA	NA	NA	NA	NA	NA	NA	NA	NA	NA	NA	NA	NA	NA	NA	NA	NA	NA	GO:0070232	NA	NA	NA	GO:1901652	NA	NA	NA	NA	NA	NA	NA	NA	NA
NA	NA	NA	NA	NA	NA	NA	NA	NA	NA	NA	NA	NA	NA	NA	NA	NA	NA	NA	NA	NA	NA	NA	NA	GO:0045580	NA	NA	NA	GO:0043434	NA	NA	NA	NA	NA	NA	NA	NA	NA
NA	NA	NA	NA	NA	NA	NA	NA	NA	NA	NA	NA	NA	NA	NA	NA	NA	NA	NA	NA	NA	NA	NA	NA	GO:0001914	NA	NA	NA	GO:0032570	NA	NA	NA	NA	NA	NA	NA	NA	NA
NA	NA	NA	NA	NA	NA	NA	NA	NA	NA	NA	NA	NA	NA	NA	NA	NA	NA	NA	NA	NA	NA	NA	NA	GO:0002709	NA	NA	NA	GO:0034694	NA	NA	NA	NA	NA	NA	NA	NA	NA
NA	NA	NA	NA	NA	NA	NA	NA	NA	NA	NA	NA	NA	NA	NA	NA	NA	NA	NA	NA	NA	NA	NA	NA	GO:2000404	NA	NA	NA	GO:0034695	NA	NA	NA	NA	NA	NA	NA	NA	NA
NA	NA	NA	NA	NA	NA	NA	NA	NA	NA	NA	NA	NA	NA	NA	NA	NA	NA	NA	NA	NA	NA	NA	NA	GO:0042129	NA	NA	NA	GO:0001562	NA	NA	NA	NA	NA	NA	NA	NA	NA
NA	NA	NA	NA	NA	NA	NA	NA	NA	NA	NA	NA	NA	NA	NA	NA	NA	NA	NA	NA	NA	NA	NA	NA	GO:0050856	NA	NA	NA	GO:0000302	NA	NA	NA	NA	NA	NA	NA	NA	NA
NA	NA	NA	NA	NA	NA	NA	NA	NA	NA	NA	NA	NA	NA	NA	NA	NA	NA	NA	NA	NA	NA	NA	NA	GO:2000316	NA	NA	NA	GO:0048545	NA	NA	NA	NA	NA	NA	NA	NA	NA
NA	NA	NA	NA	NA	NA	NA	NA	NA	NA	NA	NA	NA	NA	NA	NA	NA	NA	NA	NA	NA	NA	NA	NA	GO:0002825	NA	NA	NA	GO:0009636	NA	NA	NA	NA	NA	NA	NA	NA	NA
NA	NA	NA	NA	NA	NA	NA	NA	NA	NA	NA	NA	NA	NA	NA	NA	NA	NA	NA	NA	NA	NA	NA	NA	GO:0045622	NA	NA	NA	GO:0002347	NA	NA	NA	NA	NA	NA	NA	NA	NA
NA	NA	NA	NA	NA	NA	NA	NA	NA	NA	NA	NA	NA	NA	NA	NA	NA	NA	NA	NA	NA	NA	NA	NA	GO:1901342	NA	NA	NA	GO:0034612	NA	NA	NA	NA	NA	NA	NA	NA	NA
NA	NA	NA	NA	NA	NA	NA	NA	NA	NA	NA	NA	NA	NA	NA	NA	NA	NA	NA	NA	NA	NA	NA	NA	GO:0046596	NA	NA	NA	GO:0034340	NA	NA	NA	NA	NA	NA	NA	NA	NA
NA	NA	NA	NA	NA	NA	NA	NA	NA	NA	NA	NA	NA	NA	NA	NA	NA	NA	NA	NA	NA	NA	NA	NA	GO:0045069	NA	NA	NA	GO:0009615	NA	NA	NA	NA	NA	NA	NA	NA	NA
NA	NA	NA	NA	NA	NA	NA	NA	NA	NA	NA	NA	NA	NA	NA	NA	NA	NA	NA	NA	NA	NA	NA	NA	GO:0050792	NA	NA	NA	GO:0009410	NA	NA	NA	NA	NA	NA	NA	NA	NA
NA	NA	NA	NA	NA	NA	NA	NA	NA	NA	NA	NA	NA	NA	NA	NA	NA	NA	NA	NA	NA	NA	NA	NA	GO:0061041	NA	NA	NA	GO:0001895	NA	NA	NA	NA	NA	NA	NA	NA	NA
NA	NA	NA	NA	NA	NA	NA	NA	NA	NA	NA	NA	NA	NA	NA	NA	NA	NA	NA	NA	NA	NA	NA	NA	GO:0045066	NA	NA	NA	GO:0009185	NA	NA	NA	NA	NA	NA	NA	NA	NA
NA	NA	NA	NA	NA	NA	NA	NA	NA	NA	NA	NA	NA	NA	NA	NA	NA	NA	NA	NA	NA	NA	NA	NA	GO:0097205	NA	NA	NA	GO:0009119	NA	NA	NA	NA	NA	NA	NA	NA	NA
NA	NA	NA	NA	NA	NA	NA	NA	NA	NA	NA	NA	NA	NA	NA	NA	NA	NA	NA	NA	NA	NA	NA	NA	GO:0003014	NA	NA	NA	GO:0097178	NA	NA	NA	NA	NA	NA	NA	NA	NA
NA	NA	NA	NA	NA	NA	NA	NA	NA	NA	NA	NA	NA	NA	NA	NA	NA	NA	NA	NA	NA	NA	NA	NA	GO:0045730	NA	NA	NA	GO:0031529	NA	NA	NA	NA	NA	NA	NA	NA	NA
NA	NA	NA	NA	NA	NA	NA	NA	NA	NA	NA	NA	NA	NA	NA	NA	NA	NA	NA	NA	NA	NA	NA	NA	GO:0097305	NA	NA	NA	GO:0070296	NA	NA	NA	NA	NA	NA	NA	NA	NA
NA	NA	NA	NA	NA	NA	NA	NA	NA	NA	NA	NA	NA	NA	NA	NA	NA	NA	NA	NA	NA	NA	NA	NA	GO:1904645	NA	NA	NA	GO:1902652	NA	NA	NA	NA	NA	NA	NA	NA	NA
NA	NA	NA	NA	NA	NA	NA	NA	NA	NA	NA	NA	NA	NA	NA	NA	NA	NA	NA	NA	NA	NA	NA	NA	GO:0051592	NA	NA	NA	GO:0019932	NA	NA	NA	NA	NA	NA	NA	NA	NA
NA	NA	NA	NA	NA	NA	NA	NA	NA	NA	NA	NA	NA	NA	NA	NA	NA	NA	NA	NA	NA	NA	NA	NA	GO:1990868	NA	NA	NA	GO:0051208	NA	NA	NA	NA	NA	NA	NA	NA	NA
NA	NA	NA	NA	NA	NA	NA	NA	NA	NA	NA	NA	NA	NA	NA	NA	NA	NA	NA	NA	NA	NA	NA	NA	GO:0031960	NA	NA	NA	GO:0023061	NA	NA	NA	NA	NA	NA	NA	NA	NA
NA	NA	NA	NA	NA	NA	NA	NA	NA	NA	NA	NA	NA	NA	NA	NA	NA	NA	NA	NA	NA	NA	NA	NA	GO:0043331	NA	NA	NA	GO:0007264	NA	NA	NA	NA	NA	NA	NA	NA	NA
NA	NA	NA	NA	NA	NA	NA	NA	NA	NA	NA	NA	NA	NA	NA	NA	NA	NA	NA	NA	NA	NA	NA	NA	GO:0034976	NA	NA	NA	GO:0014909	NA	NA	NA	NA	NA	NA	NA	NA	NA
NA	NA	NA	NA	NA	NA	NA	NA	NA	NA	NA	NA	NA	NA	NA	NA	NA	NA	NA	NA	NA	NA	NA	NA	GO:0045471	NA	NA	NA	GO:0048659	NA	NA	NA	NA	NA	NA	NA	NA	NA
NA	NA	NA	NA	NA	NA	NA	NA	NA	NA	NA	NA	NA	NA	NA	NA	NA	NA	NA	NA	NA	NA	NA	NA	GO:0009991	NA	NA	NA	GO:0006665	NA	NA	NA	NA	NA	NA	NA	NA	NA
NA	NA	NA	NA	NA	NA	NA	NA	NA	NA	NA	NA	NA	NA	NA	NA	NA	NA	NA	NA	NA	NA	NA	NA	GO:0009620	NA	NA	NA	GO:0008202	NA	NA	NA	NA	NA	NA	NA	NA	NA
NA	NA	NA	NA	NA	NA	NA	NA	NA	NA	NA	NA	NA	NA	NA	NA	NA	NA	NA	NA	NA	NA	NA	NA	GO:0060416	NA	NA	NA	GO:0016125	NA	NA	NA	NA	NA	NA	NA	NA	NA
NA	NA	NA	NA	NA	NA	NA	NA	NA	NA	NA	NA	NA	NA	NA	NA	NA	NA	NA	NA	NA	NA	NA	NA	GO:0042542	NA	NA	NA	GO:0015918	NA	NA	NA	NA	NA	NA	NA	NA	NA
NA	NA	NA	NA	NA	NA	NA	NA	NA	NA	NA	NA	NA	NA	NA	NA	NA	NA	NA	NA	NA	NA	NA	NA	GO:0010035	NA	NA	NA	GO:0031098	NA	NA	NA	NA	NA	NA	NA	NA	NA
NA	NA	NA	NA	NA	NA	NA	NA	NA	NA	NA	NA	NA	NA	NA	NA	NA	NA	NA	NA	NA	NA	NA	NA	GO:0032868	NA	NA	NA	GO:0042554	NA	NA	NA	NA	NA	NA	NA	NA	NA
NA	NA	NA	NA	NA	NA	NA	NA	NA	NA	NA	NA	NA	NA	NA	NA	NA	NA	NA	NA	NA	NA	NA	NA	GO:0035455	NA	NA	NA	GO:0006801	NA	NA	NA	NA	NA	NA	NA	NA	NA
NA	NA	NA	NA	NA	NA	NA	NA	NA	NA	NA	NA	NA	NA	NA	NA	NA	NA	NA	NA	NA	NA	NA	NA	GO:0035456	NA	NA	NA	GO:0050808	NA	NA	NA	NA	NA	NA	NA	NA	NA
NA	NA	NA	NA	NA	NA	NA	NA	NA	NA	NA	NA	NA	NA	NA	NA	NA	NA	NA	NA	NA	NA	NA	NA	GO:0034341	NA	NA	NA	GO:0006949	NA	NA	NA	NA	NA	NA	NA	NA	NA
NA	NA	NA	NA	NA	NA	NA	NA	NA	NA	NA	NA	NA	NA	NA	NA	NA	NA	NA	NA	NA	NA	NA	NA	GO:0070555	NA	NA	NA	GO:0045061	NA	NA	NA	NA	NA	NA	NA	NA	NA
NA	NA	NA	NA	NA	NA	NA	NA	NA	NA	NA	NA	NA	NA	NA	NA	NA	NA	NA	NA	NA	NA	NA	NA	GO:0070670	NA	NA	NA	GO:0090130	NA	NA	NA	NA	NA	NA	NA	NA	NA
NA	NA	NA	NA	NA	NA	NA	NA	NA	NA	NA	NA	NA	NA	NA	NA	NA	NA	NA	NA	NA	NA	NA	NA	GO:0070741	NA	NA	NA	GO:0048771	NA	NA	NA	NA	NA	NA	NA	NA	NA
NA	NA	NA	NA	NA	NA	NA	NA	NA	NA	NA	NA	NA	NA	NA	NA	NA	NA	NA	NA	NA	NA	NA	NA	GO:0002931	NA	NA	NA	GO:0002507	NA	NA	NA	NA	NA	NA	NA	NA	NA
NA	NA	NA	NA	NA	NA	NA	NA	NA	NA	NA	NA	NA	NA	NA	NA	NA	NA	NA	NA	NA	NA	NA	NA	GO:1901654	NA	NA	NA	GO:0034134	NA	NA	NA	NA	NA	NA	NA	NA	NA
NA	NA	NA	NA	NA	NA	NA	NA	NA	NA	NA	NA	NA	NA	NA	NA	NA	NA	NA	NA	NA	NA	NA	NA	GO:1990840	NA	NA	NA	GO:0034138	NA	NA	NA	NA	NA	NA	NA	NA	NA
NA	NA	NA	NA	NA	NA	NA	NA	NA	NA	NA	NA	NA	NA	NA	NA	NA	NA	NA	NA	NA	NA	NA	NA	GO:0009612	NA	NA	NA	GO:0034142	NA	NA	NA	NA	NA	NA	NA	NA	NA
NA	NA	NA	NA	NA	NA	NA	NA	NA	NA	NA	NA	NA	NA	NA	NA	NA	NA	NA	NA	NA	NA	NA	NA	GO:0010038	NA	NA	NA	GO:0034162	NA	NA	NA	NA	NA	NA	NA	NA	NA
NA	NA	NA	NA	NA	NA	NA	NA	NA	NA	NA	NA	NA	NA	NA	NA	NA	NA	NA	NA	NA	NA	NA	NA	GO:0051385	NA	NA	NA	GO:0002224	NA	NA	NA	NA	NA	NA	NA	NA	NA
NA	NA	NA	NA	NA	NA	NA	NA	NA	NA	NA	NA	NA	NA	NA	NA	NA	NA	NA	NA	NA	NA	NA	NA	GO:0098780	NA	NA	NA	GO:0055076	NA	NA	NA	NA	NA	NA	NA	NA	NA
NA	NA	NA	NA	NA	NA	NA	NA	NA	NA	NA	NA	NA	NA	NA	NA	NA	NA	NA	NA	NA	NA	NA	NA	GO:0002237	NA	NA	NA	GO:0033209	NA	NA	NA	NA	NA	NA	NA	NA	NA
NA	NA	NA	NA	NA	NA	NA	NA	NA	NA	NA	NA	NA	NA	NA	NA	NA	NA	NA	NA	NA	NA	NA	NA	GO:0032495	NA	NA	NA	GO:0071706	NA	NA	NA	NA	NA	NA	NA	NA	NA
NA	NA	NA	NA	NA	NA	NA	NA	NA	NA	NA	NA	NA	NA	NA	NA	NA	NA	NA	NA	NA	NA	NA	NA	GO:0007584	NA	NA	NA	GO:0042092	NA	NA	NA	NA	NA	NA	NA	NA	NA
NA	NA	NA	NA	NA	NA	NA	NA	NA	NA	NA	NA	NA	NA	NA	NA	NA	NA	NA	NA	NA	NA	NA	NA	GO:0006979	NA	NA	NA	GO:0032606	NA	NA	NA	NA	NA	NA	NA	NA	NA
NA	NA	NA	NA	NA	NA	NA	NA	NA	NA	NA	NA	NA	NA	NA	NA	NA	NA	NA	NA	NA	NA	NA	NA	GO:0070482	NA	NA	NA	GO:0007260	NA	NA	NA	NA	NA	NA	NA	NA	NA
NA	NA	NA	NA	NA	NA	NA	NA	NA	NA	NA	NA	NA	NA	NA	NA	NA	NA	NA	NA	NA	NA	NA	NA	GO:1901652	NA	NA	NA	GO:0042110	NA	NA	NA	NA	NA	NA	NA	NA	NA
NA	NA	NA	NA	NA	NA	NA	NA	NA	NA	NA	NA	NA	NA	NA	NA	NA	NA	NA	NA	NA	NA	NA	NA	GO:0043434	NA	NA	NA	GO:0002286	NA	NA	NA	NA	NA	NA	NA	NA	NA
NA	NA	NA	NA	NA	NA	NA	NA	NA	NA	NA	NA	NA	NA	NA	NA	NA	NA	NA	NA	NA	NA	NA	NA	GO:0032570	NA	NA	NA	GO:0070231	NA	NA	NA	NA	NA	NA	NA	NA	NA
NA	NA	NA	NA	NA	NA	NA	NA	NA	NA	NA	NA	NA	NA	NA	NA	NA	NA	NA	NA	NA	NA	NA	NA	GO:0034694	NA	NA	NA	GO:0010818	NA	NA	NA	NA	NA	NA	NA	NA	NA
NA	NA	NA	NA	NA	NA	NA	NA	NA	NA	NA	NA	NA	NA	NA	NA	NA	NA	NA	NA	NA	NA	NA	NA	GO:0034695	NA	NA	NA	GO:0002369	NA	NA	NA	NA	NA	NA	NA	NA	NA
NA	NA	NA	NA	NA	NA	NA	NA	NA	NA	NA	NA	NA	NA	NA	NA	NA	NA	NA	NA	NA	NA	NA	NA	GO:0001562	NA	NA	NA	GO:0030217	NA	NA	NA	NA	NA	NA	NA	NA	NA
NA	NA	NA	NA	NA	NA	NA	NA	NA	NA	NA	NA	NA	NA	NA	NA	NA	NA	NA	NA	NA	NA	NA	NA	GO:0000302	NA	NA	NA	GO:0002292	NA	NA	NA	NA	NA	NA	NA	NA	NA
NA	NA	NA	NA	NA	NA	NA	NA	NA	NA	NA	NA	NA	NA	NA	NA	NA	NA	NA	NA	NA	NA	NA	NA	GO:0048545	NA	NA	NA	GO:0033077	NA	NA	NA	NA	NA	NA	NA	NA	NA
NA	NA	NA	NA	NA	NA	NA	NA	NA	NA	NA	NA	NA	NA	NA	NA	NA	NA	NA	NA	NA	NA	NA	NA	GO:0009636	NA	NA	NA	GO:0043029	NA	NA	NA	NA	NA	NA	NA	NA	NA
NA	NA	NA	NA	NA	NA	NA	NA	NA	NA	NA	NA	NA	NA	NA	NA	NA	NA	NA	NA	NA	NA	NA	NA	GO:0002347	NA	NA	NA	GO:0002360	NA	NA	NA	NA	NA	NA	NA	NA	NA
NA	NA	NA	NA	NA	NA	NA	NA	NA	NA	NA	NA	NA	NA	NA	NA	NA	NA	NA	NA	NA	NA	NA	NA	GO:0034612	NA	NA	NA	GO:0001913	NA	NA	NA	NA	NA	NA	NA	NA	NA
NA	NA	NA	NA	NA	NA	NA	NA	NA	NA	NA	NA	NA	NA	NA	NA	NA	NA	NA	NA	NA	NA	NA	NA	GO:0034340	NA	NA	NA	GO:0002456	NA	NA	NA	NA	NA	NA	NA	NA	NA
NA	NA	NA	NA	NA	NA	NA	NA	NA	NA	NA	NA	NA	NA	NA	NA	NA	NA	NA	NA	NA	NA	NA	NA	GO:0009615	NA	NA	NA	GO:0072678	NA	NA	NA	NA	NA	NA	NA	NA	NA
NA	NA	NA	NA	NA	NA	NA	NA	NA	NA	NA	NA	NA	NA	NA	NA	NA	NA	NA	NA	NA	NA	NA	NA	GO:0009410	NA	NA	NA	GO:0042098	NA	NA	NA	NA	NA	NA	NA	NA	NA
NA	NA	NA	NA	NA	NA	NA	NA	NA	NA	NA	NA	NA	NA	NA	NA	NA	NA	NA	NA	NA	NA	NA	NA	GO:0001895	NA	NA	NA	GO:0050852	NA	NA	NA	NA	NA	NA	NA	NA	NA
NA	NA	NA	NA	NA	NA	NA	NA	NA	NA	NA	NA	NA	NA	NA	NA	NA	NA	NA	NA	NA	NA	NA	NA	GO:0009119	NA	NA	NA	GO:0045058	NA	NA	NA	NA	NA	NA	NA	NA	NA
NA	NA	NA	NA	NA	NA	NA	NA	NA	NA	NA	NA	NA	NA	NA	NA	NA	NA	NA	NA	NA	NA	NA	NA	GO:0097178	NA	NA	NA	GO:0072538	NA	NA	NA	NA	NA	NA	NA	NA	NA
NA	NA	NA	NA	NA	NA	NA	NA	NA	NA	NA	NA	NA	NA	NA	NA	NA	NA	NA	NA	NA	NA	NA	NA	GO:0031529	NA	NA	NA	GO:0045063	NA	NA	NA	NA	NA	NA	NA	NA	NA
NA	NA	NA	NA	NA	NA	NA	NA	NA	NA	NA	NA	NA	NA	NA	NA	NA	NA	NA	NA	NA	NA	NA	NA	GO:1902652	NA	NA	NA	GO:0042088	NA	NA	NA	NA	NA	NA	NA	NA	NA
NA	NA	NA	NA	NA	NA	NA	NA	NA	NA	NA	NA	NA	NA	NA	NA	NA	NA	NA	NA	NA	NA	NA	NA	GO:0019932	NA	NA	NA	GO:0006636	NA	NA	NA	NA	NA	NA	NA	NA	NA
NA	NA	NA	NA	NA	NA	NA	NA	NA	NA	NA	NA	NA	NA	NA	NA	NA	NA	NA	NA	NA	NA	NA	NA	GO:0051208	NA	NA	NA	GO:0033559	NA	NA	NA	NA	NA	NA	NA	NA	NA
NA	NA	NA	NA	NA	NA	NA	NA	NA	NA	NA	NA	NA	NA	NA	NA	NA	NA	NA	NA	NA	NA	NA	NA	GO:0023061	NA	NA	NA	GO:0007035	NA	NA	NA	NA	NA	NA	NA	NA	NA
NA	NA	NA	NA	NA	NA	NA	NA	NA	NA	NA	NA	NA	NA	NA	NA	NA	NA	NA	NA	NA	NA	NA	NA	GO:0007264	NA	NA	NA	GO:1990849	NA	NA	NA	NA	NA	NA	NA	NA	NA
NA	NA	NA	NA	NA	NA	NA	NA	NA	NA	NA	NA	NA	NA	NA	NA	NA	NA	NA	NA	NA	NA	NA	NA	GO:0014909	NA	NA	NA	GO:0007034	NA	NA	NA	NA	NA	NA	NA	NA	NA
NA	NA	NA	NA	NA	NA	NA	NA	NA	NA	NA	NA	NA	NA	NA	NA	NA	NA	NA	NA	NA	NA	NA	NA	GO:0048659	NA	NA	NA	GO:0007033	NA	NA	NA	NA	NA	NA	NA	NA	NA
NA	NA	NA	NA	NA	NA	NA	NA	NA	NA	NA	NA	NA	NA	NA	NA	NA	NA	NA	NA	NA	NA	NA	NA	GO:0006665	NA	NA	NA	GO:0010573	NA	NA	NA	NA	NA	NA	NA	NA	NA
NA	NA	NA	NA	NA	NA	NA	NA	NA	NA	NA	NA	NA	NA	NA	NA	NA	NA	NA	NA	NA	NA	NA	NA	GO:0008202	NA	NA	NA	GO:0019079	NA	NA	NA	NA	NA	NA	NA	NA	NA
NA	NA	NA	NA	NA	NA	NA	NA	NA	NA	NA	NA	NA	NA	NA	NA	NA	NA	NA	NA	NA	NA	NA	NA	GO:0016126	NA	NA	NA	GO:0019058	NA	NA	NA	NA	NA	NA	NA	NA	NA
NA	NA	NA	NA	NA	NA	NA	NA	NA	NA	NA	NA	NA	NA	NA	NA	NA	NA	NA	NA	NA	NA	NA	NA	GO:0016125	NA	NA	NA	GO:0016032	NA	NA	NA	NA	NA	NA	NA	NA	NA
NA	NA	NA	NA	NA	NA	NA	NA	NA	NA	NA	NA	NA	NA	NA	NA	NA	NA	NA	NA	NA	NA	NA	NA	GO:0015918	NA	NA	NA	GO:0042060	NA	NA	NA	NA	NA	NA	NA	NA	NA
NA	NA	NA	NA	NA	NA	NA	NA	NA	NA	NA	NA	NA	NA	NA	NA	NA	NA	NA	NA	NA	NA	NA	NA	GO:0031098	NA	NA	NA	GO:0031638	NA	NA	NA	NA	NA	NA	NA	NA	NA
NA	NA	NA	NA	NA	NA	NA	NA	NA	NA	NA	NA	NA	NA	NA	NA	NA	NA	NA	NA	NA	NA	NA	NA	GO:0042554	NA	NA	NA	GO:0035743	NA	NA	NA	NA	NA	NA	NA	NA	NA
NA	NA	NA	NA	NA	NA	NA	NA	NA	NA	NA	NA	NA	NA	NA	NA	NA	NA	NA	NA	NA	NA	NA	NA	GO:0006801	NA	NA	NA	GO:0002544	NA	NA	NA	NA	NA	NA	NA	NA	NA
NA	NA	NA	NA	NA	NA	NA	NA	NA	NA	NA	NA	NA	NA	NA	NA	NA	NA	NA	NA	NA	NA	NA	NA	GO:0050808	NA	NA	NA	GO:0019835	NA	NA	NA	NA	NA	NA	NA	NA	NA
NA	NA	NA	NA	NA	NA	NA	NA	NA	NA	NA	NA	NA	NA	NA	NA	NA	NA	NA	NA	NA	NA	NA	NA	GO:0007271	NA	NA	NA	GO:0015812	NA	NA	NA	NA	NA	NA	NA	NA	NA
NA	NA	NA	NA	NA	NA	NA	NA	NA	NA	NA	NA	NA	NA	NA	NA	NA	NA	NA	NA	NA	NA	NA	NA	GO:0006949	NA	NA	NA	GO:0002830	NA	NA	NA	NA	NA	NA	NA	NA	NA
NA	NA	NA	NA	NA	NA	NA	NA	NA	NA	NA	NA	NA	NA	NA	NA	NA	NA	NA	NA	NA	NA	NA	NA	GO:0045061	NA	NA	NA	GO:0042069	NA	NA	NA	NA	NA	NA	NA	NA	NA
NA	NA	NA	NA	NA	NA	NA	NA	NA	NA	NA	NA	NA	NA	NA	NA	NA	NA	NA	NA	NA	NA	NA	NA	GO:0090130	NA	NA	NA	GO:1900424	NA	NA	NA	NA	NA	NA	NA	NA	NA
NA	NA	NA	NA	NA	NA	NA	NA	NA	NA	NA	NA	NA	NA	NA	NA	NA	NA	NA	NA	NA	NA	NA	NA	GO:0048771	NA	NA	NA	GO:0010919	NA	NA	NA	NA	NA	NA	NA	NA	NA
NA	NA	NA	NA	NA	NA	NA	NA	NA	NA	NA	NA	NA	NA	NA	NA	NA	NA	NA	NA	NA	NA	NA	NA	GO:0002507	NA	NA	NA	GO:0033623	NA	NA	NA	NA	NA	NA	NA	NA	NA
NA	NA	NA	NA	NA	NA	NA	NA	NA	NA	NA	NA	NA	NA	NA	NA	NA	NA	NA	NA	NA	NA	NA	NA	GO:0034134	NA	NA	NA	GO:0002483	NA	NA	NA	NA	NA	NA	NA	NA	NA
NA	NA	NA	NA	NA	NA	NA	NA	NA	NA	NA	NA	NA	NA	NA	NA	NA	NA	NA	NA	NA	NA	NA	NA	GO:0034138	NA	NA	NA	GO:0032488	NA	NA	NA	NA	NA	NA	NA	NA	NA
NA	NA	NA	NA	NA	NA	NA	NA	NA	NA	NA	NA	NA	NA	NA	NA	NA	NA	NA	NA	NA	NA	NA	NA	GO:0034142	NA	NA	NA	GO:0055089	NA	NA	NA	NA	NA	NA	NA	NA	NA
NA	NA	NA	NA	NA	NA	NA	NA	NA	NA	NA	NA	NA	NA	NA	NA	NA	NA	NA	NA	NA	NA	NA	NA	GO:0034162	NA	NA	NA	GO:0035821	NA	NA	NA	NA	NA	NA	NA	NA	NA
NA	NA	NA	NA	NA	NA	NA	NA	NA	NA	NA	NA	NA	NA	NA	NA	NA	NA	NA	NA	NA	NA	NA	NA	GO:0002224	NA	NA	NA	GO:0002323	NA	NA	NA	NA	NA	NA	NA	NA	NA
NA	NA	NA	NA	NA	NA	NA	NA	NA	NA	NA	NA	NA	NA	NA	NA	NA	NA	NA	NA	NA	NA	NA	NA	GO:0055076	NA	NA	NA	GO:0046851	NA	NA	NA	NA	NA	NA	NA	NA	NA
NA	NA	NA	NA	NA	NA	NA	NA	NA	NA	NA	NA	NA	NA	NA	NA	NA	NA	NA	NA	NA	NA	NA	NA	GO:0033209	NA	NA	NA	GO:0032693	NA	NA	NA	NA	NA	NA	NA	NA	NA
NA	NA	NA	NA	NA	NA	NA	NA	NA	NA	NA	NA	NA	NA	NA	NA	NA	NA	NA	NA	NA	NA	NA	NA	GO:0071706	NA	NA	NA	GO:0043301	NA	NA	NA	NA	NA	NA	NA	NA	NA
NA	NA	NA	NA	NA	NA	NA	NA	NA	NA	NA	NA	NA	NA	NA	NA	NA	NA	NA	NA	NA	NA	NA	NA	GO:0042092	NA	NA	NA	GO:2000402	NA	NA	NA	NA	NA	NA	NA	NA	NA
NA	NA	NA	NA	NA	NA	NA	NA	NA	NA	NA	NA	NA	NA	NA	NA	NA	NA	NA	NA	NA	NA	NA	NA	GO:0032606	NA	NA	NA	GO:0043031	NA	NA	NA	NA	NA	NA	NA	NA	NA
NA	NA	NA	NA	NA	NA	NA	NA	NA	NA	NA	NA	NA	NA	NA	NA	NA	NA	NA	NA	NA	NA	NA	NA	GO:0007260	NA	NA	NA	GO:1901032	NA	NA	NA	NA	NA	NA	NA	NA	NA
NA	NA	NA	NA	NA	NA	NA	NA	NA	NA	NA	NA	NA	NA	NA	NA	NA	NA	NA	NA	NA	NA	NA	NA	GO:0042110	NA	NA	NA	GO:1900426	NA	NA	NA	NA	NA	NA	NA	NA	NA
NA	NA	NA	NA	NA	NA	NA	NA	NA	NA	NA	NA	NA	NA	NA	NA	NA	NA	NA	NA	NA	NA	NA	NA	GO:0002286	NA	NA	NA	GO:0002922	NA	NA	NA	NA	NA	NA	NA	NA	NA
NA	NA	NA	NA	NA	NA	NA	NA	NA	NA	NA	NA	NA	NA	NA	NA	NA	NA	NA	NA	NA	NA	NA	NA	GO:0070231	NA	NA	NA	GO:0140131	NA	NA	NA	NA	NA	NA	NA	NA	NA
NA	NA	NA	NA	NA	NA	NA	NA	NA	NA	NA	NA	NA	NA	NA	NA	NA	NA	NA	NA	NA	NA	NA	NA	GO:0010818	NA	NA	NA	GO:0150078	NA	NA	NA	NA	NA	NA	NA	NA	NA
NA	NA	NA	NA	NA	NA	NA	NA	NA	NA	NA	NA	NA	NA	NA	NA	NA	NA	NA	NA	NA	NA	NA	NA	GO:0002369	NA	NA	NA	GO:1903428	NA	NA	NA	NA	NA	NA	NA	NA	NA
NA	NA	NA	NA	NA	NA	NA	NA	NA	NA	NA	NA	NA	NA	NA	NA	NA	NA	NA	NA	NA	NA	NA	NA	GO:0030217	NA	NA	NA	GO:0045591	NA	NA	NA	NA	NA	NA	NA	NA	NA
NA	NA	NA	NA	NA	NA	NA	NA	NA	NA	NA	NA	NA	NA	NA	NA	NA	NA	NA	NA	NA	NA	NA	NA	GO:0002292	NA	NA	NA	GO:0002827	NA	NA	NA	NA	NA	NA	NA	NA	NA
NA	NA	NA	NA	NA	NA	NA	NA	NA	NA	NA	NA	NA	NA	NA	NA	NA	NA	NA	NA	NA	NA	NA	NA	GO:0033077	NA	NA	NA	GO:2001198	NA	NA	NA	NA	NA	NA	NA	NA	NA
NA	NA	NA	NA	NA	NA	NA	NA	NA	NA	NA	NA	NA	NA	NA	NA	NA	NA	NA	NA	NA	NA	NA	NA	GO:0043029	NA	NA	NA	GO:0002923	NA	NA	NA	NA	NA	NA	NA	NA	NA
NA	NA	NA	NA	NA	NA	NA	NA	NA	NA	NA	NA	NA	NA	NA	NA	NA	NA	NA	NA	NA	NA	NA	NA	GO:0002360	NA	NA	NA	GO:1905153	NA	NA	NA	NA	NA	NA	NA	NA	NA
NA	NA	NA	NA	NA	NA	NA	NA	NA	NA	NA	NA	NA	NA	NA	NA	NA	NA	NA	NA	NA	NA	NA	NA	GO:0001913	NA	NA	NA	GO:1903978	NA	NA	NA	NA	NA	NA	NA	NA	NA
NA	NA	NA	NA	NA	NA	NA	NA	NA	NA	NA	NA	NA	NA	NA	NA	NA	NA	NA	NA	NA	NA	NA	NA	GO:0002456	NA	NA	NA	GO:0060330	NA	NA	NA	NA	NA	NA	NA	NA	NA
NA	NA	NA	NA	NA	NA	NA	NA	NA	NA	NA	NA	NA	NA	NA	NA	NA	NA	NA	NA	NA	NA	NA	NA	GO:0072678	NA	NA	NA	GO:0002679	NA	NA	NA	NA	NA	NA	NA	NA	NA
NA	NA	NA	NA	NA	NA	NA	NA	NA	NA	NA	NA	NA	NA	NA	NA	NA	NA	NA	NA	NA	NA	NA	NA	GO:0042098	NA	NA	NA	GO:0002517	NA	NA	NA	NA	NA	NA	NA	NA	NA
NA	NA	NA	NA	NA	NA	NA	NA	NA	NA	NA	NA	NA	NA	NA	NA	NA	NA	NA	NA	NA	NA	NA	NA	GO:0050852	NA	NA	NA	GO:0045064	NA	NA	NA	NA	NA	NA	NA	NA	NA
NA	NA	NA	NA	NA	NA	NA	NA	NA	NA	NA	NA	NA	NA	NA	NA	NA	NA	NA	NA	NA	NA	NA	NA	GO:0045058	NA	NA	NA	GO:0002295	NA	NA	NA	NA	NA	NA	NA	NA	NA
NA	NA	NA	NA	NA	NA	NA	NA	NA	NA	NA	NA	NA	NA	NA	NA	NA	NA	NA	NA	NA	NA	NA	NA	GO:0072539	NA	NA	NA	NA	NA	NA	NA	NA	NA	NA	NA	NA	NA
NA	NA	NA	NA	NA	NA	NA	NA	NA	NA	NA	NA	NA	NA	NA	NA	NA	NA	NA	NA	NA	NA	NA	NA	GO:0072538	NA	NA	NA	NA	NA	NA	NA	NA	NA	NA	NA	NA	NA
NA	NA	NA	NA	NA	NA	NA	NA	NA	NA	NA	NA	NA	NA	NA	NA	NA	NA	NA	NA	NA	NA	NA	NA	GO:0045063	NA	NA	NA	NA	NA	NA	NA	NA	NA	NA	NA	NA	NA
NA	NA	NA	NA	NA	NA	NA	NA	NA	NA	NA	NA	NA	NA	NA	NA	NA	NA	NA	NA	NA	NA	NA	NA	GO:0042088	NA	NA	NA	NA	NA	NA	NA	NA	NA	NA	NA	NA	NA
NA	NA	NA	NA	NA	NA	NA	NA	NA	NA	NA	NA	NA	NA	NA	NA	NA	NA	NA	NA	NA	NA	NA	NA	GO:0006636	NA	NA	NA	NA	NA	NA	NA	NA	NA	NA	NA	NA	NA
NA	NA	NA	NA	NA	NA	NA	NA	NA	NA	NA	NA	NA	NA	NA	NA	NA	NA	NA	NA	NA	NA	NA	NA	GO:0033559	NA	NA	NA	NA	NA	NA	NA	NA	NA	NA	NA	NA	NA
NA	NA	NA	NA	NA	NA	NA	NA	NA	NA	NA	NA	NA	NA	NA	NA	NA	NA	NA	NA	NA	NA	NA	NA	GO:0007035	NA	NA	NA	NA	NA	NA	NA	NA	NA	NA	NA	NA	NA
NA	NA	NA	NA	NA	NA	NA	NA	NA	NA	NA	NA	NA	NA	NA	NA	NA	NA	NA	NA	NA	NA	NA	NA	GO:1990849	NA	NA	NA	NA	NA	NA	NA	NA	NA	NA	NA	NA	NA
NA	NA	NA	NA	NA	NA	NA	NA	NA	NA	NA	NA	NA	NA	NA	NA	NA	NA	NA	NA	NA	NA	NA	NA	GO:0007034	NA	NA	NA	NA	NA	NA	NA	NA	NA	NA	NA	NA	NA
NA	NA	NA	NA	NA	NA	NA	NA	NA	NA	NA	NA	NA	NA	NA	NA	NA	NA	NA	NA	NA	NA	NA	NA	GO:0007033	NA	NA	NA	NA	NA	NA	NA	NA	NA	NA	NA	NA	NA
NA	NA	NA	NA	NA	NA	NA	NA	NA	NA	NA	NA	NA	NA	NA	NA	NA	NA	NA	NA	NA	NA	NA	NA	GO:0010573	NA	NA	NA	NA	NA	NA	NA	NA	NA	NA	NA	NA	NA
NA	NA	NA	NA	NA	NA	NA	NA	NA	NA	NA	NA	NA	NA	NA	NA	NA	NA	NA	NA	NA	NA	NA	NA	GO:0099518	NA	NA	NA	NA	NA	NA	NA	NA	NA	NA	NA	NA	NA
NA	NA	NA	NA	NA	NA	NA	NA	NA	NA	NA	NA	NA	NA	NA	NA	NA	NA	NA	NA	NA	NA	NA	NA	GO:0019079	NA	NA	NA	NA	NA	NA	NA	NA	NA	NA	NA	NA	NA
NA	NA	NA	NA	NA	NA	NA	NA	NA	NA	NA	NA	NA	NA	NA	NA	NA	NA	NA	NA	NA	NA	NA	NA	GO:0019058	NA	NA	NA	NA	NA	NA	NA	NA	NA	NA	NA	NA	NA
NA	NA	NA	NA	NA	NA	NA	NA	NA	NA	NA	NA	NA	NA	NA	NA	NA	NA	NA	NA	NA	NA	NA	NA	GO:0016032	NA	NA	NA	NA	NA	NA	NA	NA	NA	NA	NA	NA	NA
NA	NA	NA	NA	NA	NA	NA	NA	NA	NA	NA	NA	NA	NA	NA	NA	NA	NA	NA	NA	NA	NA	NA	NA	GO:0042060	NA	NA	NA	NA	NA	NA	NA	NA	NA	NA	NA	NA	NA
NA	NA	NA	NA	NA	NA	NA	NA	NA	NA	NA	NA	NA	NA	NA	NA	NA	NA	NA	NA	NA	NA	NA	NA	GO:0031638	NA	NA	NA	NA	NA	NA	NA	NA	NA	NA	NA	NA	NA
NA	NA	NA	NA	NA	NA	NA	NA	NA	NA	NA	NA	NA	NA	NA	NA	NA	NA	NA	NA	NA	NA	NA	NA	GO:0035743	NA	NA	NA	NA	NA	NA	NA	NA	NA	NA	NA	NA	NA
NA	NA	NA	NA	NA	NA	NA	NA	NA	NA	NA	NA	NA	NA	NA	NA	NA	NA	NA	NA	NA	NA	NA	NA	GO:0071380	NA	NA	NA	NA	NA	NA	NA	NA	NA	NA	NA	NA	NA
NA	NA	NA	NA	NA	NA	NA	NA	NA	NA	NA	NA	NA	NA	NA	NA	NA	NA	NA	NA	NA	NA	NA	NA	GO:0002544	NA	NA	NA	NA	NA	NA	NA	NA	NA	NA	NA	NA	NA
NA	NA	NA	NA	NA	NA	NA	NA	NA	NA	NA	NA	NA	NA	NA	NA	NA	NA	NA	NA	NA	NA	NA	NA	GO:0015812	NA	NA	NA	NA	NA	NA	NA	NA	NA	NA	NA	NA	NA
NA	NA	NA	NA	NA	NA	NA	NA	NA	NA	NA	NA	NA	NA	NA	NA	NA	NA	NA	NA	NA	NA	NA	NA	GO:0034638	NA	NA	NA	NA	NA	NA	NA	NA	NA	NA	NA	NA	NA
NA	NA	NA	NA	NA	NA	NA	NA	NA	NA	NA	NA	NA	NA	NA	NA	NA	NA	NA	NA	NA	NA	NA	NA	GO:0002830	NA	NA	NA	NA	NA	NA	NA	NA	NA	NA	NA	NA	NA
NA	NA	NA	NA	NA	NA	NA	NA	NA	NA	NA	NA	NA	NA	NA	NA	NA	NA	NA	NA	NA	NA	NA	NA	GO:0042069	NA	NA	NA	NA	NA	NA	NA	NA	NA	NA	NA	NA	NA
NA	NA	NA	NA	NA	NA	NA	NA	NA	NA	NA	NA	NA	NA	NA	NA	NA	NA	NA	NA	NA	NA	NA	NA	GO:1900424	NA	NA	NA	NA	NA	NA	NA	NA	NA	NA	NA	NA	NA
NA	NA	NA	NA	NA	NA	NA	NA	NA	NA	NA	NA	NA	NA	NA	NA	NA	NA	NA	NA	NA	NA	NA	NA	GO:0010919	NA	NA	NA	NA	NA	NA	NA	NA	NA	NA	NA	NA	NA
NA	NA	NA	NA	NA	NA	NA	NA	NA	NA	NA	NA	NA	NA	NA	NA	NA	NA	NA	NA	NA	NA	NA	NA	GO:0033623	NA	NA	NA	NA	NA	NA	NA	NA	NA	NA	NA	NA	NA
NA	NA	NA	NA	NA	NA	NA	NA	NA	NA	NA	NA	NA	NA	NA	NA	NA	NA	NA	NA	NA	NA	NA	NA	GO:0002483	NA	NA	NA	NA	NA	NA	NA	NA	NA	NA	NA	NA	NA
NA	NA	NA	NA	NA	NA	NA	NA	NA	NA	NA	NA	NA	NA	NA	NA	NA	NA	NA	NA	NA	NA	NA	NA	GO:0050665	NA	NA	NA	NA	NA	NA	NA	NA	NA	NA	NA	NA	NA
NA	NA	NA	NA	NA	NA	NA	NA	NA	NA	NA	NA	NA	NA	NA	NA	NA	NA	NA	NA	NA	NA	NA	NA	GO:0035821	NA	NA	NA	NA	NA	NA	NA	NA	NA	NA	NA	NA	NA
NA	NA	NA	NA	NA	NA	NA	NA	NA	NA	NA	NA	NA	NA	NA	NA	NA	NA	NA	NA	NA	NA	NA	NA	GO:0002323	NA	NA	NA	NA	NA	NA	NA	NA	NA	NA	NA	NA	NA
NA	NA	NA	NA	NA	NA	NA	NA	NA	NA	NA	NA	NA	NA	NA	NA	NA	NA	NA	NA	NA	NA	NA	NA	GO:0046851	NA	NA	NA	NA	NA	NA	NA	NA	NA	NA	NA	NA	NA
NA	NA	NA	NA	NA	NA	NA	NA	NA	NA	NA	NA	NA	NA	NA	NA	NA	NA	NA	NA	NA	NA	NA	NA	GO:0032693	NA	NA	NA	NA	NA	NA	NA	NA	NA	NA	NA	NA	NA
NA	NA	NA	NA	NA	NA	NA	NA	NA	NA	NA	NA	NA	NA	NA	NA	NA	NA	NA	NA	NA	NA	NA	NA	GO:0043301	NA	NA	NA	NA	NA	NA	NA	NA	NA	NA	NA	NA	NA
NA	NA	NA	NA	NA	NA	NA	NA	NA	NA	NA	NA	NA	NA	NA	NA	NA	NA	NA	NA	NA	NA	NA	NA	GO:2000402	NA	NA	NA	NA	NA	NA	NA	NA	NA	NA	NA	NA	NA
NA	NA	NA	NA	NA	NA	NA	NA	NA	NA	NA	NA	NA	NA	NA	NA	NA	NA	NA	NA	NA	NA	NA	NA	GO:0043031	NA	NA	NA	NA	NA	NA	NA	NA	NA	NA	NA	NA	NA
NA	NA	NA	NA	NA	NA	NA	NA	NA	NA	NA	NA	NA	NA	NA	NA	NA	NA	NA	NA	NA	NA	NA	NA	GO:1901032	NA	NA	NA	NA	NA	NA	NA	NA	NA	NA	NA	NA	NA
NA	NA	NA	NA	NA	NA	NA	NA	NA	NA	NA	NA	NA	NA	NA	NA	NA	NA	NA	NA	NA	NA	NA	NA	GO:0001780	NA	NA	NA	NA	NA	NA	NA	NA	NA	NA	NA	NA	NA
NA	NA	NA	NA	NA	NA	NA	NA	NA	NA	NA	NA	NA	NA	NA	NA	NA	NA	NA	NA	NA	NA	NA	NA	GO:1900426	NA	NA	NA	NA	NA	NA	NA	NA	NA	NA	NA	NA	NA
NA	NA	NA	NA	NA	NA	NA	NA	NA	NA	NA	NA	NA	NA	NA	NA	NA	NA	NA	NA	NA	NA	NA	NA	GO:0002922	NA	NA	NA	NA	NA	NA	NA	NA	NA	NA	NA	NA	NA
NA	NA	NA	NA	NA	NA	NA	NA	NA	NA	NA	NA	NA	NA	NA	NA	NA	NA	NA	NA	NA	NA	NA	NA	GO:0140131	NA	NA	NA	NA	NA	NA	NA	NA	NA	NA	NA	NA	NA
NA	NA	NA	NA	NA	NA	NA	NA	NA	NA	NA	NA	NA	NA	NA	NA	NA	NA	NA	NA	NA	NA	NA	NA	GO:0033008	NA	NA	NA	NA	NA	NA	NA	NA	NA	NA	NA	NA	NA
NA	NA	NA	NA	NA	NA	NA	NA	NA	NA	NA	NA	NA	NA	NA	NA	NA	NA	NA	NA	NA	NA	NA	NA	GO:0150078	NA	NA	NA	NA	NA	NA	NA	NA	NA	NA	NA	NA	NA
NA	NA	NA	NA	NA	NA	NA	NA	NA	NA	NA	NA	NA	NA	NA	NA	NA	NA	NA	NA	NA	NA	NA	NA	GO:1903428	NA	NA	NA	NA	NA	NA	NA	NA	NA	NA	NA	NA	NA
NA	NA	NA	NA	NA	NA	NA	NA	NA	NA	NA	NA	NA	NA	NA	NA	NA	NA	NA	NA	NA	NA	NA	NA	GO:0045591	NA	NA	NA	NA	NA	NA	NA	NA	NA	NA	NA	NA	NA
NA	NA	NA	NA	NA	NA	NA	NA	NA	NA	NA	NA	NA	NA	NA	NA	NA	NA	NA	NA	NA	NA	NA	NA	GO:0002827	NA	NA	NA	NA	NA	NA	NA	NA	NA	NA	NA	NA	NA
NA	NA	NA	NA	NA	NA	NA	NA	NA	NA	NA	NA	NA	NA	NA	NA	NA	NA	NA	NA	NA	NA	NA	NA	GO:2001198	NA	NA	NA	NA	NA	NA	NA	NA	NA	NA	NA	NA	NA
NA	NA	NA	NA	NA	NA	NA	NA	NA	NA	NA	NA	NA	NA	NA	NA	NA	NA	NA	NA	NA	NA	NA	NA	GO:0002923	NA	NA	NA	NA	NA	NA	NA	NA	NA	NA	NA	NA	NA
NA	NA	NA	NA	NA	NA	NA	NA	NA	NA	NA	NA	NA	NA	NA	NA	NA	NA	NA	NA	NA	NA	NA	NA	GO:1905153	NA	NA	NA	NA	NA	NA	NA	NA	NA	NA	NA	NA	NA
NA	NA	NA	NA	NA	NA	NA	NA	NA	NA	NA	NA	NA	NA	NA	NA	NA	NA	NA	NA	NA	NA	NA	NA	GO:1903978	NA	NA	NA	NA	NA	NA	NA	NA	NA	NA	NA	NA	NA
NA	NA	NA	NA	NA	NA	NA	NA	NA	NA	NA	NA	NA	NA	NA	NA	NA	NA	NA	NA	NA	NA	NA	NA	GO:0060330	NA	NA	NA	NA	NA	NA	NA	NA	NA	NA	NA	NA	NA
NA	NA	NA	NA	NA	NA	NA	NA	NA	NA	NA	NA	NA	NA	NA	NA	NA	NA	NA	NA	NA	NA	NA	NA	GO:0002679	NA	NA	NA	NA	NA	NA	NA	NA	NA	NA	NA	NA	NA
NA	NA	NA	NA	NA	NA	NA	NA	NA	NA	NA	NA	NA	NA	NA	NA	NA	NA	NA	NA	NA	NA	NA	NA	GO:0002517	NA	NA	NA	NA	NA	NA	NA	NA	NA	NA	NA	NA	NA
NA	NA	NA	NA	NA	NA	NA	NA	NA	NA	NA	NA	NA	NA	NA	NA	NA	NA	NA	NA	NA	NA	NA	NA	GO:0045064	NA	NA	NA	NA	NA	NA	NA	NA	NA	NA	NA	NA	NA
NA	NA	NA	NA	NA	NA	NA	NA	NA	NA	NA	NA	NA	NA	NA	NA	NA	NA	NA	NA	NA	NA	NA	NA	GO:0002295	NA	NA	NA	NA	NA	NA	NA	NA	NA	NA	NA	NA	NA
NA	NA	NA	NA	NA	NA	NA	NA	NA	NA	NA	NA	NA	NA	NA	NA	NA	NA	NA	NA	NA	NA	NA	NA	NA	NA	NA	NA	NA	NA	NA	NA	NA	NA	NA	NA	NA	NA
NA	NA	NA	NA	NA	NA	NA	NA	NA	NA	NA	NA	NA	NA	NA	NA	NA	NA	NA	NA	NA	NA	NA	NA	NA	NA	NA	NA	NA	NA	NA	NA	NA	NA	NA	NA	NA	NA
NA	NA	NA	NA	NA	NA	NA	NA	NA	NA	NA	NA	NA	NA	NA	NA	NA	NA	NA	NA	NA	NA	NA	NA	NA	NA	NA	NA	NA	NA	NA	NA	NA	NA	NA	NA	NA	NA
NA	NA	NA	NA	NA	NA	NA	NA	NA	NA	NA	NA	NA	NA	NA	NA	NA	NA	NA	NA	NA	NA	NA	NA	NA	NA	NA	NA	NA	NA	NA	NA	NA	NA	NA	NA	NA	NA
NA	NA	NA	NA	NA	NA	NA	NA	NA	NA	NA	NA	NA	NA	NA	NA	NA	NA	NA	NA	NA	NA	NA	NA	NA	NA	NA	NA	NA	NA	NA	NA	NA	NA	NA	NA	NA	NA
NA	NA	NA	NA	NA	NA	NA	NA	NA	NA	NA	NA	NA	NA	NA	NA	NA	NA	NA	NA	NA	NA	NA	NA	NA	NA	NA	NA	NA	NA	NA	NA	NA	NA	NA	NA	NA	NA
NA	NA	NA	NA	NA	NA	NA	NA	NA	NA	NA	NA	NA	NA	NA	NA	NA	NA	NA	NA	NA	NA	NA	NA	NA	NA	NA	NA	NA	NA	NA	NA	NA	NA	NA	NA	NA	NA
NA	NA	NA	NA	NA	NA	NA	NA	NA	NA	NA	NA	NA	NA	NA	NA	NA	NA	NA	NA	NA	NA	NA	NA	NA	NA	NA	NA	NA	NA	NA	NA	NA	NA	NA	NA	NA	NA
NA	NA	NA	NA	NA	NA	NA	NA	NA	NA	NA	NA	NA	NA	NA	NA	NA	NA	NA	NA	NA	NA	NA	NA	NA	NA	NA	NA	NA	NA	NA	NA	NA	NA	NA	NA	NA	NA
NA	NA	NA	NA	NA	NA	NA	NA	NA	NA	NA	NA	NA	NA	NA	NA	NA	NA	NA	NA	NA	NA	NA	NA	NA	NA	NA	NA	NA	NA	NA	NA	NA	NA	NA	NA	NA	NA
NA	NA	NA	NA	NA	NA	NA	NA	NA	NA	NA	NA	NA	NA	NA	NA	NA	NA	NA	NA	NA	NA	NA	NA	NA	NA	NA	NA	NA	NA	NA	NA	NA	NA	NA	NA	NA	NA
NA	NA	NA	NA	NA	NA	NA	NA	NA	NA	NA	NA	NA	NA	NA	NA	NA	NA	NA	NA	NA	NA	NA	NA	NA	NA	NA	NA	NA	NA	NA	NA	NA	NA	NA	NA	NA	NA
NA	NA	NA	NA	NA	NA	NA	NA	NA	NA	NA	NA	NA	NA	NA	NA	NA	NA	NA	NA	NA	NA	NA	NA	NA	NA	NA	NA	NA	NA	NA	NA	NA	NA	NA	NA	NA	NA
NA	NA	NA	NA	NA	NA	NA	NA	NA	NA	NA	NA	NA	NA	NA	NA	NA	NA	NA	NA	NA	NA	NA	NA	NA	NA	NA	NA	NA	NA	NA	NA	NA	NA	NA	NA	NA	NA
NA	NA	NA	NA	NA	NA	NA	NA	NA	NA	NA	NA	NA	NA	NA	NA	NA	NA	NA	NA	NA	NA	NA	NA	NA	NA	NA	NA	NA	NA	NA	NA	NA	NA	NA	NA	NA	NA
NA	NA	NA	NA	NA	NA	NA	NA	NA	NA	NA	NA	NA	NA	NA	NA	NA	NA	NA	NA	NA	NA	NA	NA	NA	NA	NA	NA	NA	NA	NA	NA	NA	NA	NA	NA	NA	NA
NA	NA	NA	NA	NA	NA	NA	NA	NA	NA	NA	NA	NA	NA	NA	NA	NA	NA	NA	NA	NA	NA	NA	NA	NA	NA	NA	NA	NA	NA	NA	NA	NA	NA	NA	NA	NA	NA
NA	NA	NA	NA	NA	NA	NA	NA	NA	NA	NA	NA	NA	NA	NA	NA	NA	NA	NA	NA	NA	NA	NA	NA	NA	NA	NA	NA	NA	NA	NA	NA	NA	NA	NA	NA	NA	NA
NA	NA	NA	NA	NA	NA	NA	NA	NA	NA	NA	NA	NA	NA	NA	NA	NA	NA	NA	NA	NA	NA	NA	NA	NA	NA	NA	NA	NA	NA	NA	NA	NA	NA	NA	NA	NA	NA
NA	NA	NA	NA	NA	NA	NA	NA	NA	NA	NA	NA	NA	NA	NA	NA	NA	NA	NA	NA	NA	NA	NA	NA	NA	NA	NA	NA	NA	NA	NA	NA	NA	NA	NA	NA	NA	NA
NA	NA	NA	NA	NA	NA	NA	NA	NA	NA	NA	NA	NA	NA	NA	NA	NA	NA	NA	NA	NA	NA	NA	NA	NA	NA	NA	NA	NA	NA	NA	NA	NA	NA	NA	NA	NA	NA
NA	NA	NA	NA	NA	NA	NA	NA	NA	NA	NA	NA	NA	NA	NA	NA	NA	NA	NA	NA	NA	NA	NA	NA	NA	NA	NA	NA	NA	NA	NA	NA	NA	NA	NA	NA	NA	NA
NA	NA	NA	NA	NA	NA	NA	NA	NA	NA	NA	NA	NA	NA	NA	NA	NA	NA	NA	NA	NA	NA	NA	NA	NA	NA	NA	NA	NA	NA	NA	NA	NA	NA	NA	NA	NA	NA
NA	NA	NA	NA	NA	NA	NA	NA	NA	NA	NA	NA	NA	NA	NA	NA	NA	NA	NA	NA	NA	NA	NA	NA	NA	NA	NA	NA	NA	NA	NA	NA	NA	NA	NA	NA	NA	NA
NA	NA	NA	NA	NA	NA	NA	NA	NA	NA	NA	NA	NA	NA	NA	NA	NA	NA	NA	NA	NA	NA	NA	NA	NA	NA	NA	NA	NA	NA	NA	NA	NA	NA	NA	NA	NA	NA
NA	NA	NA	NA	NA	NA	NA	NA	NA	NA	NA	NA	NA	NA	NA	NA	NA	NA	NA	NA	NA	NA	NA	NA	NA	NA	NA	NA	NA	NA	NA	NA	NA	NA	NA	NA	NA	NA
NA	NA	NA	NA	NA	NA	NA	NA	NA	NA	NA	NA	NA	NA	NA	NA	NA	NA	NA	NA	NA	NA	NA	NA	NA	NA	NA	NA	NA	NA	NA	NA	NA	NA	NA	NA	NA	NA
NA	NA	NA	NA	NA	NA	NA	NA	NA	NA	NA	NA	NA	NA	NA	NA	NA	NA	NA	NA	NA	NA	NA	NA	NA	NA	NA	NA	NA	NA	NA	NA	NA	NA	NA	NA	NA	NA
NA	NA	NA	NA	NA	NA	NA	NA	NA	NA	NA	NA	NA	NA	NA	NA	NA	NA	NA	NA	NA	NA	NA	NA	NA	NA	NA	NA	NA	NA	NA	NA	NA	NA	NA	NA	NA	NA
NA	NA	NA	NA	NA	NA	NA	NA	NA	NA	NA	NA	NA	NA	NA	NA	NA	NA	NA	NA	NA	NA	NA	NA	NA	NA	NA	NA	NA	NA	NA	NA	NA	NA	NA	NA	NA	NA
NA	NA	NA	NA	NA	NA	NA	NA	NA	NA	NA	NA	NA	NA	NA	NA	NA	NA	NA	NA	NA	NA	NA	NA	NA	NA	NA	NA	NA	NA	NA	NA	NA	NA	NA	NA	NA	NA
NA	NA	NA	NA	NA	NA	NA	NA	NA	NA	NA	NA	NA	NA	NA	NA	NA	NA	NA	NA	NA	NA	NA	NA	NA	NA	NA	NA	NA	NA	NA	NA	NA	NA	NA	NA	NA	NA
NA	NA	NA	NA	NA	NA	NA	NA	NA	NA	NA	NA	NA	NA	NA	NA	NA	NA	NA	NA	NA	NA	NA	NA	NA	NA	NA	NA	NA	NA	NA	NA	NA	NA	NA	NA	NA	NA
NA	NA	NA	NA	NA	NA	NA	NA	NA	NA	NA	NA	NA	NA	NA	NA	NA	NA	NA	NA	NA	NA	NA	NA	NA	NA	NA	NA	NA	NA	NA	NA	NA	NA	NA	NA	NA	NA
NA	NA	NA	NA	NA	NA	NA	NA	NA	NA	NA	NA	NA	NA	NA	NA	NA	NA	NA	NA	NA	NA	NA	NA	NA	NA	NA	NA	NA	NA	NA	NA	NA	NA	NA	NA	NA	NA
NA	NA	NA	NA	NA	NA	NA	NA	NA	NA	NA	NA	NA	NA	NA	NA	NA	NA	NA	NA	NA	NA	NA	NA	NA	NA	NA	NA	NA	NA	NA	NA	NA	NA	NA	NA	NA	NA
NA	NA	NA	NA	NA	NA	NA	NA	NA	NA	NA	NA	NA	NA	NA	NA	NA	NA	NA	NA	NA	NA	NA	NA	NA	NA	NA	NA	NA	NA	NA	NA	NA	NA	NA	NA	NA	NA
NA	NA	NA	NA	NA	NA	NA	NA	NA	NA	NA	NA	NA	NA	NA	NA	NA	NA	NA	NA	NA	NA	NA	NA	NA	NA	NA	NA	NA	NA	NA	NA	NA	NA	NA	NA	NA	NA
NA	NA	NA	NA	NA	NA	NA	NA	NA	NA	NA	NA	NA	NA	NA	NA	NA	NA	NA	NA	NA	NA	NA	NA	NA	NA	NA	NA	NA	NA	NA	NA	NA	NA	NA	NA	NA	NA
NA	NA	NA	NA	NA	NA	NA	NA	NA	NA	NA	NA	NA	NA	NA	NA	NA	NA	NA	NA	NA	NA	NA	NA	NA	NA	NA	NA	NA	NA	NA	NA	NA	NA	NA	NA	NA	NA
NA	NA	NA	NA	NA	NA	NA	NA	NA	NA	NA	NA	NA	NA	NA	NA	NA	NA	NA	NA	NA	NA	NA	NA	NA	NA	NA	NA	NA	NA	NA	NA	NA	NA	NA	NA	NA	NA
NA	NA	NA	NA	NA	NA	NA	NA	NA	NA	NA	NA	NA	NA	NA	NA	NA	NA	NA	NA	NA	NA	NA	NA	NA	NA	NA	NA	NA	NA	NA	NA	NA	NA	NA	NA	NA	NA
NA	NA	NA	NA	NA	NA	NA	NA	NA	NA	NA	NA	NA	NA	NA	NA	NA	NA	NA	NA	NA	NA	NA	NA	NA	NA	NA	NA	NA	NA	NA	NA	NA	NA	NA	NA	NA	NA
NA	NA	NA	NA	NA	NA	NA	NA	NA	NA	NA	NA	NA	NA	NA	NA	NA	NA	NA	NA	NA	NA	NA	NA	NA	NA	NA	NA	NA	NA	NA	NA	NA	NA	NA	NA	NA	NA
NA	NA	NA	NA	NA	NA	NA	NA	NA	NA	NA	NA	NA	NA	NA	NA	NA	NA	NA	NA	NA	NA	NA	NA	NA	NA	NA	NA	NA	NA	NA	NA	NA	NA	NA	NA	NA	NA
NA	NA	NA	NA	NA	NA	NA	NA	NA	NA	NA	NA	NA	NA	NA	NA	NA	NA	NA	NA	NA	NA	NA	NA	NA	NA	NA	NA	NA	NA	NA	NA	NA	NA	NA	NA	NA	NA
NA	NA	NA	NA	NA	NA	NA	NA	NA	NA	NA	NA	NA	NA	NA	NA	NA	NA	NA	NA	NA	NA	NA	NA	NA	NA	NA	NA	NA	NA	NA	NA	NA	NA	NA	NA	NA	NA
NA	NA	NA	NA	NA	NA	NA	NA	NA	NA	NA	NA	NA	NA	NA	NA	NA	NA	NA	NA	NA	NA	NA	NA	NA	NA	NA	NA	NA	NA	NA	NA	NA	NA	NA	NA	NA	NA
NA	NA	NA	NA	NA	NA	NA	NA	NA	NA	NA	NA	NA	NA	NA	NA	NA	NA	NA	NA	NA	NA	NA	NA	NA	NA	NA	NA	NA	NA	NA	NA	NA	NA	NA	NA	NA	NA
NA	NA	NA	NA	NA	NA	NA	NA	NA	NA	NA	NA	NA	NA	NA	NA	NA	NA	NA	NA	NA	NA	NA	NA	NA	NA	NA	NA	NA	NA	NA	NA	NA	NA	NA	NA	NA	NA
NA	NA	NA	NA	NA	NA	NA	NA	NA	NA	NA	NA	NA	NA	NA	NA	NA	NA	NA	NA	NA	NA	NA	NA	NA	NA	NA	NA	NA	NA	NA	NA	NA	NA	NA	NA	NA	NA
NA	NA	NA	NA	NA	NA	NA	NA	NA	NA	NA	NA	NA	NA	NA	NA	NA	NA	NA	NA	NA	NA	NA	NA	NA	NA	NA	NA	NA	NA	NA	NA	NA	NA	NA	NA	NA	NA
NA	NA	NA	NA	NA	NA	NA	NA	NA	NA	NA	NA	NA	NA	NA	NA	NA	NA	NA	NA	NA	NA	NA	NA	NA	NA	NA	NA	NA	NA	NA	NA	NA	NA	NA	NA	NA	NA
NA	NA	NA	NA	NA	NA	NA	NA	NA	NA	NA	NA	NA	NA	NA	NA	NA	NA	NA	NA	NA	NA	NA	NA	NA	NA	NA	NA	NA	NA	NA	NA	NA	NA	NA	NA	NA	NA
NA	NA	NA	NA	NA	NA	NA	NA	NA	NA	NA	NA	NA	NA	NA	NA	NA	NA	NA	NA	NA	NA	NA	NA	NA	NA	NA	NA	NA	NA	NA	NA	NA	NA	NA	NA	NA	NA
NA	NA	NA	NA	NA	NA	NA	NA	NA	NA	NA	NA	NA	NA	NA	NA	NA	NA	NA	NA	NA	NA	NA	NA	NA	NA	NA	NA	NA	NA	NA	NA	NA	NA	NA	NA	NA	NA
NA	NA	NA	NA	NA	NA	NA	NA	NA	NA	NA	NA	NA	NA	NA	NA	NA	NA	NA	NA	NA	NA	NA	NA	NA	NA	NA	NA	NA	NA	NA	NA	NA	NA	NA	NA	NA	NA
NA	NA	NA	NA	NA	NA	NA	NA	NA	NA	NA	NA	NA	NA	NA	NA	NA	NA	NA	NA	NA	NA	NA	NA	NA	NA	NA	NA	NA	NA	NA	NA	NA	NA	NA	NA	NA	NA
NA	NA	NA	NA	NA	NA	NA	NA	NA	NA	NA	NA	NA	NA	NA	NA	NA	NA	NA	NA	NA	NA	NA	NA	NA	NA	NA	NA	NA	NA	NA	NA	NA	NA	NA	NA	NA	NA
NA	NA	NA	NA	NA	NA	NA	NA	NA	NA	NA	NA	NA	NA	NA	NA	NA	NA	NA	NA	NA	NA	NA	NA	NA	NA	NA	NA	NA	NA	NA	NA	NA	NA	NA	NA	NA	NA
NA	NA	NA	NA	NA	NA	NA	NA	NA	NA	NA	NA	NA	NA	NA	NA	NA	NA	NA	NA	NA	NA	NA	NA	NA	NA	NA	NA	NA	NA	NA	NA	NA	NA	NA	NA	NA	NA
NA	NA	NA	NA	NA	NA	NA	NA	NA	NA	NA	NA	NA	NA	NA	NA	NA	NA	NA	NA	NA	NA	NA	NA	NA	NA	NA	NA	NA	NA	NA	NA	NA	NA	NA	NA	NA	NA
NA	NA	NA	NA	NA	NA	NA	NA	NA	NA	NA	NA	NA	NA	NA	NA	NA	NA	NA	NA	NA	NA	NA	NA	NA	NA	NA	NA	NA	NA	NA	NA	NA	NA	NA	NA	NA	NA
NA	NA	NA	NA	NA	NA	NA	NA	NA	NA	NA	NA	NA	NA	NA	NA	NA	NA	NA	NA	NA	NA	NA	NA	NA	NA	NA	NA	NA	NA	NA	NA	NA	NA	NA	NA	NA	NA
NA	NA	NA	NA	NA	NA	NA	NA	NA	NA	NA	NA	NA	NA	NA	NA	NA	NA	NA	NA	NA	NA	NA	NA	NA	NA	NA	NA	NA	NA	NA	NA	NA	NA	NA	NA	NA	NA
NA	NA	NA	NA	NA	NA	NA	NA	NA	NA	NA	NA	NA	NA	NA	NA	NA	NA	NA	NA	NA	NA	NA	NA	NA	NA	NA	NA	NA	NA	NA	NA	NA	NA	NA	NA	NA	NA
NA	NA	NA	NA	NA	NA	NA	NA	NA	NA	NA	NA	NA	NA	NA	NA	NA	NA	NA	NA	NA	NA	NA	NA	NA	NA	NA	NA	NA	NA	NA	NA	NA	NA	NA	NA	NA	NA
NA	NA	NA	NA	NA	NA	NA	NA	NA	NA	NA	NA	NA	NA	NA	NA	NA	NA	NA	NA	NA	NA	NA	NA	NA	NA	NA	NA	NA	NA	NA	NA	NA	NA	NA	NA	NA	NA
NA	NA	NA	NA	NA	NA	NA	NA	NA	NA	NA	NA	NA	NA	NA	NA	NA	NA	NA	NA	NA	NA	NA	NA	NA	NA	NA	NA	NA	NA	NA	NA	NA	NA	NA	NA	NA	NA
NA	NA	NA	NA	NA	NA	NA	NA	NA	NA	NA	NA	NA	NA	NA	NA	NA	NA	NA	NA	NA	NA	NA	NA	NA	NA	NA	NA	NA	NA	NA	NA	NA	NA	NA	NA	NA	NA
NA	NA	NA	NA	NA	NA	NA	NA	NA	NA	NA	NA	NA	NA	NA	NA	NA	NA	NA	NA	NA	NA	NA	NA	NA	NA	NA	NA	NA	NA	NA	NA	NA	NA	NA	NA	NA	NA
NA	NA	NA	NA	NA	NA	NA	NA	NA	NA	NA	NA	NA	NA	NA	NA	NA	NA	NA	NA	NA	NA	NA	NA	NA	NA	NA	NA	NA	NA	NA	NA	NA	NA	NA	NA	NA	NA
NA	NA	NA	NA	NA	NA	NA	NA	NA	NA	NA	NA	NA	NA	NA	NA	NA	NA	NA	NA	NA	NA	NA	NA	NA	NA	NA	NA	NA	NA	NA	NA	NA	NA	NA	NA	NA	NA
NA	NA	NA	NA	NA	NA	NA	NA	NA	NA	NA	NA	NA	NA	NA	NA	NA	NA	NA	NA	NA	NA	NA	NA	NA	NA	NA	NA	NA	NA	NA	NA	NA	NA	NA	NA	NA	NA
NA	NA	NA	NA	NA	NA	NA	NA	NA	NA	NA	NA	NA	NA	NA	NA	NA	NA	NA	NA	NA	NA	NA	NA	NA	NA	NA	NA	NA	NA	NA	NA	NA	NA	NA	NA	NA	NA
NA	NA	NA	NA	NA	NA	NA	NA	NA	NA	NA	NA	NA	NA	NA	NA	NA	NA	NA	NA	NA	NA	NA	NA	NA	NA	NA	NA	NA	NA	NA	NA	NA	NA	NA	NA	NA	NA
NA	NA	NA	NA	NA	NA	NA	NA	NA	NA	NA	NA	NA	NA	NA	NA	NA	NA	NA	NA	NA	NA	NA	NA	NA	NA	NA	NA	NA	NA	NA	NA	NA	NA	NA	NA	NA	NA
NA	NA	NA	NA	NA	NA	NA	NA	NA	NA	NA	NA	NA	NA	NA	NA	NA	NA	NA	NA	NA	NA	NA	NA	NA	NA	NA	NA	NA	NA	NA	NA	NA	NA	NA	NA	NA	NA
NA	NA	NA	NA	NA	NA	NA	NA	NA	NA	NA	NA	NA	NA	NA	NA	NA	NA	NA	NA	NA	NA	NA	NA	NA	NA	NA	NA	NA	NA	NA	NA	NA	NA	NA	NA	NA	NA
NA	NA	NA	NA	NA	NA	NA	NA	NA	NA	NA	NA	NA	NA	NA	NA	NA	NA	NA	NA	NA	NA	NA	NA	NA	NA	NA	NA	NA	NA	NA	NA	NA	NA	NA	NA	NA	NA
NA	NA	NA	NA	NA	NA	NA	NA	NA	NA	NA	NA	NA	NA	NA	NA	NA	NA	NA	NA	NA	NA	NA	NA	NA	NA	NA	NA	NA	NA	NA	NA	NA	NA	NA	NA	NA	NA
NA	NA	NA	NA	NA	NA	NA	NA	NA	NA	NA	NA	NA	NA	NA	NA	NA	NA	NA	NA	NA	NA	NA	NA	NA	NA	NA	NA	NA	NA	NA	NA	NA	NA	NA	NA	NA	NA
NA	NA	NA	NA	NA	NA	NA	NA	NA	NA	NA	NA	NA	NA	NA	NA	NA	NA	NA	NA	NA	NA	NA	NA	NA	NA	NA	NA	NA	NA	NA	NA	NA	NA	NA	NA	NA	NA
NA	NA	NA	NA	NA	NA	NA	NA	NA	NA	NA	NA	NA	NA	NA	NA	NA	NA	NA	NA	NA	NA	NA	NA	NA	NA	NA	NA	NA	NA	NA	NA	NA	NA	NA	NA	NA	NA
NA	NA	NA	NA	NA	NA	NA	NA	NA	NA	NA	NA	NA	NA	NA	NA	NA	NA	NA	NA	NA	NA	NA	NA	NA	NA	NA	NA	NA	NA	NA	NA	NA	NA	NA	NA	NA	NA
NA	NA	NA	NA	NA	NA	NA	NA	NA	NA	NA	NA	NA	NA	NA	NA	NA	NA	NA	NA	NA	NA	NA	NA	NA	NA	NA	NA	NA	NA	NA	NA	NA	NA	NA	NA	NA	NA
NA	NA	NA	NA	NA	NA	NA	NA	NA	NA	NA	NA	NA	NA	NA	NA	NA	NA	NA	NA	NA	NA	NA	NA	NA	NA	NA	NA	NA	NA	NA	NA	NA	NA	NA	NA	NA	NA
NA	NA	NA	NA	NA	NA	NA	NA	NA	NA	NA	NA	NA	NA	NA	NA	NA	NA	NA	NA	NA	NA	NA	NA	NA	NA	NA	NA	NA	NA	NA	NA	NA	NA	NA	NA	NA	NA
NA	NA	NA	NA	NA	NA	NA	NA	NA	NA	NA	NA	NA	NA	NA	NA	NA	NA	NA	NA	NA	NA	NA	NA	NA	NA	NA	NA	NA	NA	NA	NA	NA	NA	NA	NA	NA	NA
NA	NA	NA	NA	NA	NA	NA	NA	NA	NA	NA	NA	NA	NA	NA	NA	NA	NA	NA	NA	NA	NA	NA	NA	NA	NA	NA	NA	NA	NA	NA	NA	NA	NA	NA	NA	NA	NA
NA	NA	NA	NA	NA	NA	NA	NA	NA	NA	NA	NA	NA	NA	NA	NA	NA	NA	NA	NA	NA	NA	NA	NA	NA	NA	NA	NA	NA	NA	NA	NA	NA	NA	NA	NA	NA	NA
NA	NA	NA	NA	NA	NA	NA	NA	NA	NA	NA	NA	NA	NA	NA	NA	NA	NA	NA	NA	NA	NA	NA	NA	NA	NA	NA	NA	NA	NA	NA	NA	NA	NA	NA	NA	NA	NA
NA	NA	NA	NA	NA	NA	NA	NA	NA	NA	NA	NA	NA	NA	NA	NA	NA	NA	NA	NA	NA	NA	NA	NA	NA	NA	NA	NA	NA	NA	NA	NA	NA	NA	NA	NA	NA	NA
NA	NA	NA	NA	NA	NA	NA	NA	NA	NA	NA	NA	NA	NA	NA	NA	NA	NA	NA	NA	NA	NA	NA	NA	NA	NA	NA	NA	NA	NA	NA	NA	NA	NA	NA	NA	NA	NA
NA	NA	NA	NA	NA	NA	NA	NA	NA	NA	NA	NA	NA	NA	NA	NA	NA	NA	NA	NA	NA	NA	NA	NA	NA	NA	NA	NA	NA	NA	NA	NA	NA	NA	NA	NA	NA	NA
NA	NA	NA	NA	NA	NA	NA	NA	NA	NA	NA	NA	NA	NA	NA	NA	NA	NA	NA	NA	NA	NA	NA	NA	NA	NA	NA	NA	NA	NA	NA	NA	NA	NA	NA	NA	NA	NA
NA	NA	NA	NA	NA	NA	NA	NA	NA	NA	NA	NA	NA	NA	NA	NA	NA	NA	NA	NA	NA	NA	NA	NA	NA	NA	NA	NA	NA	NA	NA	NA	NA	NA	NA	NA	NA	NA
NA	NA	NA	NA	NA	NA	NA	NA	NA	NA	NA	NA	NA	NA	NA	NA	NA	NA	NA	NA	NA	NA	NA	NA	NA	NA	NA	NA	NA	NA	NA	NA	NA	NA	NA	NA	NA	NA
NA	NA	NA	NA	NA	NA	NA	NA	NA	NA	NA	NA	NA	NA	NA	NA	NA	NA	NA	NA	NA	NA	NA	NA	NA	NA	NA	NA	NA	NA	NA	NA	NA	NA	NA	NA	NA	NA
NA	NA	NA	NA	NA	NA	NA	NA	NA	NA	NA	NA	NA	NA	NA	NA	NA	NA	NA	NA	NA	NA	NA	NA	NA	NA	NA	NA	NA	NA	NA	NA	NA	NA	NA	NA	NA	NA
NA	NA	NA	NA	NA	NA	NA	NA	NA	NA	NA	NA	NA	NA	NA	NA	NA	NA	NA	NA	NA	NA	NA	NA	NA	NA	NA	NA	NA	NA	NA	NA	NA	NA	NA	NA	NA	NA
NA	NA	NA	NA	NA	NA	NA	NA	NA	NA	NA	NA	NA	NA	NA	NA	NA	NA	NA	NA	NA	NA	NA	NA	NA	NA	NA	NA	NA	NA	NA	NA	NA	NA	NA	NA	NA	NA
NA	NA	NA	NA	NA	NA	NA	NA	NA	NA	NA	NA	NA	NA	NA	NA	NA	NA	NA	NA	NA	NA	NA	NA	NA	NA	NA	NA	NA	NA	NA	NA	NA	NA	NA	NA	NA	NA
NA	NA	NA	NA	NA	NA	NA	NA	NA	NA	NA	NA	NA	NA	NA	NA	NA	NA	NA	NA	NA	NA	NA	NA	NA	NA	NA	NA	NA	NA	NA	NA	NA	NA	NA	NA	NA	NA
NA	NA	NA	NA	NA	NA	NA	NA	NA	NA	NA	NA	NA	NA	NA	NA	NA	NA	NA	NA	NA	NA	NA	NA	NA	NA	NA	NA	NA	NA	NA	NA	NA	NA	NA	NA	NA	NA
NA	NA	NA	NA	NA	NA	NA	NA	NA	NA	NA	NA	NA	NA	NA	NA	NA	NA	NA	NA	NA	NA	NA	NA	NA	NA	NA	NA	NA	NA	NA	NA	NA	NA	NA	NA	NA	NA
NA	NA	NA	NA	NA	NA	NA	NA	NA	NA	NA	NA	NA	NA	NA	NA	NA	NA	NA	NA	NA	NA	NA	NA	NA	NA	NA	NA	NA	NA	NA	NA	NA	NA	NA	NA	NA	NA
NA	NA	NA	NA	NA	NA	NA	NA	NA	NA	NA	NA	NA	NA	NA	NA	NA	NA	NA	NA	NA	NA	NA	NA	NA	NA	NA	NA	NA	NA	NA	NA	NA	NA	NA	NA	NA	NA
NA	NA	NA	NA	NA	NA	NA	NA	NA	NA	NA	NA	NA	NA	NA	NA	NA	NA	NA	NA	NA	NA	NA	NA	NA	NA	NA	NA	NA	NA	NA	NA	NA	NA	NA	NA	NA	NA
NA	NA	NA	NA	NA	NA	NA	NA	NA	NA	NA	NA	NA	NA	NA	NA	NA	NA	NA	NA	NA	NA	NA	NA	NA	NA	NA	NA	NA	NA	NA	NA	NA	NA	NA	NA	NA	NA
NA	NA	NA	NA	NA	NA	NA	NA	NA	NA	NA	NA	NA	NA	NA	NA	NA	NA	NA	NA	NA	NA	NA	NA	NA	NA	NA	NA	NA	NA	NA	NA	NA	NA	NA	NA	NA	NA
NA	NA	NA	NA	NA	NA	NA	NA	NA	NA	NA	NA	NA	NA	NA	NA	NA	NA	NA	NA	NA	NA	NA	NA	NA	NA	NA	NA	NA	NA	NA	NA	NA	NA	NA	NA	NA	NA
NA	NA	NA	NA	NA	NA	NA	NA	NA	NA	NA	NA	NA	NA	NA	NA	NA	NA	NA	NA	NA	NA	NA	NA	NA	NA	NA	NA	NA	NA	NA	NA	NA	NA	NA	NA	NA	NA
NA	NA	NA	NA	NA	NA	NA	NA	NA	NA	NA	NA	NA	NA	NA	NA	NA	NA	NA	NA	NA	NA	NA	NA	NA	NA	NA	NA	NA	NA	NA	NA	NA	NA	NA	NA	NA	NA
NA	NA	NA	NA	NA	NA	NA	NA	NA	NA	NA	NA	NA	NA	NA	NA	NA	NA	NA	NA	NA	NA	NA	NA	NA	NA	NA	NA	NA	NA	NA	NA	NA	NA	NA	NA	NA	NA
NA	NA	NA	NA	NA	NA	NA	NA	NA	NA	NA	NA	NA	NA	NA	NA	NA	NA	NA	NA	NA	NA	NA	NA	NA	NA	NA	NA	NA	NA	NA	NA	NA	NA	NA	NA	NA	NA
NA	NA	NA	NA	NA	NA	NA	NA	NA	NA	NA	NA	NA	NA	NA	NA	NA	NA	NA	NA	NA	NA	NA	NA	NA	NA	NA	NA	NA	NA	NA	NA	NA	NA	NA	NA	NA	NA
NA	NA	NA	NA	NA	NA	NA	NA	NA	NA	NA	NA	NA	NA	NA	NA	NA	NA	NA	NA	NA	NA	NA	NA	NA	NA	NA	NA	NA	NA	NA	NA	NA	NA	NA	NA	NA	NA
NA	NA	NA	NA	NA	NA	NA	NA	NA	NA	NA	NA	NA	NA	NA	NA	NA	NA	NA	NA	NA	NA	NA	NA	NA	NA	NA	NA	NA	NA	NA	NA	NA	NA	NA	NA	NA	NA
NA	NA	NA	NA	NA	NA	NA	NA	NA	NA	NA	NA	NA	NA	NA	NA	NA	NA	NA	NA	NA	NA	NA	NA	NA	NA	NA	NA	NA	NA	NA	NA	NA	NA	NA	NA	NA	NA
NA	NA	NA	NA	NA	NA	NA	NA	NA	NA	NA	NA	NA	NA	NA	NA	NA	NA	NA	NA	NA	NA	NA	NA	NA	NA	NA	NA	NA	NA	NA	NA	NA	NA	NA	NA	NA	NA
NA	NA	NA	NA	NA	NA	NA	NA	NA	NA	NA	NA	NA	NA	NA	NA	NA	NA	NA	NA	NA	NA	NA	NA	NA	NA	NA	NA	NA	NA	NA	NA	NA	NA	NA	NA	NA	NA
NA	NA	NA	NA	NA	NA	NA	NA	NA	NA	NA	NA	NA	NA	NA	NA	NA	NA	NA	NA	NA	NA	NA	NA	NA	NA	NA	NA	NA	NA	NA	NA	NA	NA	NA	NA	NA	NA
NA	NA	NA	NA	NA	NA	NA	NA	NA	NA	NA	NA	NA	NA	NA	NA	NA	NA	NA	NA	NA	NA	NA	NA	NA	NA	NA	NA	NA	NA	NA	NA	NA	NA	NA	NA	NA	NA
NA	NA	NA	NA	NA	NA	NA	NA	NA	NA	NA	NA	NA	NA	NA	NA	NA	NA	NA	NA	NA	NA	NA	NA	NA	NA	NA	NA	NA	NA	NA	NA	NA	NA	NA	NA	NA	NA
NA	NA	NA	NA	NA	NA	NA	NA	NA	NA	NA	NA	NA	NA	NA	NA	NA	NA	NA	NA	NA	NA	NA	NA	NA	NA	NA	NA	NA	NA	NA	NA	NA	NA	NA	NA	NA	NA
NA	NA	NA	NA	NA	NA	NA	NA	NA	NA	NA	NA	NA	NA	NA	NA	NA	NA	NA	NA	NA	NA	NA	NA	NA	NA	NA	NA	NA	NA	NA	NA	NA	NA	NA	NA	NA	NA
NA	NA	NA	NA	NA	NA	NA	NA	NA	NA	NA	NA	NA	NA	NA	NA	NA	NA	NA	NA	NA	NA	NA	NA	NA	NA	NA	NA	NA	NA	NA	NA	NA	NA	NA	NA	NA	NA
NA	NA	NA	NA	NA	NA	NA	NA	NA	NA	NA	NA	NA	NA	NA	NA	NA	NA	NA	NA	NA	NA	NA	NA	NA	NA	NA	NA	NA	NA	NA	NA	NA	NA	NA	NA	NA	NA
NA	NA	NA	NA	NA	NA	NA	NA	NA	NA	NA	NA	NA	NA	NA	NA	NA	NA	NA	NA	NA	NA	NA	NA	NA	NA	NA	NA	NA	NA	NA	NA	NA	NA	NA	NA	NA	NA
NA	NA	NA	NA	NA	NA	NA	NA	NA	NA	NA	NA	NA	NA	NA	NA	NA	NA	NA	NA	NA	NA	NA	NA	NA	NA	NA	NA	NA	NA	NA	NA	NA	NA	NA	NA	NA	NA
NA	NA	NA	NA	NA	NA	NA	NA	NA	NA	NA	NA	NA	NA	NA	NA	NA	NA	NA	NA	NA	NA	NA	NA	NA	NA	NA	NA	NA	NA	NA	NA	NA	NA	NA	NA	NA	NA
NA	NA	NA	NA	NA	NA	NA	NA	NA	NA	NA	NA	NA	NA	NA	NA	NA	NA	NA	NA	NA	NA	NA	NA	NA	NA	NA	NA	NA	NA	NA	NA	NA	NA	NA	NA	NA	NA
NA	NA	NA	NA	NA	NA	NA	NA	NA	NA	NA	NA	NA	NA	NA	NA	NA	NA	NA	NA	NA	NA	NA	NA	NA	NA	NA	NA	NA	NA	NA	NA	NA	NA	NA	NA	NA	NA
NA	NA	NA	NA	NA	NA	NA	NA	NA	NA	NA	NA	NA	NA	NA	NA	NA	NA	NA	NA	NA	NA	NA	NA	NA	NA	NA	NA	NA	NA	NA	NA	NA	NA	NA	NA	NA	NA
NA	NA	NA	NA	NA	NA	NA	NA	NA	NA	NA	NA	NA	NA	NA	NA	NA	NA	NA	NA	NA	NA	NA	NA	NA	NA	NA	NA	NA	NA	NA	NA	NA	NA	NA	NA	NA	NA
NA	NA	NA	NA	NA	NA	NA	NA	NA	NA	NA	NA	NA	NA	NA	NA	NA	NA	NA	NA	NA	NA	NA	NA	NA	NA	NA	NA	NA	NA	NA	NA	NA	NA	NA	NA	NA	NA
NA	NA	NA	NA	NA	NA	NA	NA	NA	NA	NA	NA	NA	NA	NA	NA	NA	NA	NA	NA	NA	NA	NA	NA	NA	NA	NA	NA	NA	NA	NA	NA	NA	NA	NA	NA	NA	NA
NA	NA	NA	NA	NA	NA	NA	NA	NA	NA	NA	NA	NA	NA	NA	NA	NA	NA	NA	NA	NA	NA	NA	NA	NA	NA	NA	NA	NA	NA	NA	NA	NA	NA	NA	NA	NA	NA
NA	NA	NA	NA	NA	NA	NA	NA	NA	NA	NA	NA	NA	NA	NA	NA	NA	NA	NA	NA	NA	NA	NA	NA	NA	NA	NA	NA	NA	NA	NA	NA	NA	NA	NA	NA	NA	NA
NA	NA	NA	NA	NA	NA	NA	NA	NA	NA	NA	NA	NA	NA	NA	NA	NA	NA	NA	NA	NA	NA	NA	NA	NA	NA	NA	NA	NA	NA	NA	NA	NA	NA	NA	NA	NA	NA
NA	NA	NA	NA	NA	NA	NA	NA	NA	NA	NA	NA	NA	NA	NA	NA	NA	NA	NA	NA	NA	NA	NA	NA	NA	NA	NA	NA	NA	NA	NA	NA	NA	NA	NA	NA	NA	NA
NA	NA	NA	NA	NA	NA	NA	NA	NA	NA	NA	NA	NA	NA	NA	NA	NA	NA	NA	NA	NA	NA	NA	NA	NA	NA	NA	NA	NA	NA	NA	NA	NA	NA	NA	NA	NA	NA
NA	NA	NA	NA	NA	NA	NA	NA	NA	NA	NA	NA	NA	NA	NA	NA	NA	NA	NA	NA	NA	NA	NA	NA	NA	NA	NA	NA	NA	NA	NA	NA	NA	NA	NA	NA	NA	NA
NA	NA	NA	NA	NA	NA	NA	NA	NA	NA	NA	NA	NA	NA	NA	NA	NA	NA	NA	NA	NA	NA	NA	NA	NA	NA	NA	NA	NA	NA	NA	NA	NA	NA	NA	NA	NA	NA
NA	NA	NA	NA	NA	NA	NA	NA	NA	NA	NA	NA	NA	NA	NA	NA	NA	NA	NA	NA	NA	NA	NA	NA	NA	NA	NA	NA	NA	NA	NA	NA	NA	NA	NA	NA	NA	NA
NA	NA	NA	NA	NA	NA	NA	NA	NA	NA	NA	NA	NA	NA	NA	NA	NA	NA	NA	NA	NA	NA	NA	NA	NA	NA	NA	NA	NA	NA	NA	NA	NA	NA	NA	NA	NA	NA
NA	NA	NA	NA	NA	NA	NA	NA	NA	NA	NA	NA	NA	NA	NA	NA	NA	NA	NA	NA	NA	NA	NA	NA	NA	NA	NA	NA	NA	NA	NA	NA	NA	NA	NA	NA	NA	NA
NA	NA	NA	NA	NA	NA	NA	NA	NA	NA	NA	NA	NA	NA	NA	NA	NA	NA	NA	NA	NA	NA	NA	NA	NA	NA	NA	NA	NA	NA	NA	NA	NA	NA	NA	NA	NA	NA
NA	NA	NA	NA	NA	NA	NA	NA	NA	NA	NA	NA	NA	NA	NA	NA	NA	NA	NA	NA	NA	NA	NA	NA	NA	NA	NA	NA	NA	NA	NA	NA	NA	NA	NA	NA	NA	NA
NA	NA	NA	NA	NA	NA	NA	NA	NA	NA	NA	NA	NA	NA	NA	NA	NA	NA	NA	NA	NA	NA	NA	NA	NA	NA	NA	NA	NA	NA	NA	NA	NA	NA	NA	NA	NA	NA
NA	NA	NA	NA	NA	NA	NA	NA	NA	NA	NA	NA	NA	NA	NA	NA	NA	NA	NA	NA	NA	NA	NA	NA	NA	NA	NA	NA	NA	NA	NA	NA	NA	NA	NA	NA	NA	NA
NA	NA	NA	NA	NA	NA	NA	NA	NA	NA	NA	NA	NA	NA	NA	NA	NA	NA	NA	NA	NA	NA	NA	NA	NA	NA	NA	NA	NA	NA	NA	NA	NA	NA	NA	NA	NA	NA
NA	NA	NA	NA	NA	NA	NA	NA	NA	NA	NA	NA	NA	NA	NA	NA	NA	NA	NA	NA	NA	NA	NA	NA	NA	NA	NA	NA	NA	NA	NA	NA	NA	NA	NA	NA	NA	NA
NA	NA	NA	NA	NA	NA	NA	NA	NA	NA	NA	NA	NA	NA	NA	NA	NA	NA	NA	NA	NA	NA	NA	NA	NA	NA	NA	NA	NA	NA	NA	NA	NA	NA	NA	NA	NA	NA
NA	NA	NA	NA	NA	NA	NA	NA	NA	NA	NA	NA	NA	NA	NA	NA	NA	NA	NA	NA	NA	NA	NA	NA	NA	NA	NA	NA	NA	NA	NA	NA	NA	NA	NA	NA	NA	NA
NA	NA	NA	NA	NA	NA	NA	NA	NA	NA	NA	NA	NA	NA	NA	NA	NA	NA	NA	NA	NA	NA	NA	NA	NA	NA	NA	NA	NA	NA	NA	NA	NA	NA	NA	NA	NA	NA
NA	NA	NA	NA	NA	NA	NA	NA	NA	NA	NA	NA	NA	NA	NA	NA	NA	NA	NA	NA	NA	NA	NA	NA	NA	NA	NA	NA	NA	NA	NA	NA	NA	NA	NA	NA	NA	NA
NA	NA	NA	NA	NA	NA	NA	NA	NA	NA	NA	NA	NA	NA	NA	NA	NA	NA	NA	NA	NA	NA	NA	NA	NA	NA	NA	NA	NA	NA	NA	NA	NA	NA	NA	NA	NA	NA
NA	NA	NA	NA	NA	NA	NA	NA	NA	NA	NA	NA	NA	NA	NA	NA	NA	NA	NA	NA	NA	NA	NA	NA	NA	NA	NA	NA	NA	NA	NA	NA	NA	NA	NA	NA	NA	NA
NA	NA	NA	NA	NA	NA	NA	NA	NA	NA	NA	NA	NA	NA	NA	NA	NA	NA	NA	NA	NA	NA	NA	NA	NA	NA	NA	NA	NA	NA	NA	NA	NA	NA	NA	NA	NA	NA
NA	NA	NA	NA	NA	NA	NA	NA	NA	NA	NA	NA	NA	NA	NA	NA	NA	NA	NA	NA	NA	NA	NA	NA	NA	NA	NA	NA	NA	NA	NA	NA	NA	NA	NA	NA	NA	NA
NA	NA	NA	NA	NA	NA	NA	NA	NA	NA	NA	NA	NA	NA	NA	NA	NA	NA	NA	NA	NA	NA	NA	NA	NA	NA	NA	NA	NA	NA	NA	NA	NA	NA	NA	NA	NA	NA
NA	NA	NA	NA	NA	NA	NA	NA	NA	NA	NA	NA	NA	NA	NA	NA	NA	NA	NA	NA	NA	NA	NA	NA	NA	NA	NA	NA	NA	NA	NA	NA	NA	NA	NA	NA	NA	NA
NA	NA	NA	NA	NA	NA	NA	NA	NA	NA	NA	NA	NA	NA	NA	NA	NA	NA	NA	NA	NA	NA	NA	NA	NA	NA	NA	NA	NA	NA	NA	NA	NA	NA	NA	NA	NA	NA
NA	NA	NA	NA	NA	NA	NA	NA	NA	NA	NA	NA	NA	NA	NA	NA	NA	NA	NA	NA	NA	NA	NA	NA	NA	NA	NA	NA	NA	NA	NA	NA	NA	NA	NA	NA	NA	NA
NA	NA	NA	NA	NA	NA	NA	NA	NA	NA	NA	NA	NA	NA	NA	NA	NA	NA	NA	NA	NA	NA	NA	NA	NA	NA	NA	NA	NA	NA	NA	NA	NA	NA	NA	NA	NA	NA
NA	NA	NA	NA	NA	NA	NA	NA	NA	NA	NA	NA	NA	NA	NA	NA	NA	NA	NA	NA	NA	NA	NA	NA	NA	NA	NA	NA	NA	NA	NA	NA	NA	NA	NA	NA	NA	NA
NA	NA	NA	NA	NA	NA	NA	NA	NA	NA	NA	NA	NA	NA	NA	NA	NA	NA	NA	NA	NA	NA	NA	NA	NA	NA	NA	NA	NA	NA	NA	NA	NA	NA	NA	NA	NA	NA
NA	NA	NA	NA	NA	NA	NA	NA	NA	NA	NA	NA	NA	NA	NA	NA	NA	NA	NA	NA	NA	NA	NA	NA	NA	NA	NA	NA	NA	NA	NA	NA	NA	NA	NA	NA	NA	NA
NA	NA	NA	NA	NA	NA	NA	NA	NA	NA	NA	NA	NA	NA	NA	NA	NA	NA	NA	NA	NA	NA	NA	NA	NA	NA	NA	NA	NA	NA	NA	NA	NA	NA	NA	NA	NA	NA
NA	NA	NA	NA	NA	NA	NA	NA	NA	NA	NA	NA	NA	NA	NA	NA	NA	NA	NA	NA	NA	NA	NA	NA	NA	NA	NA	NA	NA	NA	NA	NA	NA	NA	NA	NA	NA	NA
NA	NA	NA	NA	NA	NA	NA	NA	NA	NA	NA	NA	NA	NA	NA	NA	NA	NA	NA	NA	NA	NA	NA	NA	NA	NA	NA	NA	NA	NA	NA	NA	NA	NA	NA	NA	NA	NA
NA	NA	NA	NA	NA	NA	NA	NA	NA	NA	NA	NA	NA	NA	NA	NA	NA	NA	NA	NA	NA	NA	NA	NA	NA	NA	NA	NA	NA	NA	NA	NA	NA	NA	NA	NA	NA	NA
NA	NA	NA	NA	NA	NA	NA	NA	NA	NA	NA	NA	NA	NA	NA	NA	NA	NA	NA	NA	NA	NA	NA	NA	NA	NA	NA	NA	NA	NA	NA	NA	NA	NA	NA	NA	NA	NA
NA	NA	NA	NA	NA	NA	NA	NA	NA	NA	NA	NA	NA	NA	NA	NA	NA	NA	NA	NA	NA	NA	NA	NA	NA	NA	NA	NA	NA	NA	NA	NA	NA	NA	NA	NA	NA	NA
NA	NA	NA	NA	NA	NA	NA	NA	NA	NA	NA	NA	NA	NA	NA	NA	NA	NA	NA	NA	NA	NA	NA	NA	NA	NA	NA	NA	NA	NA	NA	NA	NA	NA	NA	NA	NA	NA
NA	NA	NA	NA	NA	NA	NA	NA	NA	NA	NA	NA	NA	NA	NA	NA	NA	NA	NA	NA	NA	NA	NA	NA	NA	NA	NA	NA	NA	NA	NA	NA	NA	NA	NA	NA	NA	NA
NA	NA	NA	NA	NA	NA	NA	NA	NA	NA	NA	NA	NA	NA	NA	NA	NA	NA	NA	NA	NA	NA	NA	NA	NA	NA	NA	NA	NA	NA	NA	NA	NA	NA	NA	NA	NA	NA
NA	NA	NA	NA	NA	NA	NA	NA	NA	NA	NA	NA	NA	NA	NA	NA	NA	NA	NA	NA	NA	NA	NA	NA	NA	NA	NA	NA	NA	NA	NA	NA	NA	NA	NA	NA	NA	NA
NA	NA	NA	NA	NA	NA	NA	NA	NA	NA	NA	NA	NA	NA	NA	NA	NA	NA	NA	NA	NA	NA	NA	NA	NA	NA	NA	NA	NA	NA	NA	NA	NA	NA	NA	NA	NA	NA
NA	NA	NA	NA	NA	NA	NA	NA	NA	NA	NA	NA	NA	NA	NA	NA	NA	NA	NA	NA	NA	NA	NA	NA	NA	NA	NA	NA	NA	NA	NA	NA	NA	NA	NA	NA	NA	NA
NA	NA	NA	NA	NA	NA	NA	NA	NA	NA	NA	NA	NA	NA	NA	NA	NA	NA	NA	NA	NA	NA	NA	NA	NA	NA	NA	NA	NA	NA	NA	NA	NA	NA	NA	NA	NA	NA
NA	NA	NA	NA	NA	NA	NA	NA	NA	NA	NA	NA	NA	NA	NA	NA	NA	NA	NA	NA	NA	NA	NA	NA	NA	NA	NA	NA	NA	NA	NA	NA	NA	NA	NA	NA	NA	NA
NA	NA	NA	NA	NA	NA	NA	NA	NA	NA	NA	NA	NA	NA	NA	NA	NA	NA	NA	NA	NA	NA	NA	NA	NA	NA	NA	NA	NA	NA	NA	NA	NA	NA	NA	NA	NA	NA
NA	NA	NA	NA	NA	NA	NA	NA	NA	NA	NA	NA	NA	NA	NA	NA	NA	NA	NA	NA	NA	NA	NA	NA	NA	NA	NA	NA	NA	NA	NA	NA	NA	NA	NA	NA	NA	NA
NA	NA	NA	NA	NA	NA	NA	NA	NA	NA	NA	NA	NA	NA	NA	NA	NA	NA	NA	NA	NA	NA	NA	NA	NA	NA	NA	NA	NA	NA	NA	NA	NA	NA	NA	NA	NA	NA
NA	NA	NA	NA	NA	NA	NA	NA	NA	NA	NA	NA	NA	NA	NA	NA	NA	NA	NA	NA	NA	NA	NA	NA	NA	NA	NA	NA	NA	NA	NA	NA	NA	NA	NA	NA	NA	NA
NA	NA	NA	NA	NA	NA	NA	NA	NA	NA	NA	NA	NA	NA	NA	NA	NA	NA	NA	NA	NA	NA	NA	NA	NA	NA	NA	NA	NA	NA	NA	NA	NA	NA	NA	NA	NA	NA
NA	NA	NA	NA	NA	NA	NA	NA	NA	NA	NA	NA	NA	NA	NA	NA	NA	NA	NA	NA	NA	NA	NA	NA	NA	NA	NA	NA	NA	NA	NA	NA	NA	NA	NA	NA	NA	NA
NA	NA	NA	NA	NA	NA	NA	NA	NA	NA	NA	NA	NA	NA	NA	NA	NA	NA	NA	NA	NA	NA	NA	NA	NA	NA	NA	NA	NA	NA	NA	NA	NA	NA	NA	NA	NA	NA
NA	NA	NA	NA	NA	NA	NA	NA	NA	NA	NA	NA	NA	NA	NA	NA	NA	NA	NA	NA	NA	NA	NA	NA	NA	NA	NA	NA	NA	NA	NA	NA	NA	NA	NA	NA	NA	NA
NA	NA	NA	NA	NA	NA	NA	NA	NA	NA	NA	NA	NA	NA	NA	NA	NA	NA	NA	NA	NA	NA	NA	NA	NA	NA	NA	NA	NA	NA	NA	NA	NA	NA	NA	NA	NA	NA
NA	NA	NA	NA	NA	NA	NA	NA	NA	NA	NA	NA	NA	NA	NA	NA	NA	NA	NA	NA	NA	NA	NA	NA	NA	NA	NA	NA	NA	NA	NA	NA	NA	NA	NA	NA	NA	NA
NA	NA	NA	NA	NA	NA	NA	NA	NA	NA	NA	NA	NA	NA	NA	NA	NA	NA	NA	NA	NA	NA	NA	NA	NA	NA	NA	NA	NA	NA	NA	NA	NA	NA	NA	NA	NA	NA
NA	NA	NA	NA	NA	NA	NA	NA	NA	NA	NA	NA	NA	NA	NA	NA	NA	NA	NA	NA	NA	NA	NA	NA	NA	NA	NA	NA	NA	NA	NA	NA	NA	NA	NA	NA	NA	NA
NA	NA	NA	NA	NA	NA	NA	NA	NA	NA	NA	NA	NA	NA	NA	NA	NA	NA	NA	NA	NA	NA	NA	NA	NA	NA	NA	NA	NA	NA	NA	NA	NA	NA	NA	NA	NA	NA
NA	NA	NA	NA	NA	NA	NA	NA	NA	NA	NA	NA	NA	NA	NA	NA	NA	NA	NA	NA	NA	NA	NA	NA	NA	NA	NA	NA	NA	NA	NA	NA	NA	NA	NA	NA	NA	NA
NA	NA	NA	NA	NA	NA	NA	NA	NA	NA	NA	NA	NA	NA	NA	NA	NA	NA	NA	NA	NA	NA	NA	NA	NA	NA	NA	NA	NA	NA	NA	NA	NA	NA	NA	NA	NA	NA
NA	NA	NA	NA	NA	NA	NA	NA	NA	NA	NA	NA	NA	NA	NA	NA	NA	NA	NA	NA	NA	NA	NA	NA	NA	NA	NA	NA	NA	NA	NA	NA	NA	NA	NA	NA	NA	NA
NA	NA	NA	NA	NA	NA	NA	NA	NA	NA	NA	NA	NA	NA	NA	NA	NA	NA	NA	NA	NA	NA	NA	NA	NA	NA	NA	NA	NA	NA	NA	NA	NA	NA	NA	NA	NA	NA
NA	NA	NA	NA	NA	NA	NA	NA	NA	NA	NA	NA	NA	NA	NA	NA	NA	NA	NA	NA	NA	NA	NA	NA	NA	NA	NA	NA	NA	NA	NA	NA	NA	NA	NA	NA	NA	NA
NA	NA	NA	NA	NA	NA	NA	NA	NA	NA	NA	NA	NA	NA	NA	NA	NA	NA	NA	NA	NA	NA	NA	NA	NA	NA	NA	NA	NA	NA	NA	NA	NA	NA	NA	NA	NA	NA
NA	NA	NA	NA	NA	NA	NA	NA	NA	NA	NA	NA	NA	NA	NA	NA	NA	NA	NA	NA	NA	NA	NA	NA	NA	NA	NA	NA	NA	NA	NA	NA	NA	NA	NA	NA	NA	NA
NA	NA	NA	NA	NA	NA	NA	NA	NA	NA	NA	NA	NA	NA	NA	NA	NA	NA	NA	NA	NA	NA	NA	NA	NA	NA	NA	NA	NA	NA	NA	NA	NA	NA	NA	NA	NA	NA
NA	NA	NA	NA	NA	NA	NA	NA	NA	NA	NA	NA	NA	NA	NA	NA	NA	NA	NA	NA	NA	NA	NA	NA	NA	NA	NA	NA	NA	NA	NA	NA	NA	NA	NA	NA	NA	NA
NA	NA	NA	NA	NA	NA	NA	NA	NA	NA	NA	NA	NA	NA	NA	NA	NA	NA	NA	NA	NA	NA	NA	NA	NA	NA	NA	NA	NA	NA	NA	NA	NA	NA	NA	NA	NA	NA
NA	NA	NA	NA	NA	NA	NA	NA	NA	NA	NA	NA	NA	NA	NA	NA	NA	NA	NA	NA	NA	NA	NA	NA	NA	NA	NA	NA	NA	NA	NA	NA	NA	NA	NA	NA	NA	NA
NA	NA	NA	NA	NA	NA	NA	NA	NA	NA	NA	NA	NA	NA	NA	NA	NA	NA	NA	NA	NA	NA	NA	NA	NA	NA	NA	NA	NA	NA	NA	NA	NA	NA	NA	NA	NA	NA
NA	NA	NA	NA	NA	NA	NA	NA	NA	NA	NA	NA	NA	NA	NA	NA	NA	NA	NA	NA	NA	NA	NA	NA	NA	NA	NA	NA	NA	NA	NA	NA	NA	NA	NA	NA	NA	NA
NA	NA	NA	NA	NA	NA	NA	NA	NA	NA	NA	NA	NA	NA	NA	NA	NA	NA	NA	NA	NA	NA	NA	NA	NA	NA	NA	NA	NA	NA	NA	NA	NA	NA	NA	NA	NA	NA
NA	NA	NA	NA	NA	NA	NA	NA	NA	NA	NA	NA	NA	NA	NA	NA	NA	NA	NA	NA	NA	NA	NA	NA	NA	NA	NA	NA	NA	NA	NA	NA	NA	NA	NA	NA	NA	NA
NA	NA	NA	NA	NA	NA	NA	NA	NA	NA	NA	NA	NA	NA	NA	NA	NA	NA	NA	NA	NA	NA	NA	NA	NA	NA	NA	NA	NA	NA	NA	NA	NA	NA	NA	NA	NA	NA
NA	NA	NA	NA	NA	NA	NA	NA	NA	NA	NA	NA	NA	NA	NA	NA	NA	NA	NA	NA	NA	NA	NA	NA	NA	NA	NA	NA	NA	NA	NA	NA	NA	NA	NA	NA	NA	NA
NA	NA	NA	NA	NA	NA	NA	NA	NA	NA	NA	NA	NA	NA	NA	NA	NA	NA	NA	NA	NA	NA	NA	NA	NA	NA	NA	NA	NA	NA	NA	NA	NA	NA	NA	NA	NA	NA
NA	NA	NA	NA	NA	NA	NA	NA	NA	NA	NA	NA	NA	NA	NA	NA	NA	NA	NA	NA	NA	NA	NA	NA	NA	NA	NA	NA	NA	NA	NA	NA	NA	NA	NA	NA	NA	NA
NA	NA	NA	NA	NA	NA	NA	NA	NA	NA	NA	NA	NA	NA	NA	NA	NA	NA	NA	NA	NA	NA	NA	NA	NA	NA	NA	NA	NA	NA	NA	NA	NA	NA	NA	NA	NA	NA
NA	NA	NA	NA	NA	NA	NA	NA	NA	NA	NA	NA	NA	NA	NA	NA	NA	NA	NA	NA	NA	NA	NA	NA	NA	NA	NA	NA	NA	NA	NA	NA	NA	NA	NA	NA	NA	NA
NA	NA	NA	NA	NA	NA	NA	NA	NA	NA	NA	NA	NA	NA	NA	NA	NA	NA	NA	NA	NA	NA	NA	NA	NA	NA	NA	NA	NA	NA	NA	NA	NA	NA	NA	NA	NA	NA
NA	NA	NA	NA	NA	NA	NA	NA	NA	NA	NA	NA	NA	NA	NA	NA	NA	NA	NA	NA	NA	NA	NA	NA	NA	NA	NA	NA	NA	NA	NA	NA	NA	NA	NA	NA	NA	NA
NA	NA	NA	NA	NA	NA	NA	NA	NA	NA	NA	NA	NA	NA	NA	NA	NA	NA	NA	NA	NA	NA	NA	NA	NA	NA	NA	NA	NA	NA	NA	NA	NA	NA	NA	NA	NA	NA
NA	NA	NA	NA	NA	NA	NA	NA	NA	NA	NA	NA	NA	NA	NA	NA	NA	NA	NA	NA	NA	NA	NA	NA	NA	NA	NA	NA	NA	NA	NA	NA	NA	NA	NA	NA	NA	NA
NA	NA	NA	NA	NA	NA	NA	NA	NA	NA	NA	NA	NA	NA	NA	NA	NA	NA	NA	NA	NA	NA	NA	NA	NA	NA	NA	NA	NA	NA	NA	NA	NA	NA	NA	NA	NA	NA
NA	NA	NA	NA	NA	NA	NA	NA	NA	NA	NA	NA	NA	NA	NA	NA	NA	NA	NA	NA	NA	NA	NA	NA	NA	NA	NA	NA	NA	NA	NA	NA	NA	NA	NA	NA	NA	NA
NA	NA	NA	NA	NA	NA	NA	NA	NA	NA	NA	NA	NA	NA	NA	NA	NA	NA	NA	NA	NA	NA	NA	NA	NA	NA	NA	NA	NA	NA	NA	NA	NA	NA	NA	NA	NA	NA
NA	NA	NA	NA	NA	NA	NA	NA	NA	NA	NA	NA	NA	NA	NA	NA	NA	NA	NA	NA	NA	NA	NA	NA	NA	NA	NA	NA	NA	NA	NA	NA	NA	NA	NA	NA	NA	NA
NA	NA	NA	NA	NA	NA	NA	NA	NA	NA	NA	NA	NA	NA	NA	NA	NA	NA	NA	NA	NA	NA	NA	NA	NA	NA	NA	NA	NA	NA	NA	NA	NA	NA	NA	NA	NA	NA
NA	NA	NA	NA	NA	NA	NA	NA	NA	NA	NA	NA	NA	NA	NA	NA	NA	NA	NA	NA	NA	NA	NA	NA	NA	NA	NA	NA	NA	NA	NA	NA	NA	NA	NA	NA	NA	NA
NA	NA	NA	NA	NA	NA	NA	NA	NA	NA	NA	NA	NA	NA	NA	NA	NA	NA	NA	NA	NA	NA	NA	NA	NA	NA	NA	NA	NA	NA	NA	NA	NA	NA	NA	NA	NA	NA
NA	NA	NA	NA	NA	NA	NA	NA	NA	NA	NA	NA	NA	NA	NA	NA	NA	NA	NA	NA	NA	NA	NA	NA	NA	NA	NA	NA	NA	NA	NA	NA	NA	NA	NA	NA	NA	NA
NA	NA	NA	NA	NA	NA	NA	NA	NA	NA	NA	NA	NA	NA	NA	NA	NA	NA	NA	NA	NA	NA	NA	NA	NA	NA	NA	NA	NA	NA	NA	NA	NA	NA	NA	NA	NA	NA
NA	NA	NA	NA	NA	NA	NA	NA	NA	NA	NA	NA	NA	NA	NA	NA	NA	NA	NA	NA	NA	NA	NA	NA	NA	NA	NA	NA	NA	NA	NA	NA	NA	NA	NA	NA	NA	NA
NA	NA	NA	NA	NA	NA	NA	NA	NA	NA	NA	NA	NA	NA	NA	NA	NA	NA	NA	NA	NA	NA	NA	NA	NA	NA	NA	NA	NA	NA	NA	NA	NA	NA	NA	NA	NA	NA
NA	NA	NA	NA	NA	NA	NA	NA	NA	NA	NA	NA	NA	NA	NA	NA	NA	NA	NA	NA	NA	NA	NA	NA	NA	NA	NA	NA	NA	NA	NA	NA	NA	NA	NA	NA	NA	NA
NA	NA	NA	NA	NA	NA	NA	NA	NA	NA	NA	NA	NA	NA	NA	NA	NA	NA	NA	NA	NA	NA	NA	NA	NA	NA	NA	NA	NA	NA	NA	NA	NA	NA	NA	NA	NA	NA
NA	NA	NA	NA	NA	NA	NA	NA	NA	NA	NA	NA	NA	NA	NA	NA	NA	NA	NA	NA	NA	NA	NA	NA	NA	NA	NA	NA	NA	NA	NA	NA	NA	NA	NA	NA	NA	NA
NA	NA	NA	NA	NA	NA	NA	NA	NA	NA	NA	NA	NA	NA	NA	NA	NA	NA	NA	NA	NA	NA	NA	NA	NA	NA	NA	NA	NA	NA	NA	NA	NA	NA	NA	NA	NA	NA
NA	NA	NA	NA	NA	NA	NA	NA	NA	NA	NA	NA	NA	NA	NA	NA	NA	NA	NA	NA	NA	NA	NA	NA	NA	NA	NA	NA	NA	NA	NA	NA	NA	NA	NA	NA	NA	NA
NA	NA	NA	NA	NA	NA	NA	NA	NA	NA	NA	NA	NA	NA	NA	NA	NA	NA	NA	NA	NA	NA	NA	NA	NA	NA	NA	NA	NA	NA	NA	NA	NA	NA	NA	NA	NA	NA
NA	NA	NA	NA	NA	NA	NA	NA	NA	NA	NA	NA	NA	NA	NA	NA	NA	NA	NA	NA	NA	NA	NA	NA	NA	NA	NA	NA	NA	NA	NA	NA	NA	NA	NA	NA	NA	NA
NA	NA	NA	NA	NA	NA	NA	NA	NA	NA	NA	NA	NA	NA	NA	NA	NA	NA	NA	NA	NA	NA	NA	NA	NA	NA	NA	NA	NA	NA	NA	NA	NA	NA	NA	NA	NA	NA
NA	NA	NA	NA	NA	NA	NA	NA	NA	NA	NA	NA	NA	NA	NA	NA	NA	NA	NA	NA	NA	NA	NA	NA	NA	NA	NA	NA	NA	NA	NA	NA	NA	NA	NA	NA	NA	NA
NA	NA	NA	NA	NA	NA	NA	NA	NA	NA	NA	NA	NA	NA	NA	NA	NA	NA	NA	NA	NA	NA	NA	NA	NA	NA	NA	NA	NA	NA	NA	NA	NA	NA	NA	NA	NA	NA
NA	NA	NA	NA	NA	NA	NA	NA	NA	NA	NA	NA	NA	NA	NA	NA	NA	NA	NA	NA	NA	NA	NA	NA	NA	NA	NA	NA	NA	NA	NA	NA	NA	NA	NA	NA	NA	NA
NA	NA	NA	NA	NA	NA	NA	NA	NA	NA	NA	NA	NA	NA	NA	NA	NA	NA	NA	NA	NA	NA	NA	NA	NA	NA	NA	NA	NA	NA	NA	NA	NA	NA	NA	NA	NA	NA
NA	NA	NA	NA	NA	NA	NA	NA	NA	NA	NA	NA	NA	NA	NA	NA	NA	NA	NA	NA	NA	NA	NA	NA	NA	NA	NA	NA	NA	NA	NA	NA	NA	NA	NA	NA	NA	NA
NA	NA	NA	NA	NA	NA	NA	NA	NA	NA	NA	NA	NA	NA	NA	NA	NA	NA	NA	NA	NA	NA	NA	NA	NA	NA	NA	NA	NA	NA	NA	NA	NA	NA	NA	NA	NA	NA
NA	NA	NA	NA	NA	NA	NA	NA	NA	NA	NA	NA	NA	NA	NA	NA	NA	NA	NA	NA	NA	NA	NA	NA	NA	NA	NA	NA	NA	NA	NA	NA	NA	NA	NA	NA	NA	NA
NA	NA	NA	NA	NA	NA	NA	NA	NA	NA	NA	NA	NA	NA	NA	NA	NA	NA	NA	NA	NA	NA	NA	NA	NA	NA	NA	NA	NA	NA	NA	NA	NA	NA	NA	NA	NA	NA
NA	NA	NA	NA	NA	NA	NA	NA	NA	NA	NA	NA	NA	NA	NA	NA	NA	NA	NA	NA	NA	NA	NA	NA	NA	NA	NA	NA	NA	NA	NA	NA	NA	NA	NA	NA	NA	NA
NA	NA	NA	NA	NA	NA	NA	NA	NA	NA	NA	NA	NA	NA	NA	NA	NA	NA	NA	NA	NA	NA	NA	NA	NA	NA	NA	NA	NA	NA	NA	NA	NA	NA	NA	NA	NA	NA
NA	NA	NA	NA	NA	NA	NA	NA	NA	NA	NA	NA	NA	NA	NA	NA	NA	NA	NA	NA	NA	NA	NA	NA	NA	NA	NA	NA	NA	NA	NA	NA	NA	NA	NA	NA	NA	NA
NA	NA	NA	NA	NA	NA	NA	NA	NA	NA	NA	NA	NA	NA	NA	NA	NA	NA	NA	NA	NA	NA	NA	NA	NA	NA	NA	NA	NA	NA	NA	NA	NA	NA	NA	NA	NA	NA
NA	NA	NA	NA	NA	NA	NA	NA	NA	NA	NA	NA	NA	NA	NA	NA	NA	NA	NA	NA	NA	NA	NA	NA	NA	NA	NA	NA	NA	NA	NA	NA	NA	NA	NA	NA	NA	NA
NA	NA	NA	NA	NA	NA	NA	NA	NA	NA	NA	NA	NA	NA	NA	NA	NA	NA	NA	NA	NA	NA	NA	NA	NA	NA	NA	NA	NA	NA	NA	NA	NA	NA	NA	NA	NA	NA
NA	NA	NA	NA	NA	NA	NA	NA	NA	NA	NA	NA	NA	NA	NA	NA	NA	NA	NA	NA	NA	NA	NA	NA	NA	NA	NA	NA	NA	NA	NA	NA	NA	NA	NA	NA	NA	NA
NA	NA	NA	NA	NA	NA	NA	NA	NA	NA	NA	NA	NA	NA	NA	NA	NA	NA	NA	NA	NA	NA	NA	NA	NA	NA	NA	NA	NA	NA	NA	NA	NA	NA	NA	NA	NA	NA
NA	NA	NA	NA	NA	NA	NA	NA	NA	NA	NA	NA	NA	NA	NA	NA	NA	NA	NA	NA	NA	NA	NA	NA	NA	NA	NA	NA	NA	NA	NA	NA	NA	NA	NA	NA	NA	NA
NA	NA	NA	NA	NA	NA	NA	NA	NA	NA	NA	NA	NA	NA	NA	NA	NA	NA	NA	NA	NA	NA	NA	NA	NA	NA	NA	NA	NA	NA	NA	NA	NA	NA	NA	NA	NA	NA
NA	NA	NA	NA	NA	NA	NA	NA	NA	NA	NA	NA	NA	NA	NA	NA	NA	NA	NA	NA	NA	NA	NA	NA	NA	NA	NA	NA	NA	NA	NA	NA	NA	NA	NA	NA	NA	NA
NA	NA	NA	NA	NA	NA	NA	NA	NA	NA	NA	NA	NA	NA	NA	NA	NA	NA	NA	NA	NA	NA	NA	NA	NA	NA	NA	NA	NA	NA	NA	NA	NA	NA	NA	NA	NA	NA
NA	NA	NA	NA	NA	NA	NA	NA	NA	NA	NA	NA	NA	NA	NA	NA	NA	NA	NA	NA	NA	NA	NA	NA	NA	NA	NA	NA	NA	NA	NA	NA	NA	NA	NA	NA	NA	NA
NA	NA	NA	NA	NA	NA	NA	NA	NA	NA	NA	NA	NA	NA	NA	NA	NA	NA	NA	NA	NA	NA	NA	NA	NA	NA	NA	NA	NA	NA	NA	NA	NA	NA	NA	NA	NA	NA
NA	NA	NA	NA	NA	NA	NA	NA	NA	NA	NA	NA	NA	NA	NA	NA	NA	NA	NA	NA	NA	NA	NA	NA	NA	NA	NA	NA	NA	NA	NA	NA	NA	NA	NA	NA	NA	NA
NA	NA	NA	NA	NA	NA	NA	NA	NA	NA	NA	NA	NA	NA	NA	NA	NA	NA	NA	NA	NA	NA	NA	NA	NA	NA	NA	NA	NA	NA	NA	NA	NA	NA	NA	NA	NA	NA
NA	NA	NA	NA	NA	NA	NA	NA	NA	NA	NA	NA	NA	NA	NA	NA	NA	NA	NA	NA	NA	NA	NA	NA	NA	NA	NA	NA	NA	NA	NA	NA	NA	NA	NA	NA	NA	NA
NA	NA	NA	NA	NA	NA	NA	NA	NA	NA	NA	NA	NA	NA	NA	NA	NA	NA	NA	NA	NA	NA	NA	NA	NA	NA	NA	NA	NA	NA	NA	NA	NA	NA	NA	NA	NA	NA
NA	NA	NA	NA	NA	NA	NA	NA	NA	NA	NA	NA	NA	NA	NA	NA	NA	NA	NA	NA	NA	NA	NA	NA	NA	NA	NA	NA	NA	NA	NA	NA	NA	NA	NA	NA	NA	NA
NA	NA	NA	NA	NA	NA	NA	NA	NA	NA	NA	NA	NA	NA	NA	NA	NA	NA	NA	NA	NA	NA	NA	NA	NA	NA	NA	NA	NA	NA	NA	NA	NA	NA	NA	NA	NA	NA
NA	NA	NA	NA	NA	NA	NA	NA	NA	NA	NA	NA	NA	NA	NA	NA	NA	NA	NA	NA	NA	NA	NA	NA	NA	NA	NA	NA	NA	NA	NA	NA	NA	NA	NA	NA	NA	NA
NA	NA	NA	NA	NA	NA	NA	NA	NA	NA	NA	NA	NA	NA	NA	NA	NA	NA	NA	NA	NA	NA	NA	NA	NA	NA	NA	NA	NA	NA	NA	NA	NA	NA	NA	NA	NA	NA
NA	NA	NA	NA	NA	NA	NA	NA	NA	NA	NA	NA	NA	NA	NA	NA	NA	NA	NA	NA	NA	NA	NA	NA	NA	NA	NA	NA	NA	NA	NA	NA	NA	NA	NA	NA	NA	NA
NA	NA	NA	NA	NA	NA	NA	NA	NA	NA	NA	NA	NA	NA	NA	NA	NA	NA	NA	NA	NA	NA	NA	NA	NA	NA	NA	NA	NA	NA	NA	NA	NA	NA	NA	NA	NA	NA
NA	NA	NA	NA	NA	NA	NA	NA	NA	NA	NA	NA	NA	NA	NA	NA	NA	NA	NA	NA	NA	NA	NA	NA	NA	NA	NA	NA	NA	NA	NA	NA	NA	NA	NA	NA	NA	NA
NA	NA	NA	NA	NA	NA	NA	NA	NA	NA	NA	NA	NA	NA	NA	NA	NA	NA	NA	NA	NA	NA	NA	NA	NA	NA	NA	NA	NA	NA	NA	NA	NA	NA	NA	NA	NA	NA
NA	NA	NA	NA	NA	NA	NA	NA	NA	NA	NA	NA	NA	NA	NA	NA	NA	NA	NA	NA	NA	NA	NA	NA	NA	NA	NA	NA	NA	NA	NA	NA	NA	NA	NA	NA	NA	NA
NA	NA	NA	NA	NA	NA	NA	NA	NA	NA	NA	NA	NA	NA	NA	NA	NA	NA	NA	NA	NA	NA	NA	NA	NA	NA	NA	NA	NA	NA	NA	NA	NA	NA	NA	NA	NA	NA
NA	NA	NA	NA	NA	NA	NA	NA	NA	NA	NA	NA	NA	NA	NA	NA	NA	NA	NA	NA	NA	NA	NA	NA	NA	NA	NA	NA	NA	NA	NA	NA	NA	NA	NA	NA	NA	NA
NA	NA	NA	NA	NA	NA	NA	NA	NA	NA	NA	NA	NA	NA	NA	NA	NA	NA	NA	NA	NA	NA	NA	NA	NA	NA	NA	NA	NA	NA	NA	NA	NA	NA	NA	NA	NA	NA
NA	NA	NA	NA	NA	NA	NA	NA	NA	NA	NA	NA	NA	NA	NA	NA	NA	NA	NA	NA	NA	NA	NA	NA	NA	NA	NA	NA	NA	NA	NA	NA	NA	NA	NA	NA	NA	NA
NA	NA	NA	NA	NA	NA	NA	NA	NA	NA	NA	NA	NA	NA	NA	NA	NA	NA	NA	NA	NA	NA	NA	NA	NA	NA	NA	NA	NA	NA	NA	NA	NA	NA	NA	NA	NA	NA
NA	NA	NA	NA	NA	NA	NA	NA	NA	NA	NA	NA	NA	NA	NA	NA	NA	NA	NA	NA	NA	NA	NA	NA	NA	NA	NA	NA	NA	NA	NA	NA	NA	NA	NA	NA	NA	NA
NA	NA	NA	NA	NA	NA	NA	NA	NA	NA	NA	NA	NA	NA	NA	NA	NA	NA	NA	NA	NA	NA	NA	NA	NA	NA	NA	NA	NA	NA	NA	NA	NA	NA	NA	NA	NA	NA
NA	NA	NA	NA	NA	NA	NA	NA	NA	NA	NA	NA	NA	NA	NA	NA	NA	NA	NA	NA	NA	NA	NA	NA	NA	NA	NA	NA	NA	NA	NA	NA	NA	NA	NA	NA	NA	NA
NA	NA	NA	NA	NA	NA	NA	NA	NA	NA	NA	NA	NA	NA	NA	NA	NA	NA	NA	NA	NA	NA	NA	NA	NA	NA	NA	NA	NA	NA	NA	NA	NA	NA	NA	NA	NA	NA
NA	NA	NA	NA	NA	NA	NA	NA	NA	NA	NA	NA	NA	NA	NA	NA	NA	NA	NA	NA	NA	NA	NA	NA	NA	NA	NA	NA	NA	NA	NA	NA	NA	NA	NA	NA	NA	NA
NA	NA	NA	NA	NA	NA	NA	NA	NA	NA	NA	NA	NA	NA	NA	NA	NA	NA	NA	NA	NA	NA	NA	NA	NA	NA	NA	NA	NA	NA	NA	NA	NA	NA	NA	NA	NA	NA
NA	NA	NA	NA	NA	NA	NA	NA	NA	NA	NA	NA	NA	NA	NA	NA	NA	NA	NA	NA	NA	NA	NA	NA	NA	NA	NA	NA	NA	NA	NA	NA	NA	NA	NA	NA	NA	NA
NA	NA	NA	NA	NA	NA	NA	NA	NA	NA	NA	NA	NA	NA	NA	NA	NA	NA	NA	NA	NA	NA	NA	NA	NA	NA	NA	NA	NA	NA	NA	NA	NA	NA	NA	NA	NA	NA
NA	NA	NA	NA	NA	NA	NA	NA	NA	NA	NA	NA	NA	NA	NA	NA	NA	NA	NA	NA	NA	NA	NA	NA	NA	NA	NA	NA	NA	NA	NA	NA	NA	NA	NA	NA	NA	NA
NA	NA	NA	NA	NA	NA	NA	NA	NA	NA	NA	NA	NA	NA	NA	NA	NA	NA	NA	NA	NA	NA	NA	NA	NA	NA	NA	NA	NA	NA	NA	NA	NA	NA	NA	NA	NA	NA
NA	NA	NA	NA	NA	NA	NA	NA	NA	NA	NA	NA	NA	NA	NA	NA	NA	NA	NA	NA	NA	NA	NA	NA	NA	NA	NA	NA	NA	NA	NA	NA	NA	NA	NA	NA	NA	NA
NA	NA	NA	NA	NA	NA	NA	NA	NA	NA	NA	NA	NA	NA	NA	NA	NA	NA	NA	NA	NA	NA	NA	NA	NA	NA	NA	NA	NA	NA	NA	NA	NA	NA	NA	NA	NA	NA
NA	NA	NA	NA	NA	NA	NA	NA	NA	NA	NA	NA	NA	NA	NA	NA	NA	NA	NA	NA	NA	NA	NA	NA	NA	NA	NA	NA	NA	NA	NA	NA	NA	NA	NA	NA	NA	NA
NA	NA	NA	NA	NA	NA	NA	NA	NA	NA	NA	NA	NA	NA	NA	NA	NA	NA	NA	NA	NA	NA	NA	NA	NA	NA	NA	NA	NA	NA	NA	NA	NA	NA	NA	NA	NA	NA
NA	NA	NA	NA	NA	NA	NA	NA	NA	NA	NA	NA	NA	NA	NA	NA	NA	NA	NA	NA	NA	NA	NA	NA	NA	NA	NA	NA	NA	NA	NA	NA	NA	NA	NA	NA	NA	NA
NA	NA	NA	NA	NA	NA	NA	NA	NA	NA	NA	NA	NA	NA	NA	NA	NA	NA	NA	NA	NA	NA	NA	NA	NA	NA	NA	NA	NA	NA	NA	NA	NA	NA	NA	NA	NA	NA
NA	NA	NA	NA	NA	NA	NA	NA	NA	NA	NA	NA	NA	NA	NA	NA	NA	NA	NA	NA	NA	NA	NA	NA	NA	NA	NA	NA	NA	NA	NA	NA	NA	NA	NA	NA	NA	NA
NA	NA	NA	NA	NA	NA	NA	NA	NA	NA	NA	NA	NA	NA	NA	NA	NA	NA	NA	NA	NA	NA	NA	NA	NA	NA	NA	NA	NA	NA	NA	NA	NA	NA	NA	NA	NA	NA
NA	NA	NA	NA	NA	NA	NA	NA	NA	NA	NA	NA	NA	NA	NA	NA	NA	NA	NA	NA	NA	NA	NA	NA	NA	NA	NA	NA	NA	NA	NA	NA	NA	NA	NA	NA	NA	NA
NA	NA	NA	NA	NA	NA	NA	NA	NA	NA	NA	NA	NA	NA	NA	NA	NA	NA	NA	NA	NA	NA	NA	NA	NA	NA	NA	NA	NA	NA	NA	NA	NA	NA	NA	NA	NA	NA
NA	NA	NA	NA	NA	NA	NA	NA	NA	NA	NA	NA	NA	NA	NA	NA	NA	NA	NA	NA	NA	NA	NA	NA	NA	NA	NA	NA	NA	NA	NA	NA	NA	NA	NA	NA	NA	NA
NA	NA	NA	NA	NA	NA	NA	NA	NA	NA	NA	NA	NA	NA	NA	NA	NA	NA	NA	NA	NA	NA	NA	NA	NA	NA	NA	NA	NA	NA	NA	NA	NA	NA	NA	NA	NA	NA
NA	NA	NA	NA	NA	NA	NA	NA	NA	NA	NA	NA	NA	NA	NA	NA	NA	NA	NA	NA	NA	NA	NA	NA	NA	NA	NA	NA	NA	NA	NA	NA	NA	NA	NA	NA	NA	NA
NA	NA	NA	NA	NA	NA	NA	NA	NA	NA	NA	NA	NA	NA	NA	NA	NA	NA	NA	NA	NA	NA	NA	NA	NA	NA	NA	NA	NA	NA	NA	NA	NA	NA	NA	NA	NA	NA
NA	NA	NA	NA	NA	NA	NA	NA	NA	NA	NA	NA	NA	NA	NA	NA	NA	NA	NA	NA	NA	NA	NA	NA	NA	NA	NA	NA	NA	NA	NA	NA	NA	NA	NA	NA	NA	NA
NA	NA	NA	NA	NA	NA	NA	NA	NA	NA	NA	NA	NA	NA	NA	NA	NA	NA	NA	NA	NA	NA	NA	NA	NA	NA	NA	NA	NA	NA	NA	NA	NA	NA	NA	NA	NA	NA
NA	NA	NA	NA	NA	NA	NA	NA	NA	NA	NA	NA	NA	NA	NA	NA	NA	NA	NA	NA	NA	NA	NA	NA	NA	NA	NA	NA	NA	NA	NA	NA	NA	NA	NA	NA	NA	NA
NA	NA	NA	NA	NA	NA	NA	NA	NA	NA	NA	NA	NA	NA	NA	NA	NA	NA	NA	NA	NA	NA	NA	NA	NA	NA	NA	NA	NA	NA	NA	NA	NA	NA	NA	NA	NA	NA
NA	NA	NA	NA	NA	NA	NA	NA	NA	NA	NA	NA	NA	NA	NA	NA	NA	NA	NA	NA	NA	NA	NA	NA	NA	NA	NA	NA	NA	NA	NA	NA	NA	NA	NA	NA	NA	NA
NA	NA	NA	NA	NA	NA	NA	NA	NA	NA	NA	NA	NA	NA	NA	NA	NA	NA	NA	NA	NA	NA	NA	NA	NA	NA	NA	NA	NA	NA	NA	NA	NA	NA	NA	NA	NA	NA
NA	NA	NA	NA	NA	NA	NA	NA	NA	NA	NA	NA	NA	NA	NA	NA	NA	NA	NA	NA	NA	NA	NA	NA	NA	NA	NA	NA	NA	NA	NA	NA	NA	NA	NA	NA	NA	NA
NA	NA	NA	NA	NA	NA	NA	NA	NA	NA	NA	NA	NA	NA	NA	NA	NA	NA	NA	NA	NA	NA	NA	NA	NA	NA	NA	NA	NA	NA	NA	NA	NA	NA	NA	NA	NA	NA
NA	NA	NA	NA	NA	NA	NA	NA	NA	NA	NA	NA	NA	NA	NA	NA	NA	NA	NA	NA	NA	NA	NA	NA	NA	NA	NA	NA	NA	NA	NA	NA	NA	NA	NA	NA	NA	NA
NA	NA	NA	NA	NA	NA	NA	NA	NA	NA	NA	NA	NA	NA	NA	NA	NA	NA	NA	NA	NA	NA	NA	NA	NA	NA	NA	NA	NA	NA	NA	NA	NA	NA	NA	NA	NA	NA
NA	NA	NA	NA	NA	NA	NA	NA	NA	NA	NA	NA	NA	NA	NA	NA	NA	NA	NA	NA	NA	NA	NA	NA	NA	NA	NA	NA	NA	NA	NA	NA	NA	NA	NA	NA	NA	NA
NA	NA	NA	NA	NA	NA	NA	NA	NA	NA	NA	NA	NA	NA	NA	NA	NA	NA	NA	NA	NA	NA	NA	NA	NA	NA	NA	NA	NA	NA	NA	NA	NA	NA	NA	NA	NA	NA
NA	NA	NA	NA	NA	NA	NA	NA	NA	NA	NA	NA	NA	NA	NA	NA	NA	NA	NA	NA	NA	NA	NA	NA	NA	NA	NA	NA	NA	NA	NA	NA	NA	NA	NA	NA	NA	NA
NA	NA	NA	NA	NA	NA	NA	NA	NA	NA	NA	NA	NA	NA	NA	NA	NA	NA	NA	NA	NA	NA	NA	NA	NA	NA	NA	NA	NA	NA	NA	NA	NA	NA	NA	NA	NA	NA
NA	NA	NA	NA	NA	NA	NA	NA	NA	NA	NA	NA	NA	NA	NA	NA	NA	NA	NA	NA	NA	NA	NA	NA	NA	NA	NA	NA	NA	NA	NA	NA	NA	NA	NA	NA	NA	NA
NA	NA	NA	NA	NA	NA	NA	NA	NA	NA	NA	NA	NA	NA	NA	NA	NA	NA	NA	NA	NA	NA	NA	NA	NA	NA	NA	NA	NA	NA	NA	NA	NA	NA	NA	NA	NA	NA
NA	NA	NA	NA	NA	NA	NA	NA	NA	NA	NA	NA	NA	NA	NA	NA	NA	NA	NA	NA	NA	NA	NA	NA	NA	NA	NA	NA	NA	NA	NA	NA	NA	NA	NA	NA	NA	NA
NA	NA	NA	NA	NA	NA	NA	NA	NA	NA	NA	NA	NA	NA	NA	NA	NA	NA	NA	NA	NA	NA	NA	NA	NA	NA	NA	NA	NA	NA	NA	NA	NA	NA	NA	NA	NA	NA
NA	NA	NA	NA	NA	NA	NA	NA	NA	NA	NA	NA	NA	NA	NA	NA	NA	NA	NA	NA	NA	NA	NA	NA	NA	NA	NA	NA	NA	NA	NA	NA	NA	NA	NA	NA	NA	NA
NA	NA	NA	NA	NA	NA	NA	NA	NA	NA	NA	NA	NA	NA	NA	NA	NA	NA	NA	NA	NA	NA	NA	NA	NA	NA	NA	NA	NA	NA	NA	NA	NA	NA	NA	NA	NA	NA
NA	NA	NA	NA	NA	NA	NA	NA	NA	NA	NA	NA	NA	NA	NA	NA	NA	NA	NA	NA	NA	NA	NA	NA	NA	NA	NA	NA	NA	NA	NA	NA	NA	NA	NA	NA	NA	NA
NA	NA	NA	NA	NA	NA	NA	NA	NA	NA	NA	NA	NA	NA	NA	NA	NA	NA	NA	NA	NA	NA	NA	NA	NA	NA	NA	NA	NA	NA	NA	NA	NA	NA	NA	NA	NA	NA
NA	NA	NA	NA	NA	NA	NA	NA	NA	NA	NA	NA	NA	NA	NA	NA	NA	NA	NA	NA	NA	NA	NA	NA	NA	NA	NA	NA	NA	NA	NA	NA	NA	NA	NA	NA	NA	NA
NA	NA	NA	NA	NA	NA	NA	NA	NA	NA	NA	NA	NA	NA	NA	NA	NA	NA	NA	NA	NA	NA	NA	NA	NA	NA	NA	NA	NA	NA	NA	NA	NA	NA	NA	NA	NA	NA
NA	NA	NA	NA	NA	NA	NA	NA	NA	NA	NA	NA	NA	NA	NA	NA	NA	NA	NA	NA	NA	NA	NA	NA	NA	NA	NA	NA	NA	NA	NA	NA	NA	NA	NA	NA	NA	NA
NA	NA	NA	NA	NA	NA	NA	NA	NA	NA	NA	NA	NA	NA	NA	NA	NA	NA	NA	NA	NA	NA	NA	NA	NA	NA	NA	NA	NA	NA	NA	NA	NA	NA	NA	NA	NA	NA
NA	NA	NA	NA	NA	NA	NA	NA	NA	NA	NA	NA	NA	NA	NA	NA	NA	NA	NA	NA	NA	NA	NA	NA	NA	NA	NA	NA	NA	NA	NA	NA	NA	NA	NA	NA	NA	NA
NA	NA	NA	NA	NA	NA	NA	NA	NA	NA	NA	NA	NA	NA	NA	NA	NA	NA	NA	NA	NA	NA	NA	NA	NA	NA	NA	NA	NA	NA	NA	NA	NA	NA	NA	NA	NA	NA
NA	NA	NA	NA	NA	NA	NA	NA	NA	NA	NA	NA	NA	NA	NA	NA	NA	NA	NA	NA	NA	NA	NA	NA	NA	NA	NA	NA	NA	NA	NA	NA	NA	NA	NA	NA	NA	NA
NA	NA	NA	NA	NA	NA	NA	NA	NA	NA	NA	NA	NA	NA	NA	NA	NA	NA	NA	NA	NA	NA	NA	NA	NA	NA	NA	NA	NA	NA	NA	NA	NA	NA	NA	NA	NA	NA
NA	NA	NA	NA	NA	NA	NA	NA	NA	NA	NA	NA	NA	NA	NA	NA	NA	NA	NA	NA	NA	NA	NA	NA	NA	NA	NA	NA	NA	NA	NA	NA	NA	NA	NA	NA	NA	NA
NA	NA	NA	NA	NA	NA	NA	NA	NA	NA	NA	NA	NA	NA	NA	NA	NA	NA	NA	NA	NA	NA	NA	NA	NA	NA	NA	NA	NA	NA	NA	NA	NA	NA	NA	NA	NA	NA
NA	NA	NA	NA	NA	NA	NA	NA	NA	NA	NA	NA	NA	NA	NA	NA	NA	NA	NA	NA	NA	NA	NA	NA	NA	NA	NA	NA	NA	NA	NA	NA	NA	NA	NA	NA	NA	NA
NA	NA	NA	NA	NA	NA	NA	NA	NA	NA	NA	NA	NA	NA	NA	NA	NA	NA	NA	NA	NA	NA	NA	NA	NA	NA	NA	NA	NA	NA	NA	NA	NA	NA	NA	NA	NA	NA
NA	NA	NA	NA	NA	NA	NA	NA	NA	NA	NA	NA	NA	NA	NA	NA	NA	NA	NA	NA	NA	NA	NA	NA	NA	NA	NA	NA	NA	NA	NA	NA	NA	NA	NA	NA	NA	NA
NA	NA	NA	NA	NA	NA	NA	NA	NA	NA	NA	NA	NA	NA	NA	NA	NA	NA	NA	NA	NA	NA	NA	NA	NA	NA	NA	NA	NA	NA	NA	NA	NA	NA	NA	NA	NA	NA
NA	NA	NA	NA	NA	NA	NA	NA	NA	NA	NA	NA	NA	NA	NA	NA	NA	NA	NA	NA	NA	NA	NA	NA	NA	NA	NA	NA	NA	NA	NA	NA	NA	NA	NA	NA	NA	NA
NA	NA	NA	NA	NA	NA	NA	NA	NA	NA	NA	NA	NA	NA	NA	NA	NA	NA	NA	NA	NA	NA	NA	NA	NA	NA	NA	NA	NA	NA	NA	NA	NA	NA	NA	NA	NA	NA
NA	NA	NA	NA	NA	NA	NA	NA	NA	NA	NA	NA	NA	NA	NA	NA	NA	NA	NA	NA	NA	NA	NA	NA	NA	NA	NA	NA	NA	NA	NA	NA	NA	NA	NA	NA	NA	NA
NA	NA	NA	NA	NA	NA	NA	NA	NA	NA	NA	NA	NA	NA	NA	NA	NA	NA	NA	NA	NA	NA	NA	NA	NA	NA	NA	NA	NA	NA	NA	NA	NA	NA	NA	NA	NA	NA
NA	NA	NA	NA	NA	NA	NA	NA	NA	NA	NA	NA	NA	NA	NA	NA	NA	NA	NA	NA	NA	NA	NA	NA	NA	NA	NA	NA	NA	NA	NA	NA	NA	NA	NA	NA	NA	NA
NA	NA	NA	NA	NA	NA	NA	NA	NA	NA	NA	NA	NA	NA	NA	NA	NA	NA	NA	NA	NA	NA	NA	NA	NA	NA	NA	NA	NA	NA	NA	NA	NA	NA	NA	NA	NA	NA
NA	NA	NA	NA	NA	NA	NA	NA	NA	NA	NA	NA	NA	NA	NA	NA	NA	NA	NA	NA	NA	NA	NA	NA	NA	NA	NA	NA	NA	NA	NA	NA	NA	NA	NA	NA	NA	NA
NA	NA	NA	NA	NA	NA	NA	NA	NA	NA	NA	NA	NA	NA	NA	NA	NA	NA	NA	NA	NA	NA	NA	NA	NA	NA	NA	NA	NA	NA	NA	NA	NA	NA	NA	NA	NA	NA
NA	NA	NA	NA	NA	NA	NA	NA	NA	NA	NA	NA	NA	NA	NA	NA	NA	NA	NA	NA	NA	NA	NA	NA	NA	NA	NA	NA	NA	NA	NA	NA	NA	NA	NA	NA	NA	NA
NA	NA	NA	NA	NA	NA	NA	NA	NA	NA	NA	NA	NA	NA	NA	NA	NA	NA	NA	NA	NA	NA	NA	NA	NA	NA	NA	NA	NA	NA	NA	NA	NA	NA	NA	NA	NA	NA
NA	NA	NA	NA	NA	NA	NA	NA	NA	NA	NA	NA	NA	NA	NA	NA	NA	NA	NA	NA	NA	NA	NA	NA	NA	NA	NA	NA	NA	NA	NA	NA	NA	NA	NA	NA	NA	NA
NA	NA	NA	NA	NA	NA	NA	NA	NA	NA	NA	NA	NA	NA	NA	NA	NA	NA	NA	NA	NA	NA	NA	NA	NA	NA	NA	NA	NA	NA	NA	NA	NA	NA	NA	NA	NA	NA
NA	NA	NA	NA	NA	NA	NA	NA	NA	NA	NA	NA	NA	NA	NA	NA	NA	NA	NA	NA	NA	NA	NA	NA	NA	NA	NA	NA	NA	NA	NA	NA	NA	NA	NA	NA	NA	NA
NA	NA	NA	NA	NA	NA	NA	NA	NA	NA	NA	NA	NA	NA	NA	NA	NA	NA	NA	NA	NA	NA	NA	NA	NA	NA	NA	NA	NA	NA	NA	NA	NA	NA	NA	NA	NA	NA
NA	NA	NA	NA	NA	NA	NA	NA	NA	NA	NA	NA	NA	NA	NA	NA	NA	NA	NA	NA	NA	NA	NA	NA	NA	NA	NA	NA	NA	NA	NA	NA	NA	NA	NA	NA	NA	NA
NA	NA	NA	NA	NA	NA	NA	NA	NA	NA	NA	NA	NA	NA	NA	NA	NA	NA	NA	NA	NA	NA	NA	NA	NA	NA	NA	NA	NA	NA	NA	NA	NA	NA	NA	NA	NA	NA
NA	NA	NA	NA	NA	NA	NA	NA	NA	NA	NA	NA	NA	NA	NA	NA	NA	NA	NA	NA	NA	NA	NA	NA	NA	NA	NA	NA	NA	NA	NA	NA	NA	NA	NA	NA	NA	NA
NA	NA	NA	NA	NA	NA	NA	NA	NA	NA	NA	NA	NA	NA	NA	NA	NA	NA	NA	NA	NA	NA	NA	NA	NA	NA	NA	NA	NA	NA	NA	NA	NA	NA	NA	NA	NA	NA
NA	NA	NA	NA	NA	NA	NA	NA	NA	NA	NA	NA	NA	NA	NA	NA	NA	NA	NA	NA	NA	NA	NA	NA	NA	NA	NA	NA	NA	NA	NA	NA	NA	NA	NA	NA	NA	NA
NA	NA	NA	NA	NA	NA	NA	NA	NA	NA	NA	NA	NA	NA	NA	NA	NA	NA	NA	NA	NA	NA	NA	NA	NA	NA	NA	NA	NA	NA	NA	NA	NA	NA	NA	NA	NA	NA
NA	NA	NA	NA	NA	NA	NA	NA	NA	NA	NA	NA	NA	NA	NA	NA	NA	NA	NA	NA	NA	NA	NA	NA	NA	NA	NA	NA	NA	NA	NA	NA	NA	NA	NA	NA	NA	NA
NA	NA	NA	NA	NA	NA	NA	NA	NA	NA	NA	NA	NA	NA	NA	NA	NA	NA	NA	NA	NA	NA	NA	NA	NA	NA	NA	NA	NA	NA	NA	NA	NA	NA	NA	NA	NA	NA
NA	NA	NA	NA	NA	NA	NA	NA	NA	NA	NA	NA	NA	NA	NA	NA	NA	NA	NA	NA	NA	NA	NA	NA	NA	NA	NA	NA	NA	NA	NA	NA	NA	NA	NA	NA	NA	NA
NA	NA	NA	NA	NA	NA	NA	NA	NA	NA	NA	NA	NA	NA	NA	NA	NA	NA	NA	NA	NA	NA	NA	NA	NA	NA	NA	NA	NA	NA	NA	NA	NA	NA	NA	NA	NA	NA
NA	NA	NA	NA	NA	NA	NA	NA	NA	NA	NA	NA	NA	NA	NA	NA	NA	NA	NA	NA	NA	NA	NA	NA	NA	NA	NA	NA	NA	NA	NA	NA	NA	NA	NA	NA	NA	NA
NA	NA	NA	NA	NA	NA	NA	NA	NA	NA	NA	NA	NA	NA	NA	NA	NA	NA	NA	NA	NA	NA	NA	NA	NA	NA	NA	NA	NA	NA	NA	NA	NA	NA	NA	NA	NA	NA
NA	NA	NA	NA	NA	NA	NA	NA	NA	NA	NA	NA	NA	NA	NA	NA	NA	NA	NA	NA	NA	NA	NA	NA	NA	NA	NA	NA	NA	NA	NA	NA	NA	NA	NA	NA	NA	NA
NA	NA	NA	NA	NA	NA	NA	NA	NA	NA	NA	NA	NA	NA	NA	NA	NA	NA	NA	NA	NA	NA	NA	NA	NA	NA	NA	NA	NA	NA	NA	NA	NA	NA	NA	NA	NA	NA
NA	NA	NA	NA	NA	NA	NA	NA	NA	NA	NA	NA	NA	NA	NA	NA	NA	NA	NA	NA	NA	NA	NA	NA	NA	NA	NA	NA	NA	NA	NA	NA	NA	NA	NA	NA	NA	NA
NA	NA	NA	NA	NA	NA	NA	NA	NA	NA	NA	NA	NA	NA	NA	NA	NA	NA	NA	NA	NA	NA	NA	NA	NA	NA	NA	NA	NA	NA	NA	NA	NA	NA	NA	NA	NA	NA
NA	NA	NA	NA	NA	NA	NA	NA	NA	NA	NA	NA	NA	NA	NA	NA	NA	NA	NA	NA	NA	NA	NA	NA	NA	NA	NA	NA	NA	NA	NA	NA	NA	NA	NA	NA	NA	NA
NA	NA	NA	NA	NA	NA	NA	NA	NA	NA	NA	NA	NA	NA	NA	NA	NA	NA	NA	NA	NA	NA	NA	NA	NA	NA	NA	NA	NA	NA	NA	NA	NA	NA	NA	NA	NA	NA
NA	NA	NA	NA	NA	NA	NA	NA	NA	NA	NA	NA	NA	NA	NA	NA	NA	NA	NA	NA	NA	NA	NA	NA	NA	NA	NA	NA	NA	NA	NA	NA	NA	NA	NA	NA	NA	NA
NA	NA	NA	NA	NA	NA	NA	NA	NA	NA	NA	NA	NA	NA	NA	NA	NA	NA	NA	NA	NA	NA	NA	NA	NA	NA	NA	NA	NA	NA	NA	NA	NA	NA	NA	NA	NA	NA
NA	NA	NA	NA	NA	NA	NA	NA	NA	NA	NA	NA	NA	NA	NA	NA	NA	NA	NA	NA	NA	NA	NA	NA	NA	NA	NA	NA	NA	NA	NA	NA	NA	NA	NA	NA	NA	NA
NA	NA	NA	NA	NA	NA	NA	NA	NA	NA	NA	NA	NA	NA	NA	NA	NA	NA	NA	NA	NA	NA	NA	NA	NA	NA	NA	NA	NA	NA	NA	NA	NA	NA	NA	NA	NA	NA
NA	NA	NA	NA	NA	NA	NA	NA	NA	NA	NA	NA	NA	NA	NA	NA	NA	NA	NA	NA	NA	NA	NA	NA	NA	NA	NA	NA	NA	NA	NA	NA	NA	NA	NA	NA	NA	NA
NA	NA	NA	NA	NA	NA	NA	NA	NA	NA	NA	NA	NA	NA	NA	NA	NA	NA	NA	NA	NA	NA	NA	NA	NA	NA	NA	NA	NA	NA	NA	NA	NA	NA	NA	NA	NA	NA
NA	NA	NA	NA	NA	NA	NA	NA	NA	NA	NA	NA	NA	NA	NA	NA	NA	NA	NA	NA	NA	NA	NA	NA	NA	NA	NA	NA	NA	NA	NA	NA	NA	NA	NA	NA	NA	NA
NA	NA	NA	NA	NA	NA	NA	NA	NA	NA	NA	NA	NA	NA	NA	NA	NA	NA	NA	NA	NA	NA	NA	NA	NA	NA	NA	NA	NA	NA	NA	NA	NA	NA	NA	NA	NA	NA
NA	NA	NA	NA	NA	NA	NA	NA	NA	NA	NA	NA	NA	NA	NA	NA	NA	NA	NA	NA	NA	NA	NA	NA	NA	NA	NA	NA	NA	NA	NA	NA	NA	NA	NA	NA	NA	NA
NA	NA	NA	NA	NA	NA	NA	NA	NA	NA	NA	NA	NA	NA	NA	NA	NA	NA	NA	NA	NA	NA	NA	NA	NA	NA	NA	NA	NA	NA	NA	NA	NA	NA	NA	NA	NA	NA
NA	NA	NA	NA	NA	NA	NA	NA	NA	NA	NA	NA	NA	NA	NA	NA	NA	NA	NA	NA	NA	NA	NA	NA	NA	NA	NA	NA	NA	NA	NA	NA	NA	NA	NA	NA	NA	NA
NA	NA	NA	NA	NA	NA	NA	NA	NA	NA	NA	NA	NA	NA	NA	NA	NA	NA	NA	NA	NA	NA	NA	NA	NA	NA	NA	NA	NA	NA	NA	NA	NA	NA	NA	NA	NA	NA
NA	NA	NA	NA	NA	NA	NA	NA	NA	NA	NA	NA	NA	NA	NA	NA	NA	NA	NA	NA	NA	NA	NA	NA	NA	NA	NA	NA	NA	NA	NA	NA	NA	NA	NA	NA	NA	NA
NA	NA	NA	NA	NA	NA	NA	NA	NA	NA	NA	NA	NA	NA	NA	NA	NA	NA	NA	NA	NA	NA	NA	NA	NA	NA	NA	NA	NA	NA	NA	NA	NA	NA	NA	NA	NA	NA
NA	NA	NA	NA	NA	NA	NA	NA	NA	NA	NA	NA	NA	NA	NA	NA	NA	NA	NA	NA	NA	NA	NA	NA	NA	NA	NA	NA	NA	NA	NA	NA	NA	NA	NA	NA	NA	NA
NA	NA	NA	NA	NA	NA	NA	NA	NA	NA	NA	NA	NA	NA	NA	NA	NA	NA	NA	NA	NA	NA	NA	NA	NA	NA	NA	NA	NA	NA	NA	NA	NA	NA	NA	NA	NA	NA
NA	NA	NA	NA	NA	NA	NA	NA	NA	NA	NA	NA	NA	NA	NA	NA	NA	NA	NA	NA	NA	NA	NA	NA	NA	NA	NA	NA	NA	NA	NA	NA	NA	NA	NA	NA	NA	NA
NA	NA	NA	NA	NA	NA	NA	NA	NA	NA	NA	NA	NA	NA	NA	NA	NA	NA	NA	NA	NA	NA	NA	NA	NA	NA	NA	NA	NA	NA	NA	NA	NA	NA	NA	NA	NA	NA
NA	NA	NA	NA	NA	NA	NA	NA	NA	NA	NA	NA	NA	NA	NA	NA	NA	NA	NA	NA	NA	NA	NA	NA	NA	NA	NA	NA	NA	NA	NA	NA	NA	NA	NA	NA	NA	NA
NA	NA	NA	NA	NA	NA	NA	NA	NA	NA	NA	NA	NA	NA	NA	NA	NA	NA	NA	NA	NA	NA	NA	NA	NA	NA	NA	NA	NA	NA	NA	NA	NA	NA	NA	NA	NA	NA
NA	NA	NA	NA	NA	NA	NA	NA	NA	NA	NA	NA	NA	NA	NA	NA	NA	NA	NA	NA	NA	NA	NA	NA	NA	NA	NA	NA	NA	NA	NA	NA	NA	NA	NA	NA	NA	NA
NA	NA	NA	NA	NA	NA	NA	NA	NA	NA	NA	NA	NA	NA	NA	NA	NA	NA	NA	NA	NA	NA	NA	NA	NA	NA	NA	NA	NA	NA	NA	NA	NA	NA	NA	NA	NA	NA
NA	NA	NA	NA	NA	NA	NA	NA	NA	NA	NA	NA	NA	NA	NA	NA	NA	NA	NA	NA	NA	NA	NA	NA	NA	NA	NA	NA	NA	NA	NA	NA	NA	NA	NA	NA	NA	NA
NA	NA	NA	NA	NA	NA	NA	NA	NA	NA	NA	NA	NA	NA	NA	NA	NA	NA	NA	NA	NA	NA	NA	NA	NA	NA	NA	NA	NA	NA	NA	NA	NA	NA	NA	NA	NA	NA
NA	NA	NA	NA	NA	NA	NA	NA	NA	NA	NA	NA	NA	NA	NA	NA	NA	NA	NA	NA	NA	NA	NA	NA	NA	NA	NA	NA	NA	NA	NA	NA	NA	NA	NA	NA	NA	NA
NA	NA	NA	NA	NA	NA	NA	NA	NA	NA	NA	NA	NA	NA	NA	NA	NA	NA	NA	NA	NA	NA	NA	NA	NA	NA	NA	NA	NA	NA	NA	NA	NA	NA	NA	NA	NA	NA
NA	NA	NA	NA	NA	NA	NA	NA	NA	NA	NA	NA	NA	NA	NA	NA	NA	NA	NA	NA	NA	NA	NA	NA	NA	NA	NA	NA	NA	NA	NA	NA	NA	NA	NA	NA	NA	NA
NA	NA	NA	NA	NA	NA	NA	NA	NA	NA	NA	NA	NA	NA	NA	NA	NA	NA	NA	NA	NA	NA	NA	NA	NA	NA	NA	NA	NA	NA	NA	NA	NA	NA	NA	NA	NA	NA
NA	NA	NA	NA	NA	NA	NA	NA	NA	NA	NA	NA	NA	NA	NA	NA	NA	NA	NA	NA	NA	NA	NA	NA	NA	NA	NA	NA	NA	NA	NA	NA	NA	NA	NA	NA	NA	NA
NA	NA	NA	NA	NA	NA	NA	NA	NA	NA	NA	NA	NA	NA	NA	NA	NA	NA	NA	NA	NA	NA	NA	NA	NA	NA	NA	NA	NA	NA	NA	NA	NA	NA	NA	NA	NA	NA
NA	NA	NA	NA	NA	NA	NA	NA	NA	NA	NA	NA	NA	NA	NA	NA	NA	NA	NA	NA	NA	NA	NA	NA	NA	NA	NA	NA	NA	NA	NA	NA	NA	NA	NA	NA	NA	NA
NA	NA	NA	NA	NA	NA	NA	NA	NA	NA	NA	NA	NA	NA	NA	NA	NA	NA	NA	NA	NA	NA	NA	NA	NA	NA	NA	NA	NA	NA	NA	NA	NA	NA	NA	NA	NA	NA
NA	NA	NA	NA	NA	NA	NA	NA	NA	NA	NA	NA	NA	NA	NA	NA	NA	NA	NA	NA	NA	NA	NA	NA	NA	NA	NA	NA	NA	NA	NA	NA	NA	NA	NA	NA	NA	NA
NA	NA	NA	NA	NA	NA	NA	NA	NA	NA	NA	NA	NA	NA	NA	NA	NA	NA	NA	NA	NA	NA	NA	NA	NA	NA	NA	NA	NA	NA	NA	NA	NA	NA	NA	NA	NA	NA
NA	NA	NA	NA	NA	NA	NA	NA	NA	NA	NA	NA	NA	NA	NA	NA	NA	NA	NA	NA	NA	NA	NA	NA	NA	NA	NA	NA	NA	NA	NA	NA	NA	NA	NA	NA	NA	NA
NA	NA	NA	NA	NA	NA	NA	NA	NA	NA	NA	NA	NA	NA	NA	NA	NA	NA	NA	NA	NA	NA	NA	NA	NA	NA	NA	NA	NA	NA	NA	NA	NA	NA	NA	NA	NA	NA
NA	NA	NA	NA	NA	NA	NA	NA	NA	NA	NA	NA	NA	NA	NA	NA	NA	NA	NA	NA	NA	NA	NA	NA	NA	NA	NA	NA	NA	NA	NA	NA	NA	NA	NA	NA	NA	NA
NA	NA	NA	NA	NA	NA	NA	NA	NA	NA	NA	NA	NA	NA	NA	NA	NA	NA	NA	NA	NA	NA	NA	NA	NA	NA	NA	NA	NA	NA	NA	NA	NA	NA	NA	NA	NA	NA
NA	NA	NA	NA	NA	NA	NA	NA	NA	NA	NA	NA	NA	NA	NA	NA	NA	NA	NA	NA	NA	NA	NA	NA	NA	NA	NA	NA	NA	NA	NA	NA	NA	NA	NA	NA	NA	NA
NA	NA	NA	NA	NA	NA	NA	NA	NA	NA	NA	NA	NA	NA	NA	NA	NA	NA	NA	NA	NA	NA	NA	NA	NA	NA	NA	NA	NA	NA	NA	NA	NA	NA	NA	NA	NA	NA
NA	NA	NA	NA	NA	NA	NA	NA	NA	NA	NA	NA	NA	NA	NA	NA	NA	NA	NA	NA	NA	NA	NA	NA	NA	NA	NA	NA	NA	NA	NA	NA	NA	NA	NA	NA	NA	NA
NA	NA	NA	NA	NA	NA	NA	NA	NA	NA	NA	NA	NA	NA	NA	NA	NA	NA	NA	NA	NA	NA	NA	NA	NA	NA	NA	NA	NA	NA	NA	NA	NA	NA	NA	NA	NA	NA
NA	NA	NA	NA	NA	NA	NA	NA	NA	NA	NA	NA	NA	NA	NA	NA	NA	NA	NA	NA	NA	NA	NA	NA	NA	NA	NA	NA	NA	NA	NA	NA	NA	NA	NA	NA	NA	NA
NA	NA	NA	NA	NA	NA	NA	NA	NA	NA	NA	NA	NA	NA	NA	NA	NA	NA	NA	NA	NA	NA	NA	NA	NA	NA	NA	NA	NA	NA	NA	NA	NA	NA	NA	NA	NA	NA
NA	NA	NA	NA	NA	NA	NA	NA	NA	NA	NA	NA	NA	NA	NA	NA	NA	NA	NA	NA	NA	NA	NA	NA	NA	NA	NA	NA	NA	NA	NA	NA	NA	NA	NA	NA	NA	NA
NA	NA	NA	NA	NA	NA	NA	NA	NA	NA	NA	NA	NA	NA	NA	NA	NA	NA	NA	NA	NA	NA	NA	NA	NA	NA	NA	NA	NA	NA	NA	NA	NA	NA	NA	NA	NA	NA
NA	NA	NA	NA	NA	NA	NA	NA	NA	NA	NA	NA	NA	NA	NA	NA	NA	NA	NA	NA	NA	NA	NA	NA	NA	NA	NA	NA	NA	NA	NA	NA	NA	NA	NA	NA	NA	NA
NA	NA	NA	NA	NA	NA	NA	NA	NA	NA	NA	NA	NA	NA	NA	NA	NA	NA	NA	NA	NA	NA	NA	NA	NA	NA	NA	NA	NA	NA	NA	NA	NA	NA	NA	NA	NA	NA
NA	NA	NA	NA	NA	NA	NA	NA	NA	NA	NA	NA	NA	NA	NA	NA	NA	NA	NA	NA	NA	NA	NA	NA	NA	NA	NA	NA	NA	NA	NA	NA	NA	NA	NA	NA	NA	NA
NA	NA	NA	NA	NA	NA	NA	NA	NA	NA	NA	NA	NA	NA	NA	NA	NA	NA	NA	NA	NA	NA	NA	NA	NA	NA	NA	NA	NA	NA	NA	NA	NA	NA	NA	NA	NA	NA
NA	NA	NA	NA	NA	NA	NA	NA	NA	NA	NA	NA	NA	NA	NA	NA	NA	NA	NA	NA	NA	NA	NA	NA	NA	NA	NA	NA	NA	NA	NA	NA	NA	NA	NA	NA	NA	NA
NA	NA	NA	NA	NA	NA	NA	NA	NA	NA	NA	NA	NA	NA	NA	NA	NA	NA	NA	NA	NA	NA	NA	NA	NA	NA	NA	NA	NA	NA	NA	NA	NA	NA	NA	NA	NA	NA
NA	NA	NA	NA	NA	NA	NA	NA	NA	NA	NA	NA	NA	NA	NA	NA	NA	NA	NA	NA	NA	NA	NA	NA	NA	NA	NA	NA	NA	NA	NA	NA	NA	NA	NA	NA	NA	NA
NA	NA	NA	NA	NA	NA	NA	NA	NA	NA	NA	NA	NA	NA	NA	NA	NA	NA	NA	NA	NA	NA	NA	NA	NA	NA	NA	NA	NA	NA	NA	NA	NA	NA	NA	NA	NA	NA
NA	NA	NA	NA	NA	NA	NA	NA	NA	NA	NA	NA	NA	NA	NA	NA	NA	NA	NA	NA	NA	NA	NA	NA	NA	NA	NA	NA	NA	NA	NA	NA	NA	NA	NA	NA	NA	NA
NA	NA	NA	NA	NA	NA	NA	NA	NA	NA	NA	NA	NA	NA	NA	NA	NA	NA	NA	NA	NA	NA	NA	NA	NA	NA	NA	NA	NA	NA	NA	NA	NA	NA	NA	NA	NA	NA
NA	NA	NA	NA	NA	NA	NA	NA	NA	NA	NA	NA	NA	NA	NA	NA	NA	NA	NA	NA	NA	NA	NA	NA	NA	NA	NA	NA	NA	NA	NA	NA	NA	NA	NA	NA	NA	NA
NA	NA	NA	NA	NA	NA	NA	NA	NA	NA	NA	NA	NA	NA	NA	NA	NA	NA	NA	NA	NA	NA	NA	NA	NA	NA	NA	NA	NA	NA	NA	NA	NA	NA	NA	NA	NA	NA
NA	NA	NA	NA	NA	NA	NA	NA	NA	NA	NA	NA	NA	NA	NA	NA	NA	NA	NA	NA	NA	NA	NA	NA	NA	NA	NA	NA	NA	NA	NA	NA	NA	NA	NA	NA	NA	NA
NA	NA	NA	NA	NA	NA	NA	NA	NA	NA	NA	NA	NA	NA	NA	NA	NA	NA	NA	NA	NA	NA	NA	NA	NA	NA	NA	NA	NA	NA	NA	NA	NA	NA	NA	NA	NA	NA
NA	NA	NA	NA	NA	NA	NA	NA	NA	NA	NA	NA	NA	NA	NA	NA	NA	NA	NA	NA	NA	NA	NA	NA	NA	NA	NA	NA	NA	NA	NA	NA	NA	NA	NA	NA	NA	NA
NA	NA	NA	NA	NA	NA	NA	NA	NA	NA	NA	NA	NA	NA	NA	NA	NA	NA	NA	NA	NA	NA	NA	NA	NA	NA	NA	NA	NA	NA	NA	NA	NA	NA	NA	NA	NA	NA
NA	NA	NA	NA	NA	NA	NA	NA	NA	NA	NA	NA	NA	NA	NA	NA	NA	NA	NA	NA	NA	NA	NA	NA	NA	NA	NA	NA	NA	NA	NA	NA	NA	NA	NA	NA	NA	NA
NA	NA	NA	NA	NA	NA	NA	NA	NA	NA	NA	NA	NA	NA	NA	NA	NA	NA	NA	NA	NA	NA	NA	NA	NA	NA	NA	NA	NA	NA	NA	NA	NA	NA	NA	NA	NA	NA
NA	NA	NA	NA	NA	NA	NA	NA	NA	NA	NA	NA	NA	NA	NA	NA	NA	NA	NA	NA	NA	NA	NA	NA	NA	NA	NA	NA	NA	NA	NA	NA	NA	NA	NA	NA	NA	NA
NA	NA	NA	NA	NA	NA	NA	NA	NA	NA	NA	NA	NA	NA	NA	NA	NA	NA	NA	NA	NA	NA	NA	NA	NA	NA	NA	NA	NA	NA	NA	NA	NA	NA	NA	NA	NA	NA
NA	NA	NA	NA	NA	NA	NA	NA	NA	NA	NA	NA	NA	NA	NA	NA	NA	NA	NA	NA	NA	NA	NA	NA	NA	NA	NA	NA	NA	NA	NA	NA	NA	NA	NA	NA	NA	NA
NA	NA	NA	NA	NA	NA	NA	NA	NA	NA	NA	NA	NA	NA	NA	NA	NA	NA	NA	NA	NA	NA	NA	NA	NA	NA	NA	NA	NA	NA	NA	NA	NA	NA	NA	NA	NA	NA
NA	NA	NA	NA	NA	NA	NA	NA	NA	NA	NA	NA	NA	NA	NA	NA	NA	NA	NA	NA	NA	NA	NA	NA	NA	NA	NA	NA	NA	NA	NA	NA	NA	NA	NA	NA	NA	NA
NA	NA	NA	NA	NA	NA	NA	NA	NA	NA	NA	NA	NA	NA	NA	NA	NA	NA	NA	NA	NA	NA	NA	NA	NA	NA	NA	NA	NA	NA	NA	NA	NA	NA	NA	NA	NA	NA
NA	NA	NA	NA	NA	NA	NA	NA	NA	NA	NA	NA	NA	NA	NA	NA	NA	NA	NA	NA	NA	NA	NA	NA	NA	NA	NA	NA	NA	NA	NA	NA	NA	NA	NA	NA	NA	NA
NA	NA	NA	NA	NA	NA	NA	NA	NA	NA	NA	NA	NA	NA	NA	NA	NA	NA	NA	NA	NA	NA	NA	NA	NA	NA	NA	NA	NA	NA	NA	NA	NA	NA	NA	NA	NA	NA
NA	NA	NA	NA	NA	NA	NA	NA	NA	NA	NA	NA	NA	NA	NA	NA	NA	NA	NA	NA	NA	NA	NA	NA	NA	NA	NA	NA	NA	NA	NA	NA	NA	NA	NA	NA	NA	NA
NA	NA	NA	NA	NA	NA	NA	NA	NA	NA	NA	NA	NA	NA	NA	NA	NA	NA	NA	NA	NA	NA	NA	NA	NA	NA	NA	NA	NA	NA	NA	NA	NA	NA	NA	NA	NA	NA
NA	NA	NA	NA	NA	NA	NA	NA	NA	NA	NA	NA	NA	NA	NA	NA	NA	NA	NA	NA	NA	NA	NA	NA	NA	NA	NA	NA	NA	NA	NA	NA	NA	NA	NA	NA	NA	NA
NA	NA	NA	NA	NA	NA	NA	NA	NA	NA	NA	NA	NA	NA	NA	NA	NA	NA	NA	NA	NA	NA	NA	NA	NA	NA	NA	NA	NA	NA	NA	NA	NA	NA	NA	NA	NA	NA
NA	NA	NA	NA	NA	NA	NA	NA	NA	NA	NA	NA	NA	NA	NA	NA	NA	NA	NA	NA	NA	NA	NA	NA	NA	NA	NA	NA	NA	NA	NA	NA	NA	NA	NA	NA	NA	NA
NA	NA	NA	NA	NA	NA	NA	NA	NA	NA	NA	NA	NA	NA	NA	NA	NA	NA	NA	NA	NA	NA	NA	NA	NA	NA	NA	NA	NA	NA	NA	NA	NA	NA	NA	NA	NA	NA
NA	NA	NA	NA	NA	NA	NA	NA	NA	NA	NA	NA	NA	NA	NA	NA	NA	NA	NA	NA	NA	NA	NA	NA	NA	NA	NA	NA	NA	NA	NA	NA	NA	NA	NA	NA	NA	NA
NA	NA	NA	NA	NA	NA	NA	NA	NA	NA	NA	NA	NA	NA	NA	NA	NA	NA	NA	NA	NA	NA	NA	NA	NA	NA	NA	NA	NA	NA	NA	NA	NA	NA	NA	NA	NA	NA
NA	NA	NA	NA	NA	NA	NA	NA	NA	NA	NA	NA	NA	NA	NA	NA	NA	NA	NA	NA	NA	NA	NA	NA	NA	NA	NA	NA	NA	NA	NA	NA	NA	NA	NA	NA	NA	NA
NA	NA	NA	NA	NA	NA	NA	NA	NA	NA	NA	NA	NA	NA	NA	NA	NA	NA	NA	NA	NA	NA	NA	NA	NA	NA	NA	NA	NA	NA	NA	NA	NA	NA	NA	NA	NA	NA
NA	NA	NA	NA	NA	NA	NA	NA	NA	NA	NA	NA	NA	NA	NA	NA	NA	NA	NA	NA	NA	NA	NA	NA	NA	NA	NA	NA	NA	NA	NA	NA	NA	NA	NA	NA	NA	NA
NA	NA	NA	NA	NA	NA	NA	NA	NA	NA	NA	NA	NA	NA	NA	NA	NA	NA	NA	NA	NA	NA	NA	NA	NA	NA	NA	NA	NA	NA	NA	NA	NA	NA	NA	NA	NA	NA
NA	NA	NA	NA	NA	NA	NA	NA	NA	NA	NA	NA	NA	NA	NA	NA	NA	NA	NA	NA	NA	NA	NA	NA	NA	NA	NA	NA	NA	NA	NA	NA	NA	NA	NA	NA	NA	NA
NA	NA	NA	NA	NA	NA	NA	NA	NA	NA	NA	NA	NA	NA	NA	NA	NA	NA	NA	NA	NA	NA	NA	NA	NA	NA	NA	NA	NA	NA	NA	NA	NA	NA	NA	NA	NA	NA
NA	NA	NA	NA	NA	NA	NA	NA	NA	NA	NA	NA	NA	NA	NA	NA	NA	NA	NA	NA	NA	NA	NA	NA	NA	NA	NA	NA	NA	NA	NA	NA	NA	NA	NA	NA	NA	NA
NA	NA	NA	NA	NA	NA	NA	NA	NA	NA	NA	NA	NA	NA	NA	NA	NA	NA	NA	NA	NA	NA	NA	NA	NA	NA	NA	NA	NA	NA	NA	NA	NA	NA	NA	NA	NA	NA
NA	NA	NA	NA	NA	NA	NA	NA	NA	NA	NA	NA	NA	NA	NA	NA	NA	NA	NA	NA	NA	NA	NA	NA	NA	NA	NA	NA	NA	NA	NA	NA	NA	NA	NA	NA	NA	NA
NA	NA	NA	NA	NA	NA	NA	NA	NA	NA	NA	NA	NA	NA	NA	NA	NA	NA	NA	NA	NA	NA	NA	NA	NA	NA	NA	NA	NA	NA	NA	NA	NA	NA	NA	NA	NA	NA
NA	NA	NA	NA	NA	NA	NA	NA	NA	NA	NA	NA	NA	NA	NA	NA	NA	NA	NA	NA	NA	NA	NA	NA	NA	NA	NA	NA	NA	NA	NA	NA	NA	NA	NA	NA	NA	NA
NA	NA	NA	NA	NA	NA	NA	NA	NA	NA	NA	NA	NA	NA	NA	NA	NA	NA	NA	NA	NA	NA	NA	NA	NA	NA	NA	NA	NA	NA	NA	NA	NA	NA	NA	NA	NA	NA
NA	NA	NA	NA	NA	NA	NA	NA	NA	NA	NA	NA	NA	NA	NA	NA	NA	NA	NA	NA	NA	NA	NA	NA	NA	NA	NA	NA	NA	NA	NA	NA	NA	NA	NA	NA	NA	NA
NA	NA	NA	NA	NA	NA	NA	NA	NA	NA	NA	NA	NA	NA	NA	NA	NA	NA	NA	NA	NA	NA	NA	NA	NA	NA	NA	NA	NA	NA	NA	NA	NA	NA	NA	NA	NA	NA
NA	NA	NA	NA	NA	NA	NA	NA	NA	NA	NA	NA	NA	NA	NA	NA	NA	NA	NA	NA	NA	NA	NA	NA	NA	NA	NA	NA	NA	NA	NA	NA	NA	NA	NA	NA	NA	NA
NA	NA	NA	NA	NA	NA	NA	NA	NA	NA	NA	NA	NA	NA	NA	NA	NA	NA	NA	NA	NA	NA	NA	NA	NA	NA	NA	NA	NA	NA	NA	NA	NA	NA	NA	NA	NA	NA
NA	NA	NA	NA	NA	NA	NA	NA	NA	NA	NA	NA	NA	NA	NA	NA	NA	NA	NA	NA	NA	NA	NA	NA	NA	NA	NA	NA	NA	NA	NA	NA	NA	NA	NA	NA	NA	NA
NA	NA	NA	NA	NA	NA	NA	NA	NA	NA	NA	NA	NA	NA	NA	NA	NA	NA	NA	NA	NA	NA	NA	NA	NA	NA	NA	NA	NA	NA	NA	NA	NA	NA	NA	NA	NA	NA
NA	NA	NA	NA	NA	NA	NA	NA	NA	NA	NA	NA	NA	NA	NA	NA	NA	NA	NA	NA	NA	NA	NA	NA	NA	NA	NA	NA	NA	NA	NA	NA	NA	NA	NA	NA	NA	NA
NA	NA	NA	NA	NA	NA	NA	NA	NA	NA	NA	NA	NA	NA	NA	NA	NA	NA	NA	NA	NA	NA	NA	NA	NA	NA	NA	NA	NA	NA	NA	NA	NA	NA	NA	NA	NA	NA
NA	NA	NA	NA	NA	NA	NA	NA	NA	NA	NA	NA	NA	NA	NA	NA	NA	NA	NA	NA	NA	NA	NA	NA	NA	NA	NA	NA	NA	NA	NA	NA	NA	NA	NA	NA	NA	NA
NA	NA	NA	NA	NA	NA	NA	NA	NA	NA	NA	NA	NA	NA	NA	NA	NA	NA	NA	NA	NA	NA	NA	NA	NA	NA	NA	NA	NA	NA	NA	NA	NA	NA	NA	NA	NA	NA
NA	NA	NA	NA	NA	NA	NA	NA	NA	NA	NA	NA	NA	NA	NA	NA	NA	NA	NA	NA	NA	NA	NA	NA	NA	NA	NA	NA	NA	NA	NA	NA	NA	NA	NA	NA	NA	NA
NA	NA	NA	NA	NA	NA	NA	NA	NA	NA	NA	NA	NA	NA	NA	NA	NA	NA	NA	NA	NA	NA	NA	NA	NA	NA	NA	NA	NA	NA	NA	NA	NA	NA	NA	NA	NA	NA
NA	NA	NA	NA	NA	NA	NA	NA	NA	NA	NA	NA	NA	NA	NA	NA	NA	NA	NA	NA	NA	NA	NA	NA	NA	NA	NA	NA	NA	NA	NA	NA	NA	NA	NA	NA	NA	NA
NA	NA	NA	NA	NA	NA	NA	NA	NA	NA	NA	NA	NA	NA	NA	NA	NA	NA	NA	NA	NA	NA	NA	NA	NA	NA	NA	NA	NA	NA	NA	NA	NA	NA	NA	NA	NA	NA
NA	NA	NA	NA	NA	NA	NA	NA	NA	NA	NA	NA	NA	NA	NA	NA	NA	NA	NA	NA	NA	NA	NA	NA	NA	NA	NA	NA	NA	NA	NA	NA	NA	NA	NA	NA	NA	NA
NA	NA	NA	NA	NA	NA	NA	NA	NA	NA	NA	NA	NA	NA	NA	NA	NA	NA	NA	NA	NA	NA	NA	NA	NA	NA	NA	NA	NA	NA	NA	NA	NA	NA	NA	NA	NA	NA
NA	NA	NA	NA	NA	NA	NA	NA	NA	NA	NA	NA	NA	NA	NA	NA	NA	NA	NA	NA	NA	NA	NA	NA	NA	NA	NA	NA	NA	NA	NA	NA	NA	NA	NA	NA	NA	NA
NA	NA	NA	NA	NA	NA	NA	NA	NA	NA	NA	NA	NA	NA	NA	NA	NA	NA	NA	NA	NA	NA	NA	NA	NA	NA	NA	NA	NA	NA	NA	NA	NA	NA	NA	NA	NA	NA
NA	NA	NA	NA	NA	NA	NA	NA	NA	NA	NA	NA	NA	NA	NA	NA	NA	NA	NA	NA	NA	NA	NA	NA	NA	NA	NA	NA	NA	NA	NA	NA	NA	NA	NA	NA	NA	NA
NA	NA	NA	NA	NA	NA	NA	NA	NA	NA	NA	NA	NA	NA	NA	NA	NA	NA	NA	NA	NA	NA	NA	NA	NA	NA	NA	NA	NA	NA	NA	NA	NA	NA	NA	NA	NA	NA
NA	NA	NA	NA	NA	NA	NA	NA	NA	NA	NA	NA	NA	NA	NA	NA	NA	NA	NA	NA	NA	NA	NA	NA	NA	NA	NA	NA	NA	NA	NA	NA	NA	NA	NA	NA	NA	NA
NA	NA	NA	NA	NA	NA	NA	NA	NA	NA	NA	NA	NA	NA	NA	NA	NA	NA	NA	NA	NA	NA	NA	NA	NA	NA	NA	NA	NA	NA	NA	NA	NA	NA	NA	NA	NA	NA
NA	NA	NA	NA	NA	NA	NA	NA	NA	NA	NA	NA	NA	NA	NA	NA	NA	NA	NA	NA	NA	NA	NA	NA	NA	NA	NA	NA	NA	NA	NA	NA	NA	NA	NA	NA	NA	NA
NA	NA	NA	NA	NA	NA	NA	NA	NA	NA	NA	NA	NA	NA	NA	NA	NA	NA	NA	NA	NA	NA	NA	NA	NA	NA	NA	NA	NA	NA	NA	NA	NA	NA	NA	NA	NA	NA
NA	NA	NA	NA	NA	NA	NA	NA	NA	NA	NA	NA	NA	NA	NA	NA	NA	NA	NA	NA	NA	NA	NA	NA	NA	NA	NA	NA	NA	NA	NA	NA	NA	NA	NA	NA	NA	NA
NA	NA	NA	NA	NA	NA	NA	NA	NA	NA	NA	NA	NA	NA	NA	NA	NA	NA	NA	NA	NA	NA	NA	NA	NA	NA	NA	NA	NA	NA	NA	NA	NA	NA	NA	NA	NA	NA
NA	NA	NA	NA	NA	NA	NA	NA	NA	NA	NA	NA	NA	NA	NA	NA	NA	NA	NA	NA	NA	NA	NA	NA	NA	NA	NA	NA	NA	NA	NA	NA	NA	NA	NA	NA	NA	NA
NA	NA	NA	NA	NA	NA	NA	NA	NA	NA	NA	NA	NA	NA	NA	NA	NA	NA	NA	NA	NA	NA	NA	NA	NA	NA	NA	NA	NA	NA	NA	NA	NA	NA	NA	NA	NA	NA
NA	NA	NA	NA	NA	NA	NA	NA	NA	NA	NA	NA	NA	NA	NA	NA	NA	NA	NA	NA	NA	NA	NA	NA	NA	NA	NA	NA	NA	NA	NA	NA	NA	NA	NA	NA	NA	NA
NA	NA	NA	NA	NA	NA	NA	NA	NA	NA	NA	NA	NA	NA	NA	NA	NA	NA	NA	NA	NA	NA	NA	NA	NA	NA	NA	NA	NA	NA	NA	NA	NA	NA	NA	NA	NA	NA
NA	NA	NA	NA	NA	NA	NA	NA	NA	NA	NA	NA	NA	NA	NA	NA	NA	NA	NA	NA	NA	NA	NA	NA	NA	NA	NA	NA	NA	NA	NA	NA	NA	NA	NA	NA	NA	NA
NA	NA	NA	NA	NA	NA	NA	NA	NA	NA	NA	NA	NA	NA	NA	NA	NA	NA	NA	NA	NA	NA	NA	NA	NA	NA	NA	NA	NA	NA	NA	NA	NA	NA	NA	NA	NA	NA
NA	NA	NA	NA	NA	NA	NA	NA	NA	NA	NA	NA	NA	NA	NA	NA	NA	NA	NA	NA	NA	NA	NA	NA	NA	NA	NA	NA	NA	NA	NA	NA	NA	NA	NA	NA	NA	NA
NA	NA	NA	NA	NA	NA	NA	NA	NA	NA	NA	NA	NA	NA	NA	NA	NA	NA	NA	NA	NA	NA	NA	NA	NA	NA	NA	NA	NA	NA	NA	NA	NA	NA	NA	NA	NA	NA
NA	NA	NA	NA	NA	NA	NA	NA	NA	NA	NA	NA	NA	NA	NA	NA	NA	NA	NA	NA	NA	NA	NA	NA	NA	NA	NA	NA	NA	NA	NA	NA	NA	NA	NA	NA	NA	NA
NA	NA	NA	NA	NA	NA	NA	NA	NA	NA	NA	NA	NA	NA	NA	NA	NA	NA	NA	NA	NA	NA	NA	NA	NA	NA	NA	NA	NA	NA	NA	NA	NA	NA	NA	NA	NA	NA
NA	NA	NA	NA	NA	NA	NA	NA	NA	NA	NA	NA	NA	NA	NA	NA	NA	NA	NA	NA	NA	NA	NA	NA	NA	NA	NA	NA	NA	NA	NA	NA	NA	NA	NA	NA	NA	NA
NA	NA	NA	NA	NA	NA	NA	NA	NA	NA	NA	NA	NA	NA	NA	NA	NA	NA	NA	NA	NA	NA	NA	NA	NA	NA	NA	NA	NA	NA	NA	NA	NA	NA	NA	NA	NA	NA
NA	NA	NA	NA	NA	NA	NA	NA	NA	NA	NA	NA	NA	NA	NA	NA	NA	NA	NA	NA	NA	NA	NA	NA	NA	NA	NA	NA	NA	NA	NA	NA	NA	NA	NA	NA	NA	NA
NA	NA	NA	NA	NA	NA	NA	NA	NA	NA	NA	NA	NA	NA	NA	NA	NA	NA	NA	NA	NA	NA	NA	NA	NA	NA	NA	NA	NA	NA	NA	NA	NA	NA	NA	NA	NA	NA
NA	NA	NA	NA	NA	NA	NA	NA	NA	NA	NA	NA	NA	NA	NA	NA	NA	NA	NA	NA	NA	NA	NA	NA	NA	NA	NA	NA	NA	NA	NA	NA	NA	NA	NA	NA	NA	NA
NA	NA	NA	NA	NA	NA	NA	NA	NA	NA	NA	NA	NA	NA	NA	NA	NA	NA	NA	NA	NA	NA	NA	NA	NA	NA	NA	NA	NA	NA	NA	NA	NA	NA	NA	NA	NA	NA
NA	NA	NA	NA	NA	NA	NA	NA	NA	NA	NA	NA	NA	NA	NA	NA	NA	NA	NA	NA	NA	NA	NA	NA	NA	NA	NA	NA	NA	NA	NA	NA	NA	NA	NA	NA	NA	NA
NA	NA	NA	NA	NA	NA	NA	NA	NA	NA	NA	NA	NA	NA	NA	NA	NA	NA	NA	NA	NA	NA	NA	NA	NA	NA	NA	NA	NA	NA	NA	NA	NA	NA	NA	NA	NA	NA
NA	NA	NA	NA	NA	NA	NA	NA	NA	NA	NA	NA	NA	NA	NA	NA	NA	NA	NA	NA	NA	NA	NA	NA	NA	NA	NA	NA	NA	NA	NA	NA	NA	NA	NA	NA	NA	NA
NA	NA	NA	NA	NA	NA	NA	NA	NA	NA	NA	NA	NA	NA	NA	NA	NA	NA	NA	NA	NA	NA	NA	NA	NA	NA	NA	NA	NA	NA	NA	NA	NA	NA	NA	NA	NA	NA
NA	NA	NA	NA	NA	NA	NA	NA	NA	NA	NA	NA	NA	NA	NA	NA	NA	NA	NA	NA	NA	NA	NA	NA	NA	NA	NA	NA	NA	NA	NA	NA	NA	NA	NA	NA	NA	NA
NA	NA	NA	NA	NA	NA	NA	NA	NA	NA	NA	NA	NA	NA	NA	NA	NA	NA	NA	NA	NA	NA	NA	NA	NA	NA	NA	NA	NA	NA	NA	NA	NA	NA	NA	NA	NA	NA
NA	NA	NA	NA	NA	NA	NA	NA	NA	NA	NA	NA	NA	NA	NA	NA	NA	NA	NA	NA	NA	NA	NA	NA	NA	NA	NA	NA	NA	NA	NA	NA	NA	NA	NA	NA	NA	NA
NA	NA	NA	NA	NA	NA	NA	NA	NA	NA	NA	NA	NA	NA	NA	NA	NA	NA	NA	NA	NA	NA	NA	NA	NA	NA	NA	NA	NA	NA	NA	NA	NA	NA	NA	NA	NA	NA
NA	NA	NA	NA	NA	NA	NA	NA	NA	NA	NA	NA	NA	NA	NA	NA	NA	NA	NA	NA	NA	NA	NA	NA	NA	NA	NA	NA	NA	NA	NA	NA	NA	NA	NA	NA	NA	NA
NA	NA	NA	NA	NA	NA	NA	NA	NA	NA	NA	NA	NA	NA	NA	NA	NA	NA	NA	NA	NA	NA	NA	NA	NA	NA	NA	NA	NA	NA	NA	NA	NA	NA	NA	NA	NA	NA
NA	NA	NA	NA	NA	NA	NA	NA	NA	NA	NA	NA	NA	NA	NA	NA	NA	NA	NA	NA	NA	NA	NA	NA	NA	NA	NA	NA	NA	NA	NA	NA	NA	NA	NA	NA	NA	NA
NA	NA	NA	NA	NA	NA	NA	NA	NA	NA	NA	NA	NA	NA	NA	NA	NA	NA	NA	NA	NA	NA	NA	NA	NA	NA	NA	NA	NA	NA	NA	NA	NA	NA	NA	NA	NA	NA
NA	NA	NA	NA	NA	NA	NA	NA	NA	NA	NA	NA	NA	NA	NA	NA	NA	NA	NA	NA	NA	NA	NA	NA	NA	NA	NA	NA	NA	NA	NA	NA	NA	NA	NA	NA	NA	NA
NA	NA	NA	NA	NA	NA	NA	NA	NA	NA	NA	NA	NA	NA	NA	NA	NA	NA	NA	NA	NA	NA	NA	NA	NA	NA	NA	NA	NA	NA	NA	NA	NA	NA	NA	NA	NA	NA
NA	NA	NA	NA	NA	NA	NA	NA	NA	NA	NA	NA	NA	NA	NA	NA	NA	NA	NA	NA	NA	NA	NA	NA	NA	NA	NA	NA	NA	NA	NA	NA	NA	NA	NA	NA	NA	NA
NA	NA	NA	NA	NA	NA	NA	NA	NA	NA	NA	NA	NA	NA	NA	NA	NA	NA	NA	NA	NA	NA	NA	NA	NA	NA	NA	NA	NA	NA	NA	NA	NA	NA	NA	NA	NA	NA
NA	NA	NA	NA	NA	NA	NA	NA	NA	NA	NA	NA	NA	NA	NA	NA	NA	NA	NA	NA	NA	NA	NA	NA	NA	NA	NA	NA	NA	NA	NA	NA	NA	NA	NA	NA	NA	NA
NA	NA	NA	NA	NA	NA	NA	NA	NA	NA	NA	NA	NA	NA	NA	NA	NA	NA	NA	NA	NA	NA	NA	NA	NA	NA	NA	NA	NA	NA	NA	NA	NA	NA	NA	NA	NA	NA
NA	NA	NA	NA	NA	NA	NA	NA	NA	NA	NA	NA	NA	NA	NA	NA	NA	NA	NA	NA	NA	NA	NA	NA	NA	NA	NA	NA	NA	NA	NA	NA	NA	NA	NA	NA	NA	NA
NA	NA	NA	NA	NA	NA	NA	NA	NA	NA	NA	NA	NA	NA	NA	NA	NA	NA	NA	NA	NA	NA	NA	NA	NA	NA	NA	NA	NA	NA	NA	NA	NA	NA	NA	NA	NA	NA
NA	NA	NA	NA	NA	NA	NA	NA	NA	NA	NA	NA	NA	NA	NA	NA	NA	NA	NA	NA	NA	NA	NA	NA	NA	NA	NA	NA	NA	NA	NA	NA	NA	NA	NA	NA	NA	NA
NA	NA	NA	NA	NA	NA	NA	NA	NA	NA	NA	NA	NA	NA	NA	NA	NA	NA	NA	NA	NA	NA	NA	NA	NA	NA	NA	NA	NA	NA	NA	NA	NA	NA	NA	NA	NA	NA
NA	NA	NA	NA	NA	NA	NA	NA	NA	NA	NA	NA	NA	NA	NA	NA	NA	NA	NA	NA	NA	NA	NA	NA	NA	NA	NA	NA	NA	NA	NA	NA	NA	NA	NA	NA	NA	NA
NA	NA	NA	NA	NA	NA	NA	NA	NA	NA	NA	NA	NA	NA	NA	NA	NA	NA	NA	NA	NA	NA	NA	NA	NA	NA	NA	NA	NA	NA	NA	NA	NA	NA	NA	NA	NA	NA
NA	NA	NA	NA	NA	NA	NA	NA	NA	NA	NA	NA	NA	NA	NA	NA	NA	NA	NA	NA	NA	NA	NA	NA	NA	NA	NA	NA	NA	NA	NA	NA	NA	NA	NA	NA	NA	NA
NA	NA	NA	NA	NA	NA	NA	NA	NA	NA	NA	NA	NA	NA	NA	NA	NA	NA	NA	NA	NA	NA	NA	NA	NA	NA	NA	NA	NA	NA	NA	NA	NA	NA	NA	NA	NA	NA
NA	NA	NA	NA	NA	NA	NA	NA	NA	NA	NA	NA	NA	NA	NA	NA	NA	NA	NA	NA	NA	NA	NA	NA	NA	NA	NA	NA	NA	NA	NA	NA	NA	NA	NA	NA	NA	NA
NA	NA	NA	NA	NA	NA	NA	NA	NA	NA	NA	NA	NA	NA	NA	NA	NA	NA	NA	NA	NA	NA	NA	NA	NA	NA	NA	NA	NA	NA	NA	NA	NA	NA	NA	NA	NA	NA
NA	NA	NA	NA	NA	NA	NA	NA	NA	NA	NA	NA	NA	NA	NA	NA	NA	NA	NA	NA	NA	NA	NA	NA	NA	NA	NA	NA	NA	NA	NA	NA	NA	NA	NA	NA	NA	NA
NA	NA	NA	NA	NA	NA	NA	NA	NA	NA	NA	NA	NA	NA	NA	NA	NA	NA	NA	NA	NA	NA	NA	NA	NA	NA	NA	NA	NA	NA	NA	NA	NA	NA	NA	NA	NA	NA
NA	NA	NA	NA	NA	NA	NA	NA	NA	NA	NA	NA	NA	NA	NA	NA	NA	NA	NA	NA	NA	NA	NA	NA	NA	NA	NA	NA	NA	NA	NA	NA	NA	NA	NA	NA	NA	NA
NA	NA	NA	NA	NA	NA	NA	NA	NA	NA	NA	NA	NA	NA	NA	NA	NA	NA	NA	NA	NA	NA	NA	NA	NA	NA	NA	NA	NA	NA	NA	NA	NA	NA	NA	NA	NA	NA
NA	NA	NA	NA	NA	NA	NA	NA	NA	NA	NA	NA	NA	NA	NA	NA	NA	NA	NA	NA	NA	NA	NA	NA	NA	NA	NA	NA	NA	NA	NA	NA	NA	NA	NA	NA	NA	NA
NA	NA	NA	NA	NA	NA	NA	NA	NA	NA	NA	NA	NA	NA	NA	NA	NA	NA	NA	NA	NA	NA	NA	NA	NA	NA	NA	NA	NA	NA	NA	NA	NA	NA	NA	NA	NA	NA
NA	NA	NA	NA	NA	NA	NA	NA	NA	NA	NA	NA	NA	NA	NA	NA	NA	NA	NA	NA	NA	NA	NA	NA	NA	NA	NA	NA	NA	NA	NA	NA	NA	NA	NA	NA	NA	NA
NA	NA	NA	NA	NA	NA	NA	NA	NA	NA	NA	NA	NA	NA	NA	NA	NA	NA	NA	NA	NA	NA	NA	NA	NA	NA	NA	NA	NA	NA	NA	NA	NA	NA	NA	NA	NA	NA
NA	NA	NA	NA	NA	NA	NA	NA	NA	NA	NA	NA	NA	NA	NA	NA	NA	NA	NA	NA	NA	NA	NA	NA	NA	NA	NA	NA	NA	NA	NA	NA	NA	NA	NA	NA	NA	NA
NA	NA	NA	NA	NA	NA	NA	NA	NA	NA	NA	NA	NA	NA	NA	NA	NA	NA	NA	NA	NA	NA	NA	NA	NA	NA	NA	NA	NA	NA	NA	NA	NA	NA	NA	NA	NA	NA
NA	NA	NA	NA	NA	NA	NA	NA	NA	NA	NA	NA	NA	NA	NA	NA	NA	NA	NA	NA	NA	NA	NA	NA	NA	NA	NA	NA	NA	NA	NA	NA	NA	NA	NA	NA	NA	NA
NA	NA	NA	NA	NA	NA	NA	NA	NA	NA	NA	NA	NA	NA	NA	NA	NA	NA	NA	NA	NA	NA	NA	NA	NA	NA	NA	NA	NA	NA	NA	NA	NA	NA	NA	NA	NA	NA
NA	NA	NA	NA	NA	NA	NA	NA	NA	NA	NA	NA	NA	NA	NA	NA	NA	NA	NA	NA	NA	NA	NA	NA	NA	NA	NA	NA	NA	NA	NA	NA	NA	NA	NA	NA	NA	NA
NA	NA	NA	NA	NA	NA	NA	NA	NA	NA	NA	NA	NA	NA	NA	NA	NA	NA	NA	NA	NA	NA	NA	NA	NA	NA	NA	NA	NA	NA	NA	NA	NA	NA	NA	NA	NA	NA
NA	NA	NA	NA	NA	NA	NA	NA	NA	NA	NA	NA	NA	NA	NA	NA	NA	NA	NA	NA	NA	NA	NA	NA	NA	NA	NA	NA	NA	NA	NA	NA	NA	NA	NA	NA	NA	NA
NA	NA	NA	NA	NA	NA	NA	NA	NA	NA	NA	NA	NA	NA	NA	NA	NA	NA	NA	NA	NA	NA	NA	NA	NA	NA	NA	NA	NA	NA	NA	NA	NA	NA	NA	NA	NA	NA
NA	NA	NA	NA	NA	NA	NA	NA	NA	NA	NA	NA	NA	NA	NA	NA	NA	NA	NA	NA	NA	NA	NA	NA	NA	NA	NA	NA	NA	NA	NA	NA	NA	NA	NA	NA	NA	NA
NA	NA	NA	NA	NA	NA	NA	NA	NA	NA	NA	NA	NA	NA	NA	NA	NA	NA	NA	NA	NA	NA	NA	NA	NA	NA	NA	NA	NA	NA	NA	NA	NA	NA	NA	NA	NA	NA
NA	NA	NA	NA	NA	NA	NA	NA	NA	NA	NA	NA	NA	NA	NA	NA	NA	NA	NA	NA	NA	NA	NA	NA	NA	NA	NA	NA	NA	NA	NA	NA	NA	NA	NA	NA	NA	NA
NA	NA	NA	NA	NA	NA	NA	NA	NA	NA	NA	NA	NA	NA	NA	NA	NA	NA	NA	NA	NA	NA	NA	NA	NA	NA	NA	NA	NA	NA	NA	NA	NA	NA	NA	NA	NA	NA
NA	NA	NA	NA	NA	NA	NA	NA	NA	NA	NA	NA	NA	NA	NA	NA	NA	NA	NA	NA	NA	NA	NA	NA	NA	NA	NA	NA	NA	NA	NA	NA	NA	NA	NA	NA	NA	NA
NA	NA	NA	NA	NA	NA	NA	NA	NA	NA	NA	NA	NA	NA	NA	NA	NA	NA	NA	NA	NA	NA	NA	NA	NA	NA	NA	NA	NA	NA	NA	NA	NA	NA	NA	NA	NA	NA
NA	NA	NA	NA	NA	NA	NA	NA	NA	NA	NA	NA	NA	NA	NA	NA	NA	NA	NA	NA	NA	NA	NA	NA	NA	NA	NA	NA	NA	NA	NA	NA	NA	NA	NA	NA	NA	NA
NA	NA	NA	NA	NA	NA	NA	NA	NA	NA	NA	NA	NA	NA	NA	NA	NA	NA	NA	NA	NA	NA	NA	NA	NA	NA	NA	NA	NA	NA	NA	NA	NA	NA	NA	NA	NA	NA
NA	NA	NA	NA	NA	NA	NA	NA	NA	NA	NA	NA	NA	NA	NA	NA	NA	NA	NA	NA	NA	NA	NA	NA	NA	NA	NA	NA	NA	NA	NA	NA	NA	NA	NA	NA	NA	NA
NA	NA	NA	NA	NA	NA	NA	NA	NA	NA	NA	NA	NA	NA	NA	NA	NA	NA	NA	NA	NA	NA	NA	NA	NA	NA	NA	NA	NA	NA	NA	NA	NA	NA	NA	NA	NA	NA
NA	NA	NA	NA	NA	NA	NA	NA	NA	NA	NA	NA	NA	NA	NA	NA	NA	NA	NA	NA	NA	NA	NA	NA	NA	NA	NA	NA	NA	NA	NA	NA	NA	NA	NA	NA	NA	NA
NA	NA	NA	NA	NA	NA	NA	NA	NA	NA	NA	NA	NA	NA	NA	NA	NA	NA	NA	NA	NA	NA	NA	NA	NA	NA	NA	NA	NA	NA	NA	NA	NA	NA	NA	NA	NA	NA
NA	NA	NA	NA	NA	NA	NA	NA	NA	NA	NA	NA	NA	NA	NA	NA	NA	NA	NA	NA	NA	NA	NA	NA	NA	NA	NA	NA	NA	NA	NA	NA	NA	NA	NA	NA	NA	NA
NA	NA	NA	NA	NA	NA	NA	NA	NA	NA	NA	NA	NA	NA	NA	NA	NA	NA	NA	NA	NA	NA	NA	NA	NA	NA	NA	NA	NA	NA	NA	NA	NA	NA	NA	NA	NA	NA
NA	NA	NA	NA	NA	NA	NA	NA	NA	NA	NA	NA	NA	NA	NA	NA	NA	NA	NA	NA	NA	NA	NA	NA	NA	NA	NA	NA	NA	NA	NA	NA	NA	NA	NA	NA	NA	NA
NA	NA	NA	NA	NA	NA	NA	NA	NA	NA	NA	NA	NA	NA	NA	NA	NA	NA	NA	NA	NA	NA	NA	NA	NA	NA	NA	NA	NA	NA	NA	NA	NA	NA	NA	NA	NA	NA
NA	NA	NA	NA	NA	NA	NA	NA	NA	NA	NA	NA	NA	NA	NA	NA	NA	NA	NA	NA	NA	NA	NA	NA	NA	NA	NA	NA	NA	NA	NA	NA	NA	NA	NA	NA	NA	NA
NA	NA	NA	NA	NA	NA	NA	NA	NA	NA	NA	NA	NA	NA	NA	NA	NA	NA	NA	NA	NA	NA	NA	NA	NA	NA	NA	NA	NA	NA	NA	NA	NA	NA	NA	NA	NA	NA
NA	NA	NA	NA	NA	NA	NA	NA	NA	NA	NA	NA	NA	NA	NA	NA	NA	NA	NA	NA	NA	NA	NA	NA	NA	NA	NA	NA	NA	NA	NA	NA	NA	NA	NA	NA	NA	NA
NA	NA	NA	NA	NA	NA	NA	NA	NA	NA	NA	NA	NA	NA	NA	NA	NA	NA	NA	NA	NA	NA	NA	NA	NA	NA	NA	NA	NA	NA	NA	NA	NA	NA	NA	NA	NA	NA
NA	NA	NA	NA	NA	NA	NA	NA	NA	NA	NA	NA	NA	NA	NA	NA	NA	NA	NA	NA	NA	NA	NA	NA	NA	NA	NA	NA	NA	NA	NA	NA	NA	NA	NA	NA	NA	NA
NA	NA	NA	NA	NA	NA	NA	NA	NA	NA	NA	NA	NA	NA	NA	NA	NA	NA	NA	NA	NA	NA	NA	NA	NA	NA	NA	NA	NA	NA	NA	NA	NA	NA	NA	NA	NA	NA
NA	NA	NA	NA	NA	NA	NA	NA	NA	NA	NA	NA	NA	NA	NA	NA	NA	NA	NA	NA	NA	NA	NA	NA	NA	NA	NA	NA	NA	NA	NA	NA	NA	NA	NA	NA	NA	NA
NA	NA	NA	NA	NA	NA	NA	NA	NA	NA	NA	NA	NA	NA	NA	NA	NA	NA	NA	NA	NA	NA	NA	NA	NA	NA	NA	NA	NA	NA	NA	NA	NA	NA	NA	NA	NA	NA
NA	NA	NA	NA	NA	NA	NA	NA	NA	NA	NA	NA	NA	NA	NA	NA	NA	NA	NA	NA	NA	NA	NA	NA	NA	NA	NA	NA	NA	NA	NA	NA	NA	NA	NA	NA	NA	NA
NA	NA	NA	NA	NA	NA	NA	NA	NA	NA	NA	NA	NA	NA	NA	NA	NA	NA	NA	NA	NA	NA	NA	NA	NA	NA	NA	NA	NA	NA	NA	NA	NA	NA	NA	NA	NA	NA
NA	NA	NA	NA	NA	NA	NA	NA	NA	NA	NA	NA	NA	NA	NA	NA	NA	NA	NA	NA	NA	NA	NA	NA	NA	NA	NA	NA	NA	NA	NA	NA	NA	NA	NA	NA	NA	NA
NA	NA	NA	NA	NA	NA	NA	NA	NA	NA	NA	NA	NA	NA	NA	NA	NA	NA	NA	NA	NA	NA	NA	NA	NA	NA	NA	NA	NA	NA	NA	NA	NA	NA	NA	NA	NA	NA
NA	NA	NA	NA	NA	NA	NA	NA	NA	NA	NA	NA	NA	NA	NA	NA	NA	NA	NA	NA	NA	NA	NA	NA	NA	NA	NA	NA	NA	NA	NA	NA	NA	NA	NA	NA	NA	NA
NA	NA	NA	NA	NA	NA	NA	NA	NA	NA	NA	NA	NA	NA	NA	NA	NA	NA	NA	NA	NA	NA	NA	NA	NA	NA	NA	NA	NA	NA	NA	NA	NA	NA	NA	NA	NA	NA
NA	NA	NA	NA	NA	NA	NA	NA	NA	NA	NA	NA	NA	NA	NA	NA	NA	NA	NA	NA	NA	NA	NA	NA	NA	NA	NA	NA	NA	NA	NA	NA	NA	NA	NA	NA	NA	NA
NA	NA	NA	NA	NA	NA	NA	NA	NA	NA	NA	NA	NA	NA	NA	NA	NA	NA	NA	NA	NA	NA	NA	NA	NA	NA	NA	NA	NA	NA	NA	NA	NA	NA	NA	NA	NA	NA
NA	NA	NA	NA	NA	NA	NA	NA	NA	NA	NA	NA	NA	NA	NA	NA	NA	NA	NA	NA	NA	NA	NA	NA	NA	NA	NA	NA	NA	NA	NA	NA	NA	NA	NA	NA	NA	NA
NA	NA	NA	NA	NA	NA	NA	NA	NA	NA	NA	NA	NA	NA	NA	NA	NA	NA	NA	NA	NA	NA	NA	NA	NA	NA	NA	NA	NA	NA	NA	NA	NA	NA	NA	NA	NA	NA
NA	NA	NA	NA	NA	NA	NA	NA	NA	NA	NA	NA	NA	NA	NA	NA	NA	NA	NA	NA	NA	NA	NA	NA	NA	NA	NA	NA	NA	NA	NA	NA	NA	NA	NA	NA	NA	NA
NA	NA	NA	NA	NA	NA	NA	NA	NA	NA	NA	NA	NA	NA	NA	NA	NA	NA	NA	NA	NA	NA	NA	NA	NA	NA	NA	NA	NA	NA	NA	NA	NA	NA	NA	NA	NA	NA
NA	NA	NA	NA	NA	NA	NA	NA	NA	NA	NA	NA	NA	NA	NA	NA	NA	NA	NA	NA	NA	NA	NA	NA	NA	NA	NA	NA	NA	NA	NA	NA	NA	NA	NA	NA	NA	NA
NA	NA	NA	NA	NA	NA	NA	NA	NA	NA	NA	NA	NA	NA	NA	NA	NA	NA	NA	NA	NA	NA	NA	NA	NA	NA	NA	NA	NA	NA	NA	NA	NA	NA	NA	NA	NA	NA
NA	NA	NA	NA	NA	NA	NA	NA	NA	NA	NA	NA	NA	NA	NA	NA	NA	NA	NA	NA	NA	NA	NA	NA	NA	NA	NA	NA	NA	NA	NA	NA	NA	NA	NA	NA	NA	NA
NA	NA	NA	NA	NA	NA	NA	NA	NA	NA	NA	NA	NA	NA	NA	NA	NA	NA	NA	NA	NA	NA	NA	NA	NA	NA	NA	NA	NA	NA	NA	NA	NA	NA	NA	NA	NA	NA
NA	NA	NA	NA	NA	NA	NA	NA	NA	NA	NA	NA	NA	NA	NA	NA	NA	NA	NA	NA	NA	NA	NA	NA	NA	NA	NA	NA	NA	NA	NA	NA	NA	NA	NA	NA	NA	NA
NA	NA	NA	NA	NA	NA	NA	NA	NA	NA	NA	NA	NA	NA	NA	NA	NA	NA	NA	NA	NA	NA	NA	NA	NA	NA	NA	NA	NA	NA	NA	NA	NA	NA	NA	NA	NA	NA
NA	NA	NA	NA	NA	NA	NA	NA	NA	NA	NA	NA	NA	NA	NA	NA	NA	NA	NA	NA	NA	NA	NA	NA	NA	NA	NA	NA	NA	NA	NA	NA	NA	NA	NA	NA	NA	NA
NA	NA	NA	NA	NA	NA	NA	NA	NA	NA	NA	NA	NA	NA	NA	NA	NA	NA	NA	NA	NA	NA	NA	NA	NA	NA	NA	NA	NA	NA	NA	NA	NA	NA	NA	NA	NA	NA
NA	NA	NA	NA	NA	NA	NA	NA	NA	NA	NA	NA	NA	NA	NA	NA	NA	NA	NA	NA	NA	NA	NA	NA	NA	NA	NA	NA	NA	NA	NA	NA	NA	NA	NA	NA	NA	NA
NA	NA	NA	NA	NA	NA	NA	NA	NA	NA	NA	NA	NA	NA	NA	NA	NA	NA	NA	NA	NA	NA	NA	NA	NA	NA	NA	NA	NA	NA	NA	NA	NA	NA	NA	NA	NA	NA
NA	NA	NA	NA	NA	NA	NA	NA	NA	NA	NA	NA	NA	NA	NA	NA	NA	NA	NA	NA	NA	NA	NA	NA	NA	NA	NA	NA	NA	NA	NA	NA	NA	NA	NA	NA	NA	NA
NA	NA	NA	NA	NA	NA	NA	NA	NA	NA	NA	NA	NA	NA	NA	NA	NA	NA	NA	NA	NA	NA	NA	NA	NA	NA	NA	NA	NA	NA	NA	NA	NA	NA	NA	NA	NA	NA
NA	NA	NA	NA	NA	NA	NA	NA	NA	NA	NA	NA	NA	NA	NA	NA	NA	NA	NA	NA	NA	NA	NA	NA	NA	NA	NA	NA	NA	NA	NA	NA	NA	NA	NA	NA	NA	NA
NA	NA	NA	NA	NA	NA	NA	NA	NA	NA	NA	NA	NA	NA	NA	NA	NA	NA	NA	NA	NA	NA	NA	NA	NA	NA	NA	NA	NA	NA	NA	NA	NA	NA	NA	NA	NA	NA
NA	NA	NA	NA	NA	NA	NA	NA	NA	NA	NA	NA	NA	NA	NA	NA	NA	NA	NA	NA	NA	NA	NA	NA	NA	NA	NA	NA	NA	NA	NA	NA	NA	NA	NA	NA	NA	NA
NA	NA	NA	NA	NA	NA	NA	NA	NA	NA	NA	NA	NA	NA	NA	NA	NA	NA	NA	NA	NA	NA	NA	NA	NA	NA	NA	NA	NA	NA	NA	NA	NA	NA	NA	NA	NA	NA
NA	NA	NA	NA	NA	NA	NA	NA	NA	NA	NA	NA	NA	NA	NA	NA	NA	NA	NA	NA	NA	NA	NA	NA	NA	NA	NA	NA	NA	NA	NA	NA	NA	NA	NA	NA	NA	NA
NA	NA	NA	NA	NA	NA	NA	NA	NA	NA	NA	NA	NA	NA	NA	NA	NA	NA	NA	NA	NA	NA	NA	NA	NA	NA	NA	NA	NA	NA	NA	NA	NA	NA	NA	NA	NA	NA
NA	NA	NA	NA	NA	NA	NA	NA	NA	NA	NA	NA	NA	NA	NA	NA	NA	NA	NA	NA	NA	NA	NA	NA	NA	NA	NA	NA	NA	NA	NA	NA	NA	NA	NA	NA	NA	NA
NA	NA	NA	NA	NA	NA	NA	NA	NA	NA	NA	NA	NA	NA	NA	NA	NA	NA	NA	NA	NA	NA	NA	NA	NA	NA	NA	NA	NA	NA	NA	NA	NA	NA	NA	NA	NA	NA
NA	NA	NA	NA	NA	NA	NA	NA	NA	NA	NA	NA	NA	NA	NA	NA	NA	NA	NA	NA	NA	NA	NA	NA	NA	NA	NA	NA	NA	NA	NA	NA	NA	NA	NA	NA	NA	NA
NA	NA	NA	NA	NA	NA	NA	NA	NA	NA	NA	NA	NA	NA	NA	NA	NA	NA	NA	NA	NA	NA	NA	NA	NA	NA	NA	NA	NA	NA	NA	NA	NA	NA	NA	NA	NA	NA
NA	NA	NA	NA	NA	NA	NA	NA	NA	NA	NA	NA	NA	NA	NA	NA	NA	NA	NA	NA	NA	NA	NA	NA	NA	NA	NA	NA	NA	NA	NA	NA	NA	NA	NA	NA	NA	NA
NA	NA	NA	NA	NA	NA	NA	NA	NA	NA	NA	NA	NA	NA	NA	NA	NA	NA	NA	NA	NA	NA	NA	NA	NA	NA	NA	NA	NA	NA	NA	NA	NA	NA	NA	NA	NA	NA
NA	NA	NA	NA	NA	NA	NA	NA	NA	NA	NA	NA	NA	NA	NA	NA	NA	NA	NA	NA	NA	NA	NA	NA	NA	NA	NA	NA	NA	NA	NA	NA	NA	NA	NA	NA	NA	NA
NA	NA	NA	NA	NA	NA	NA	NA	NA	NA	NA	NA	NA	NA	NA	NA	NA	NA	NA	NA	NA	NA	NA	NA	NA	NA	NA	NA	NA	NA	NA	NA	NA	NA	NA	NA	NA	NA
NA	NA	NA	NA	NA	NA	NA	NA	NA	NA	NA	NA	NA	NA	NA	NA	NA	NA	NA	NA	NA	NA	NA	NA	NA	NA	NA	NA	NA	NA	NA	NA	NA	NA	NA	NA	NA	NA
NA	NA	NA	NA	NA	NA	NA	NA	NA	NA	NA	NA	NA	NA	NA	NA	NA	NA	NA	NA	NA	NA	NA	NA	NA	NA	NA	NA	NA	NA	NA	NA	NA	NA	NA	NA	NA	NA
NA	NA	NA	NA	NA	NA	NA	NA	NA	NA	NA	NA	NA	NA	NA	NA	NA	NA	NA	NA	NA	NA	NA	NA	NA	NA	NA	NA	NA	NA	NA	NA	NA	NA	NA	NA	NA	NA
NA	NA	NA	NA	NA	NA	NA	NA	NA	NA	NA	NA	NA	NA	NA	NA	NA	NA	NA	NA	NA	NA	NA	NA	NA	NA	NA	NA	NA	NA	NA	NA	NA	NA	NA	NA	NA	NA
NA	NA	NA	NA	NA	NA	NA	NA	NA	NA	NA	NA	NA	NA	NA	NA	NA	NA	NA	NA	NA	NA	NA	NA	NA	NA	NA	NA	NA	NA	NA	NA	NA	NA	NA	NA	NA	NA
NA	NA	NA	NA	NA	NA	NA	NA	NA	NA	NA	NA	NA	NA	NA	NA	NA	NA	NA	NA	NA	NA	NA	NA	NA	NA	NA	NA	NA	NA	NA	NA	NA	NA	NA	NA	NA	NA
NA	NA	NA	NA	NA	NA	NA	NA	NA	NA	NA	NA	NA	NA	NA	NA	NA	NA	NA	NA	NA	NA	NA	NA	NA	NA	NA	NA	NA	NA	NA	NA	NA	NA	NA	NA	NA	NA
NA	NA	NA	NA	NA	NA	NA	NA	NA	NA	NA	NA	NA	NA	NA	NA	NA	NA	NA	NA	NA	NA	NA	NA	NA	NA	NA	NA	NA	NA	NA	NA	NA	NA	NA	NA	NA	NA
NA	NA	NA	NA	NA	NA	NA	NA	NA	NA	NA	NA	NA	NA	NA	NA	NA	NA	NA	NA	NA	NA	NA	NA	NA	NA	NA	NA	NA	NA	NA	NA	NA	NA	NA	NA	NA	NA
NA	NA	NA	NA	NA	NA	NA	NA	NA	NA	NA	NA	NA	NA	NA	NA	NA	NA	NA	NA	NA	NA	NA	NA	NA	NA	NA	NA	NA	NA	NA	NA	NA	NA	NA	NA	NA	NA
NA	NA	NA	NA	NA	NA	NA	NA	NA	NA	NA	NA	NA	NA	NA	NA	NA	NA	NA	NA	NA	NA	NA	NA	NA	NA	NA	NA	NA	NA	NA	NA	NA	NA	NA	NA	NA	NA
NA	NA	NA	NA	NA	NA	NA	NA	NA	NA	NA	NA	NA	NA	NA	NA	NA	NA	NA	NA	NA	NA	NA	NA	NA	NA	NA	NA	NA	NA	NA	NA	NA	NA	NA	NA	NA	NA
NA	NA	NA	NA	NA	NA	NA	NA	NA	NA	NA	NA	NA	NA	NA	NA	NA	NA	NA	NA	NA	NA	NA	NA	NA	NA	NA	NA	NA	NA	NA	NA	NA	NA	NA	NA	NA	NA
NA	NA	NA	NA	NA	NA	NA	NA	NA	NA	NA	NA	NA	NA	NA	NA	NA	NA	NA	NA	NA	NA	NA	NA	NA	NA	NA	NA	NA	NA	NA	NA	NA	NA	NA	NA	NA	NA
NA	NA	NA	NA	NA	NA	NA	NA	NA	NA	NA	NA	NA	NA	NA	NA	NA	NA	NA	NA	NA	NA	NA	NA	NA	NA	NA	NA	NA	NA	NA	NA	NA	NA	NA	NA	NA	NA
NA	NA	NA	NA	NA	NA	NA	NA	NA	NA	NA	NA	NA	NA	NA	NA	NA	NA	NA	NA	NA	NA	NA	NA	NA	NA	NA	NA	NA	NA	NA	NA	NA	NA	NA	NA	NA	NA
NA	NA	NA	NA	NA	NA	NA	NA	NA	NA	NA	NA	NA	NA	NA	NA	NA	NA	NA	NA	NA	NA	NA	NA	NA	NA	NA	NA	NA	NA	NA	NA	NA	NA	NA	NA	NA	NA
NA	NA	NA	NA	NA	NA	NA	NA	NA	NA	NA	NA	NA	NA	NA	NA	NA	NA	NA	NA	NA	NA	NA	NA	NA	NA	NA	NA	NA	NA	NA	NA	NA	NA	NA	NA	NA	NA
NA	NA	NA	NA	NA	NA	NA	NA	NA	NA	NA	NA	NA	NA	NA	NA	NA	NA	NA	NA	NA	NA	NA	NA	NA	NA	NA	NA	NA	NA	NA	NA	NA	NA	NA	NA	NA	NA
NA	NA	NA	NA	NA	NA	NA	NA	NA	NA	NA	NA	NA	NA	NA	NA	NA	NA	NA	NA	NA	NA	NA	NA	NA	NA	NA	NA	NA	NA	NA	NA	NA	NA	NA	NA	NA	NA
NA	NA	NA	NA	NA	NA	NA	NA	NA	NA	NA	NA	NA	NA	NA	NA	NA	NA	NA	NA	NA	NA	NA	NA	NA	NA	NA	NA	NA	NA	NA	NA	NA	NA	NA	NA	NA	NA
NA	NA	NA	NA	NA	NA	NA	NA	NA	NA	NA	NA	NA	NA	NA	NA	NA	NA	NA	NA	NA	NA	NA	NA	NA	NA	NA	NA	NA	NA	NA	NA	NA	NA	NA	NA	NA	NA
NA	NA	NA	NA	NA	NA	NA	NA	NA	NA	NA	NA	NA	NA	NA	NA	NA	NA	NA	NA	NA	NA	NA	NA	NA	NA	NA	NA	NA	NA	NA	NA	NA	NA	NA	NA	NA	NA
NA	NA	NA	NA	NA	NA	NA	NA	NA	NA	NA	NA	NA	NA	NA	NA	NA	NA	NA	NA	NA	NA	NA	NA	NA	NA	NA	NA	NA	NA	NA	NA	NA	NA	NA	NA	NA	NA
NA	NA	NA	NA	NA	NA	NA	NA	NA	NA	NA	NA	NA	NA	NA	NA	NA	NA	NA	NA	NA	NA	NA	NA	NA	NA	NA	NA	NA	NA	NA	NA	NA	NA	NA	NA	NA	NA
NA	NA	NA	NA	NA	NA	NA	NA	NA	NA	NA	NA	NA	NA	NA	NA	NA	NA	NA	NA	NA	NA	NA	NA	NA	NA	NA	NA	NA	NA	NA	NA	NA	NA	NA	NA	NA	NA
NA	NA	NA	NA	NA	NA	NA	NA	NA	NA	NA	NA	NA	NA	NA	NA	NA	NA	NA	NA	NA	NA	NA	NA	NA	NA	NA	NA	NA	NA	NA	NA	NA	NA	NA	NA	NA	NA
NA	NA	NA	NA	NA	NA	NA	NA	NA	NA	NA	NA	NA	NA	NA	NA	NA	NA	NA	NA	NA	NA	NA	NA	NA	NA	NA	NA	NA	NA	NA	NA	NA	NA	NA	NA	NA	NA
NA	NA	NA	NA	NA	NA	NA	NA	NA	NA	NA	NA	NA	NA	NA	NA	NA	NA	NA	NA	NA	NA	NA	NA	NA	NA	NA	NA	NA	NA	NA	NA	NA	NA	NA	NA	NA	NA
NA	NA	NA	NA	NA	NA	NA	NA	NA	NA	NA	NA	NA	NA	NA	NA	NA	NA	NA	NA	NA	NA	NA	NA	NA	NA	NA	NA	NA	NA	NA	NA	NA	NA	NA	NA	NA	NA
NA	NA	NA	NA	NA	NA	NA	NA	NA	NA	NA	NA	NA	NA	NA	NA	NA	NA	NA	NA	NA	NA	NA	NA	NA	NA	NA	NA	NA	NA	NA	NA	NA	NA	NA	NA	NA	NA
NA	NA	NA	NA	NA	NA	NA	NA	NA	NA	NA	NA	NA	NA	NA	NA	NA	NA	NA	NA	NA	NA	NA	NA	NA	NA	NA	NA	NA	NA	NA	NA	NA	NA	NA	NA	NA	NA
NA	NA	NA	NA	NA	NA	NA	NA	NA	NA	NA	NA	NA	NA	NA	NA	NA	NA	NA	NA	NA	NA	NA	NA	NA	NA	NA	NA	NA	NA	NA	NA	NA	NA	NA	NA	NA	NA
NA	NA	NA	NA	NA	NA	NA	NA	NA	NA	NA	NA	NA	NA	NA	NA	NA	NA	NA	NA	NA	NA	NA	NA	NA	NA	NA	NA	NA	NA	NA	NA	NA	NA	NA	NA	NA	NA
NA	NA	NA	NA	NA	NA	NA	NA	NA	NA	NA	NA	NA	NA	NA	NA	NA	NA	NA	NA	NA	NA	NA	NA	NA	NA	NA	NA	NA	NA	NA	NA	NA	NA	NA	NA	NA	NA
NA	NA	NA	NA	NA	NA	NA	NA	NA	NA	NA	NA	NA	NA	NA	NA	NA	NA	NA	NA	NA	NA	NA	NA	NA	NA	NA	NA	NA	NA	NA	NA	NA	NA	NA	NA	NA	NA
NA	NA	NA	NA	NA	NA	NA	NA	NA	NA	NA	NA	NA	NA	NA	NA	NA	NA	NA	NA	NA	NA	NA	NA	NA	NA	NA	NA	NA	NA	NA	NA	NA	NA	NA	NA	NA	NA
NA	NA	NA	NA	NA	NA	NA	NA	NA	NA	NA	NA	NA	NA	NA	NA	NA	NA	NA	NA	NA	NA	NA	NA	NA	NA	NA	NA	NA	NA	NA	NA	NA	NA	NA	NA	NA	NA
NA	NA	NA	NA	NA	NA	NA	NA	NA	NA	NA	NA	NA	NA	NA	NA	NA	NA	NA	NA	NA	NA	NA	NA	NA	NA	NA	NA	NA	NA	NA	NA	NA	NA	NA	NA	NA	NA
NA	NA	NA	NA	NA	NA	NA	NA	NA	NA	NA	NA	NA	NA	NA	NA	NA	NA	NA	NA	NA	NA	NA	NA	NA	NA	NA	NA	NA	NA	NA	NA	NA	NA	NA	NA	NA	NA
NA	NA	NA	NA	NA	NA	NA	NA	NA	NA	NA	NA	NA	NA	NA	NA	NA	NA	NA	NA	NA	NA	NA	NA	NA	NA	NA	NA	NA	NA	NA	NA	NA	NA	NA	NA	NA	NA
NA	NA	NA	NA	NA	NA	NA	NA	NA	NA	NA	NA	NA	NA	NA	NA	NA	NA	NA	NA	NA	NA	NA	NA	NA	NA	NA	NA	NA	NA	NA	NA	NA	NA	NA	NA	NA	NA
NA	NA	NA	NA	NA	NA	NA	NA	NA	NA	NA	NA	NA	NA	NA	NA	NA	NA	NA	NA	NA	NA	NA	NA	NA	NA	NA	NA	NA	NA	NA	NA	NA	NA	NA	NA	NA	NA
NA	NA	NA	NA	NA	NA	NA	NA	NA	NA	NA	NA	NA	NA	NA	NA	NA	NA	NA	NA	NA	NA	NA	NA	NA	NA	NA	NA	NA	NA	NA	NA	NA	NA	NA	NA	NA	NA
NA	NA	NA	NA	NA	NA	NA	NA	NA	NA	NA	NA	NA	NA	NA	NA	NA	NA	NA	NA	NA	NA	NA	NA	NA	NA	NA	NA	NA	NA	NA	NA	NA	NA	NA	NA	NA	NA
NA	NA	NA	NA	NA	NA	NA	NA	NA	NA	NA	NA	NA	NA	NA	NA	NA	NA	NA	NA	NA	NA	NA	NA	NA	NA	NA	NA	NA	NA	NA	NA	NA	NA	NA	NA	NA	NA
NA	NA	NA	NA	NA	NA	NA	NA	NA	NA	NA	NA	NA	NA	NA	NA	NA	NA	NA	NA	NA	NA	NA	NA	NA	NA	NA	NA	NA	NA	NA	NA	NA	NA	NA	NA	NA	NA
NA	NA	NA	NA	NA	NA	NA	NA	NA	NA	NA	NA	NA	NA	NA	NA	NA	NA	NA	NA	NA	NA	NA	NA	NA	NA	NA	NA	NA	NA	NA	NA	NA	NA	NA	NA	NA	NA
NA	NA	NA	NA	NA	NA	NA	NA	NA	NA	NA	NA	NA	NA	NA	NA	NA	NA	NA	NA	NA	NA	NA	NA	NA	NA	NA	NA	NA	NA	NA	NA	NA	NA	NA	NA	NA	NA
NA	NA	NA	NA	NA	NA	NA	NA	NA	NA	NA	NA	NA	NA	NA	NA	NA	NA	NA	NA	NA	NA	NA	NA	NA	NA	NA	NA	NA	NA	NA	NA	NA	NA	NA	NA	NA	NA
NA	NA	NA	NA	NA	NA	NA	NA	NA	NA	NA	NA	NA	NA	NA	NA	NA	NA	NA	NA	NA	NA	NA	NA	NA	NA	NA	NA	NA	NA	NA	NA	NA	NA	NA	NA	NA	NA
NA	NA	NA	NA	NA	NA	NA	NA	NA	NA	NA	NA	NA	NA	NA	NA	NA	NA	NA	NA	NA	NA	NA	NA	NA	NA	NA	NA	NA	NA	NA	NA	NA	NA	NA	NA	NA	NA
NA	NA	NA	NA	NA	NA	NA	NA	NA	NA	NA	NA	NA	NA	NA	NA	NA	NA	NA	NA	NA	NA	NA	NA	NA	NA	NA	NA	NA	NA	NA	NA	NA	NA	NA	NA	NA	NA
NA	NA	NA	NA	NA	NA	NA	NA	NA	NA	NA	NA	NA	NA	NA	NA	NA	NA	NA	NA	NA	NA	NA	NA	NA	NA	NA	NA	NA	NA	NA	NA	NA	NA	NA	NA	NA	NA
NA	NA	NA	NA	NA	NA	NA	NA	NA	NA	NA	NA	NA	NA	NA	NA	NA	NA	NA	NA	NA	NA	NA	NA	NA	NA	NA	NA	NA	NA	NA	NA	NA	NA	NA	NA	NA	NA
NA	NA	NA	NA	NA	NA	NA	NA	NA	NA	NA	NA	NA	NA	NA	NA	NA	NA	NA	NA	NA	NA	NA	NA	NA	NA	NA	NA	NA	NA	NA	NA	NA	NA	NA	NA	NA	NA
NA	NA	NA	NA	NA	NA	NA	NA	NA	NA	NA	NA	NA	NA	NA	NA	NA	NA	NA	NA	NA	NA	NA	NA	NA	NA	NA	NA	NA	NA	NA	NA	NA	NA	NA	NA	NA	NA
NA	NA	NA	NA	NA	NA	NA	NA	NA	NA	NA	NA	NA	NA	NA	NA	NA	NA	NA	NA	NA	NA	NA	NA	NA	NA	NA	NA	NA	NA	NA	NA	NA	NA	NA	NA	NA	NA
NA	NA	NA	NA	NA	NA	NA	NA	NA	NA	NA	NA	NA	NA	NA	NA	NA	NA	NA	NA	NA	NA	NA	NA	NA	NA	NA	NA	NA	NA	NA	NA	NA	NA	NA	NA	NA	NA
NA	NA	NA	NA	NA	NA	NA	NA	NA	NA	NA	NA	NA	NA	NA	NA	NA	NA	NA	NA	NA	NA	NA	NA	NA	NA	NA	NA	NA	NA	NA	NA	NA	NA	NA	NA	NA	NA
NA	NA	NA	NA	NA	NA	NA	NA	NA	NA	NA	NA	NA	NA	NA	NA	NA	NA	NA	NA	NA	NA	NA	NA	NA	NA	NA	NA	NA	NA	NA	NA	NA	NA	NA	NA	NA	NA
NA	NA	NA	NA	NA	NA	NA	NA	NA	NA	NA	NA	NA	NA	NA	NA	NA	NA	NA	NA	NA	NA	NA	NA	NA	NA	NA	NA	NA	NA	NA	NA	NA	NA	NA	NA	NA	NA
NA	NA	NA	NA	NA	NA	NA	NA	NA	NA	NA	NA	NA	NA	NA	NA	NA	NA	NA	NA	NA	NA	NA	NA	NA	NA	NA	NA	NA	NA	NA	NA	NA	NA	NA	NA	NA	NA
NA	NA	NA	NA	NA	NA	NA	NA	NA	NA	NA	NA	NA	NA	NA	NA	NA	NA	NA	NA	NA	NA	NA	NA	NA	NA	NA	NA	NA	NA	NA	NA	NA	NA	NA	NA	NA	NA
NA	NA	NA	NA	NA	NA	NA	NA	NA	NA	NA	NA	NA	NA	NA	NA	NA	NA	NA	NA	NA	NA	NA	NA	NA	NA	NA	NA	NA	NA	NA	NA	NA	NA	NA	NA	NA	NA
NA	NA	NA	NA	NA	NA	NA	NA	NA	NA	NA	NA	NA	NA	NA	NA	NA	NA	NA	NA	NA	NA	NA	NA	NA	NA	NA	NA	NA	NA	NA	NA	NA	NA	NA	NA	NA	NA
NA	NA	NA	NA	NA	NA	NA	NA	NA	NA	NA	NA	NA	NA	NA	NA	NA	NA	NA	NA	NA	NA	NA	NA	NA	NA	NA	NA	NA	NA	NA	NA	NA	NA	NA	NA	NA	NA
NA	NA	NA	NA	NA	NA	NA	NA	NA	NA	NA	NA	NA	NA	NA	NA	NA	NA	NA	NA	NA	NA	NA	NA	NA	NA	NA	NA	NA	NA	NA	NA	NA	NA	NA	NA	NA	NA
NA	NA	NA	NA	NA	NA	NA	NA	NA	NA	NA	NA	NA	NA	NA	NA	NA	NA	NA	NA	NA	NA	NA	NA	NA	NA	NA	NA	NA	NA	NA	NA	NA	NA	NA	NA	NA	NA
NA	NA	NA	NA	NA	NA	NA	NA	NA	NA	NA	NA	NA	NA	NA	NA	NA	NA	NA	NA	NA	NA	NA	NA	NA	NA	NA	NA	NA	NA	NA	NA	NA	NA	NA	NA	NA	NA
NA	NA	NA	NA	NA	NA	NA	NA	NA	NA	NA	NA	NA	NA	NA	NA	NA	NA	NA	NA	NA	NA	NA	NA	NA	NA	NA	NA	NA	NA	NA	NA	NA	NA	NA	NA	NA	NA
NA	NA	NA	NA	NA	NA	NA	NA	NA	NA	NA	NA	NA	NA	NA	NA	NA	NA	NA	NA	NA	NA	NA	NA	NA	NA	NA	NA	NA	NA	NA	NA	NA	NA	NA	NA	NA	NA
NA	NA	NA	NA	NA	NA	NA	NA	NA	NA	NA	NA	NA	NA	NA	NA	NA	NA	NA	NA	NA	NA	NA	NA	NA	NA	NA	NA	NA	NA	NA	NA	NA	NA	NA	NA	NA	NA
NA	NA	NA	NA	NA	NA	NA	NA	NA	NA	NA	NA	NA	NA	NA	NA	NA	NA	NA	NA	NA	NA	NA	NA	NA	NA	NA	NA	NA	NA	NA	NA	NA	NA	NA	NA	NA	NA
NA	NA	NA	NA	NA	NA	NA	NA	NA	NA	NA	NA	NA	NA	NA	NA	NA	NA	NA	NA	NA	NA	NA	NA	NA	NA	NA	NA	NA	NA	NA	NA	NA	NA	NA	NA	NA	NA
NA	NA	NA	NA	NA	NA	NA	NA	NA	NA	NA	NA	NA	NA	NA	NA	NA	NA	NA	NA	NA	NA	NA	NA	NA	NA	NA	NA	NA	NA	NA	NA	NA	NA	NA	NA	NA	NA
NA	NA	NA	NA	NA	NA	NA	NA	NA	NA	NA	NA	NA	NA	NA	NA	NA	NA	NA	NA	NA	NA	NA	NA	NA	NA	NA	NA	NA	NA	NA	NA	NA	NA	NA	NA	NA	NA
NA	NA	NA	NA	NA	NA	NA	NA	NA	NA	NA	NA	NA	NA	NA	NA	NA	NA	NA	NA	NA	NA	NA	NA	NA	NA	NA	NA	NA	NA	NA	NA	NA	NA	NA	NA	NA	NA
NA	NA	NA	NA	NA	NA	NA	NA	NA	NA	NA	NA	NA	NA	NA	NA	NA	NA	NA	NA	NA	NA	NA	NA	NA	NA	NA	NA	NA	NA	NA	NA	NA	NA	NA	NA	NA	NA
NA	NA	NA	NA	NA	NA	NA	NA	NA	NA	NA	NA	NA	NA	NA	NA	NA	NA	NA	NA	NA	NA	NA	NA	NA	NA	NA	NA	NA	NA	NA	NA	NA	NA	NA	NA	NA	NA
NA	NA	NA	NA	NA	NA	NA	NA	NA	NA	NA	NA	NA	NA	NA	NA	NA	NA	NA	NA	NA	NA	NA	NA	NA	NA	NA	NA	NA	NA	NA	NA	NA	NA	NA	NA	NA	NA
NA	NA	NA	NA	NA	NA	NA	NA	NA	NA	NA	NA	NA	NA	NA	NA	NA	NA	NA	NA	NA	NA	NA	NA	NA	NA	NA	NA	NA	NA	NA	NA	NA	NA	NA	NA	NA	NA
NA	NA	NA	NA	NA	NA	NA	NA	NA	NA	NA	NA	NA	NA	NA	NA	NA	NA	NA	NA	NA	NA	NA	NA	NA	NA	NA	NA	NA	NA	NA	NA	NA	NA	NA	NA	NA	NA
NA	NA	NA	NA	NA	NA	NA	NA	NA	NA	NA	NA	NA	NA	NA	NA	NA	NA	NA	NA	NA	NA	NA	NA	NA	NA	NA	NA	NA	NA	NA	NA	NA	NA	NA	NA	NA	NA
NA	NA	NA	NA	NA	NA	NA	NA	NA	NA	NA	NA	NA	NA	NA	NA	NA	NA	NA	NA	NA	NA	NA	NA	NA	NA	NA	NA	NA	NA	NA	NA	NA	NA	NA	NA	NA	NA
NA	NA	NA	NA	NA	NA	NA	NA	NA	NA	NA	NA	NA	NA	NA	NA	NA	NA	NA	NA	NA	NA	NA	NA	NA	NA	NA	NA	NA	NA	NA	NA	NA	NA	NA	NA	NA	NA
NA	NA	NA	NA	NA	NA	NA	NA	NA	NA	NA	NA	NA	NA	NA	NA	NA	NA	NA	NA	NA	NA	NA	NA	NA	NA	NA	NA	NA	NA	NA	NA	NA	NA	NA	NA	NA	NA
NA	NA	NA	NA	NA	NA	NA	NA	NA	NA	NA	NA	NA	NA	NA	NA	NA	NA	NA	NA	NA	NA	NA	NA	NA	NA	NA	NA	NA	NA	NA	NA	NA	NA	NA	NA	NA	NA
NA	NA	NA	NA	NA	NA	NA	NA	NA	NA	NA	NA	NA	NA	NA	NA	NA	NA	NA	NA	NA	NA	NA	NA	NA	NA	NA	NA	NA	NA	NA	NA	NA	NA	NA	NA	NA	NA
NA	NA	NA	NA	NA	NA	NA	NA	NA	NA	NA	NA	NA	NA	NA	NA	NA	NA	NA	NA	NA	NA	NA	NA	NA	NA	NA	NA	NA	NA	NA	NA	NA	NA	NA	NA	NA	NA
NA	NA	NA	NA	NA	NA	NA	NA	NA	NA	NA	NA	NA	NA	NA	NA	NA	NA	NA	NA	NA	NA	NA	NA	NA	NA	NA	NA	NA	NA	NA	NA	NA	NA	NA	NA	NA	NA
NA	NA	NA	NA	NA	NA	NA	NA	NA	NA	NA	NA	NA	NA	NA	NA	NA	NA	NA	NA	NA	NA	NA	NA	NA	NA	NA	NA	NA	NA	NA	NA	NA	NA	NA	NA	NA	NA
NA	NA	NA	NA	NA	NA	NA	NA	NA	NA	NA	NA	NA	NA	NA	NA	NA	NA	NA	NA	NA	NA	NA	NA	NA	NA	NA	NA	NA	NA	NA	NA	NA	NA	NA	NA	NA	NA
NA	NA	NA	NA	NA	NA	NA	NA	NA	NA	NA	NA	NA	NA	NA	NA	NA	NA	NA	NA	NA	NA	NA	NA	NA	NA	NA	NA	NA	NA	NA	NA	NA	NA	NA	NA	NA	NA
NA	NA	NA	NA	NA	NA	NA	NA	NA	NA	NA	NA	NA	NA	NA	NA	NA	NA	NA	NA	NA	NA	NA	NA	NA	NA	NA	NA	NA	NA	NA	NA	NA	NA	NA	NA	NA	NA
NA	NA	NA	NA	NA	NA	NA	NA	NA	NA	NA	NA	NA	NA	NA	NA	NA	NA	NA	NA	NA	NA	NA	NA	NA	NA	NA	NA	NA	NA	NA	NA	NA	NA	NA	NA	NA	NA
NA	NA	NA	NA	NA	NA	NA	NA	NA	NA	NA	NA	NA	NA	NA	NA	NA	NA	NA	NA	NA	NA	NA	NA	NA	NA	NA	NA	NA	NA	NA	NA	NA	NA	NA	NA	NA	NA
NA	NA	NA	NA	NA	NA	NA	NA	NA	NA	NA	NA	NA	NA	NA	NA	NA	NA	NA	NA	NA	NA	NA	NA	NA	NA	NA	NA	NA	NA	NA	NA	NA	NA	NA	NA	NA	NA
NA	NA	NA	NA	NA	NA	NA	NA	NA	NA	NA	NA	NA	NA	NA	NA	NA	NA	NA	NA	NA	NA	NA	NA	NA	NA	NA	NA	NA	NA	NA	NA	NA	NA	NA	NA	NA	NA
NA	NA	NA	NA	NA	NA	NA	NA	NA	NA	NA	NA	NA	NA	NA	NA	NA	NA	NA	NA	NA	NA	NA	NA	NA	NA	NA	NA	NA	NA	NA	NA	NA	NA	NA	NA	NA	NA
NA	NA	NA	NA	NA	NA	NA	NA	NA	NA	NA	NA	NA	NA	NA	NA	NA	NA	NA	NA	NA	NA	NA	NA	NA	NA	NA	NA	NA	NA	NA	NA	NA	NA	NA	NA	NA	NA
NA	NA	NA	NA	NA	NA	NA	NA	NA	NA	NA	NA	NA	NA	NA	NA	NA	NA	NA	NA	NA	NA	NA	NA	NA	NA	NA	NA	NA	NA	NA	NA	NA	NA	NA	NA	NA	NA
NA	NA	NA	NA	NA	NA	NA	NA	NA	NA	NA	NA	NA	NA	NA	NA	NA	NA	NA	NA	NA	NA	NA	NA	NA	NA	NA	NA	NA	NA	NA	NA	NA	NA	NA	NA	NA	NA
NA	NA	NA	NA	NA	NA	NA	NA	NA	NA	NA	NA	NA	NA	NA	NA	NA	NA	NA	NA	NA	NA	NA	NA	NA	NA	NA	NA	NA	NA	NA	NA	NA	NA	NA	NA	NA	NA
NA	NA	NA	NA	NA	NA	NA	NA	NA	NA	NA	NA	NA	NA	NA	NA	NA	NA	NA	NA	NA	NA	NA	NA	NA	NA	NA	NA	NA	NA	NA	NA	NA	NA	NA	NA	NA	NA
NA	NA	NA	NA	NA	NA	NA	NA	NA	NA	NA	NA	NA	NA	NA	NA	NA	NA	NA	NA	NA	NA	NA	NA	NA	NA	NA	NA	NA	NA	NA	NA	NA	NA	NA	NA	NA	NA
NA	NA	NA	NA	NA	NA	NA	NA	NA	NA	NA	NA	NA	NA	NA	NA	NA	NA	NA	NA	NA	NA	NA	NA	NA	NA	NA	NA	NA	NA	NA	NA	NA	NA	NA	NA	NA	NA
NA	NA	NA	NA	NA	NA	NA	NA	NA	NA	NA	NA	NA	NA	NA	NA	NA	NA	NA	NA	NA	NA	NA	NA	NA	NA	NA	NA	NA	NA	NA	NA	NA	NA	NA	NA	NA	NA
NA	NA	NA	NA	NA	NA	NA	NA	NA	NA	NA	NA	NA	NA	NA	NA	NA	NA	NA	NA	NA	NA	NA	NA	NA	NA	NA	NA	NA	NA	NA	NA	NA	NA	NA	NA	NA	NA
NA	NA	NA	NA	NA	NA	NA	NA	NA	NA	NA	NA	NA	NA	NA	NA	NA	NA	NA	NA	NA	NA	NA	NA	NA	NA	NA	NA	NA	NA	NA	NA	NA	NA	NA	NA	NA	NA
NA	NA	NA	NA	NA	NA	NA	NA	NA	NA	NA	NA	NA	NA	NA	NA	NA	NA	NA	NA	NA	NA	NA	NA	NA	NA	NA	NA	NA	NA	NA	NA	NA	NA	NA	NA	NA	NA
NA	NA	NA	NA	NA	NA	NA	NA	NA	NA	NA	NA	NA	NA	NA	NA	NA	NA	NA	NA	NA	NA	NA	NA	NA	NA	NA	NA	NA	NA	NA	NA	NA	NA	NA	NA	NA	NA
NA	NA	NA	NA	NA	NA	NA	NA	NA	NA	NA	NA	NA	NA	NA	NA	NA	NA	NA	NA	NA	NA	NA	NA	NA	NA	NA	NA	NA	NA	NA	NA	NA	NA	NA	NA	NA	NA
NA	NA	NA	NA	NA	NA	NA	NA	NA	NA	NA	NA	NA	NA	NA	NA	NA	NA	NA	NA	NA	NA	NA	NA	NA	NA	NA	NA	NA	NA	NA	NA	NA	NA	NA	NA	NA	NA
NA	NA	NA	NA	NA	NA	NA	NA	NA	NA	NA	NA	NA	NA	NA	NA	NA	NA	NA	NA	NA	NA	NA	NA	NA	NA	NA	NA	NA	NA	NA	NA	NA	NA	NA	NA	NA	NA
NA	NA	NA	NA	NA	NA	NA	NA	NA	NA	NA	NA	NA	NA	NA	NA	NA	NA	NA	NA	NA	NA	NA	NA	NA	NA	NA	NA	NA	NA	NA	NA	NA	NA	NA	NA	NA	NA
NA	NA	NA	NA	NA	NA	NA	NA	NA	NA	NA	NA	NA	NA	NA	NA	NA	NA	NA	NA	NA	NA	NA	NA	NA	NA	NA	NA	NA	NA	NA	NA	NA	NA	NA	NA	NA	NA
NA	NA	NA	NA	NA	NA	NA	NA	NA	NA	NA	NA	NA	NA	NA	NA	NA	NA	NA	NA	NA	NA	NA	NA	NA	NA	NA	NA	NA	NA	NA	NA	NA	NA	NA	NA	NA	NA
NA	NA	NA	NA	NA	NA	NA	NA	NA	NA	NA	NA	NA	NA	NA	NA	NA	NA	NA	NA	NA	NA	NA	NA	NA	NA	NA	NA	NA	NA	NA	NA	NA	NA	NA	NA	NA	NA
NA	NA	NA	NA	NA	NA	NA	NA	NA	NA	NA	NA	NA	NA	NA	NA	NA	NA	NA	NA	NA	NA	NA	NA	NA	NA	NA	NA	NA	NA	NA	NA	NA	NA	NA	NA	NA	NA
NA	NA	NA	NA	NA	NA	NA	NA	NA	NA	NA	NA	NA	NA	NA	NA	NA	NA	NA	NA	NA	NA	NA	NA	NA	NA	NA	NA	NA	NA	NA	NA	NA	NA	NA	NA	NA	NA
NA	NA	NA	NA	NA	NA	NA	NA	NA	NA	NA	NA	NA	NA	NA	NA	NA	NA	NA	NA	NA	NA	NA	NA	NA	NA	NA	NA	NA	NA	NA	NA	NA	NA	NA	NA	NA	NA
NA	NA	NA	NA	NA	NA	NA	NA	NA	NA	NA	NA	NA	NA	NA	NA	NA	NA	NA	NA	NA	NA	NA	NA	NA	NA	NA	NA	NA	NA	NA	NA	NA	NA	NA	NA	NA	NA
NA	NA	NA	NA	NA	NA	NA	NA	NA	NA	NA	NA	NA	NA	NA	NA	NA	NA	NA	NA	NA	NA	NA	NA	NA	NA	NA	NA	NA	NA	NA	NA	NA	NA	NA	NA	NA	NA
NA	NA	NA	NA	NA	NA	NA	NA	NA	NA	NA	NA	NA	NA	NA	NA	NA	NA	NA	NA	NA	NA	NA	NA	NA	NA	NA	NA	NA	NA	NA	NA	NA	NA	NA	NA	NA	NA
NA	NA	NA	NA	NA	NA	NA	NA	NA	NA	NA	NA	NA	NA	NA	NA	NA	NA	NA	NA	NA	NA	NA	NA	NA	NA	NA	NA	NA	NA	NA	NA	NA	NA	NA	NA	NA	NA
NA	NA	NA	NA	NA	NA	NA	NA	NA	NA	NA	NA	NA	NA	NA	NA	NA	NA	NA	NA	NA	NA	NA	NA	NA	NA	NA	NA	NA	NA	NA	NA	NA	NA	NA	NA	NA	NA
NA	NA	NA	NA	NA	NA	NA	NA	NA	NA	NA	NA	NA	NA	NA	NA	NA	NA	NA	NA	NA	NA	NA	NA	NA	NA	NA	NA	NA	NA	NA	NA	NA	NA	NA	NA	NA	NA
NA	NA	NA	NA	NA	NA	NA	NA	NA	NA	NA	NA	NA	NA	NA	NA	NA	NA	NA	NA	NA	NA	NA	NA	NA	NA	NA	NA	NA	NA	NA	NA	NA	NA	NA	NA	NA	NA
NA	NA	NA	NA	NA	NA	NA	NA	NA	NA	NA	NA	NA	NA	NA	NA	NA	NA	NA	NA	NA	NA	NA	NA	NA	NA	NA	NA	NA	NA	NA	NA	NA	NA	NA	NA	NA	NA
NA	NA	NA	NA	NA	NA	NA	NA	NA	NA	NA	NA	NA	NA	NA	NA	NA	NA	NA	NA	NA	NA	NA	NA	NA	NA	NA	NA	NA	NA	NA	NA	NA	NA	NA	NA	NA	NA
NA	NA	NA	NA	NA	NA	NA	NA	NA	NA	NA	NA	NA	NA	NA	NA	NA	NA	NA	NA	NA	NA	NA	NA	NA	NA	NA	NA	NA	NA	NA	NA	NA	NA	NA	NA	NA	NA
NA	NA	NA	NA	NA	NA	NA	NA	NA	NA	NA	NA	NA	NA	NA	NA	NA	NA	NA	NA	NA	NA	NA	NA	NA	NA	NA	NA	NA	NA	NA	NA	NA	NA	NA	NA	NA	NA
NA	NA	NA	NA	NA	NA	NA	NA	NA	NA	NA	NA	NA	NA	NA	NA	NA	NA	NA	NA	NA	NA	NA	NA	NA	NA	NA	NA	NA	NA	NA	NA	NA	NA	NA	NA	NA	NA
NA	NA	NA	NA	NA	NA	NA	NA	NA	NA	NA	NA	NA	NA	NA	NA	NA	NA	NA	NA	NA	NA	NA	NA	NA	NA	NA	NA	NA	NA	NA	NA	NA	NA	NA	NA	NA	NA
NA	NA	NA	NA	NA	NA	NA	NA	NA	NA	NA	NA	NA	NA	NA	NA	NA	NA	NA	NA	NA	NA	NA	NA	NA	NA	NA	NA	NA	NA	NA	NA	NA	NA	NA	NA	NA	NA
NA	NA	NA	NA	NA	NA	NA	NA	NA	NA	NA	NA	NA	NA	NA	NA	NA	NA	NA	NA	NA	NA	NA	NA	NA	NA	NA	NA	NA	NA	NA	NA	NA	NA	NA	NA	NA	NA
NA	NA	NA	NA	NA	NA	NA	NA	NA	NA	NA	NA	NA	NA	NA	NA	NA	NA	NA	NA	NA	NA	NA	NA	NA	NA	NA	NA	NA	NA	NA	NA	NA	NA	NA	NA	NA	NA
NA	NA	NA	NA	NA	NA	NA	NA	NA	NA	NA	NA	NA	NA	NA	NA	NA	NA	NA	NA	NA	NA	NA	NA	NA	NA	NA	NA	NA	NA	NA	NA	NA	NA	NA	NA	NA	NA
NA	NA	NA	NA	NA	NA	NA	NA	NA	NA	NA	NA	NA	NA	NA	NA	NA	NA	NA	NA	NA	NA	NA	NA	NA	NA	NA	NA	NA	NA	NA	NA	NA	NA	NA	NA	NA	NA
NA	NA	NA	NA	NA	NA	NA	NA	NA	NA	NA	NA	NA	NA	NA	NA	NA	NA	NA	NA	NA	NA	NA	NA	NA	NA	NA	NA	NA	NA	NA	NA	NA	NA	NA	NA	NA	NA
NA	NA	NA	NA	NA	NA	NA	NA	NA	NA	NA	NA	NA	NA	NA	NA	NA	NA	NA	NA	NA	NA	NA	NA	NA	NA	NA	NA	NA	NA	NA	NA	NA	NA	NA	NA	NA	NA
NA	NA	NA	NA	NA	NA	NA	NA	NA	NA	NA	NA	NA	NA	NA	NA	NA	NA	NA	NA	NA	NA	NA	NA	NA	NA	NA	NA	NA	NA	NA	NA	NA	NA	NA	NA	NA	NA
NA	NA	NA	NA	NA	NA	NA	NA	NA	NA	NA	NA	NA	NA	NA	NA	NA	NA	NA	NA	NA	NA	NA	NA	NA	NA	NA	NA	NA	NA	NA	NA	NA	NA	NA	NA	NA	NA
NA	NA	NA	NA	NA	NA	NA	NA	NA	NA	NA	NA	NA	NA	NA	NA	NA	NA	NA	NA	NA	NA	NA	NA	NA	NA	NA	NA	NA	NA	NA	NA	NA	NA	NA	NA	NA	NA
NA	NA	NA	NA	NA	NA	NA	NA	NA	NA	NA	NA	NA	NA	NA	NA	NA	NA	NA	NA	NA	NA	NA	NA	NA	NA	NA	NA	NA	NA	NA	NA	NA	NA	NA	NA	NA	NA
NA	NA	NA	NA	NA	NA	NA	NA	NA	NA	NA	NA	NA	NA	NA	NA	NA	NA	NA	NA	NA	NA	NA	NA	NA	NA	NA	NA	NA	NA	NA	NA	NA	NA	NA	NA	NA	NA
NA	NA	NA	NA	NA	NA	NA	NA	NA	NA	NA	NA	NA	NA	NA	NA	NA	NA	NA	NA	NA	NA	NA	NA	NA	NA	NA	NA	NA	NA	NA	NA	NA	NA	NA	NA	NA	NA
NA	NA	NA	NA	NA	NA	NA	NA	NA	NA	NA	NA	NA	NA	NA	NA	NA	NA	NA	NA	NA	NA	NA	NA	NA	NA	NA	NA	NA	NA	NA	NA	NA	NA	NA	NA	NA	NA
NA	NA	NA	NA	NA	NA	NA	NA	NA	NA	NA	NA	NA	NA	NA	NA	NA	NA	NA	NA	NA	NA	NA	NA	NA	NA	NA	NA	NA	NA	NA	NA	NA	NA	NA	NA	NA	NA
NA	NA	NA	NA	NA	NA	NA	NA	NA	NA	NA	NA	NA	NA	NA	NA	NA	NA	NA	NA	NA	NA	NA	NA	NA	NA	NA	NA	NA	NA	NA	NA	NA	NA	NA	NA	NA	NA
NA	NA	NA	NA	NA	NA	NA	NA	NA	NA	NA	NA	NA	NA	NA	NA	NA	NA	NA	NA	NA	NA	NA	NA	NA	NA	NA	NA	NA	NA	NA	NA	NA	NA	NA	NA	NA	NA
NA	NA	NA	NA	NA	NA	NA	NA	NA	NA	NA	NA	NA	NA	NA	NA	NA	NA	NA	NA	NA	NA	NA	NA	NA	NA	NA	NA	NA	NA	NA	NA	NA	NA	NA	NA	NA	NA
NA	NA	NA	NA	NA	NA	NA	NA	NA	NA	NA	NA	NA	NA	NA	NA	NA	NA	NA	NA	NA	NA	NA	NA	NA	NA	NA	NA	NA	NA	NA	NA	NA	NA	NA	NA	NA	NA
NA	NA	NA	NA	NA	NA	NA	NA	NA	NA	NA	NA	NA	NA	NA	NA	NA	NA	NA	NA	NA	NA	NA	NA	NA	NA	NA	NA	NA	NA	NA	NA	NA	NA	NA	NA	NA	NA
NA	NA	NA	NA	NA	NA	NA	NA	NA	NA	NA	NA	NA	NA	NA	NA	NA	NA	NA	NA	NA	NA	NA	NA	NA	NA	NA	NA	NA	NA	NA	NA	NA	NA	NA	NA	NA	NA
NA	NA	NA	NA	NA	NA	NA	NA	NA	NA	NA	NA	NA	NA	NA	NA	NA	NA	NA	NA	NA	NA	NA	NA	NA	NA	NA	NA	NA	NA	NA	NA	NA	NA	NA	NA	NA	NA
NA	NA	NA	NA	NA	NA	NA	NA	NA	NA	NA	NA	NA	NA	NA	NA	NA	NA	NA	NA	NA	NA	NA	NA	NA	NA	NA	NA	NA	NA	NA	NA	NA	NA	NA	NA	NA	NA
NA	NA	NA	NA	NA	NA	NA	NA	NA	NA	NA	NA	NA	NA	NA	NA	NA	NA	NA	NA	NA	NA	NA	NA	NA	NA	NA	NA	NA	NA	NA	NA	NA	NA	NA	NA	NA	NA
NA	NA	NA	NA	NA	NA	NA	NA	NA	NA	NA	NA	NA	NA	NA	NA	NA	NA	NA	NA	NA	NA	NA	NA	NA	NA	NA	NA	NA	NA	NA	NA	NA	NA	NA	NA	NA	NA
NA	NA	NA	NA	NA	NA	NA	NA	NA	NA	NA	NA	NA	NA	NA	NA	NA	NA	NA	NA	NA	NA	NA	NA	NA	NA	NA	NA	NA	NA	NA	NA	NA	NA	NA	NA	NA	NA
NA	NA	NA	NA	NA	NA	NA	NA	NA	NA	NA	NA	NA	NA	NA	NA	NA	NA	NA	NA	NA	NA	NA	NA	NA	NA	NA	NA	NA	NA	NA	NA	NA	NA	NA	NA	NA	NA
NA	NA	NA	NA	NA	NA	NA	NA	NA	NA	NA	NA	NA	NA	NA	NA	NA	NA	NA	NA	NA	NA	NA	NA	NA	NA	NA	NA	NA	NA	NA	NA	NA	NA	NA	NA	NA	NA
NA	NA	NA	NA	NA	NA	NA	NA	NA	NA	NA	NA	NA	NA	NA	NA	NA	NA	NA	NA	NA	NA	NA	NA	NA	NA	NA	NA	NA	NA	NA	NA	NA	NA	NA	NA	NA	NA
NA	NA	NA	NA	NA	NA	NA	NA	NA	NA	NA	NA	NA	NA	NA	NA	NA	NA	NA	NA	NA	NA	NA	NA	NA	NA	NA	NA	NA	NA	NA	NA	NA	NA	NA	NA	NA	NA
NA	NA	NA	NA	NA	NA	NA	NA	NA	NA	NA	NA	NA	NA	NA	NA	NA	NA	NA	NA	NA	NA	NA	NA	NA	NA	NA	NA	NA	NA	NA	NA	NA	NA	NA	NA	NA	NA
NA	NA	NA	NA	NA	NA	NA	NA	NA	NA	NA	NA	NA	NA	NA	NA	NA	NA	NA	NA	NA	NA	NA	NA	NA	NA	NA	NA	NA	NA	NA	NA	NA	NA	NA	NA	NA	NA
NA	NA	NA	NA	NA	NA	NA	NA	NA	NA	NA	NA	NA	NA	NA	NA	NA	NA	NA	NA	NA	NA	NA	NA	NA	NA	NA	NA	NA	NA	NA	NA	NA	NA	NA	NA	NA	NA
NA	NA	NA	NA	NA	NA	NA	NA	NA	NA	NA	NA	NA	NA	NA	NA	NA	NA	NA	NA	NA	NA	NA	NA	NA	NA	NA	NA	NA	NA	NA	NA	NA	NA	NA	NA	NA	NA
NA	NA	NA	NA	NA	NA	NA	NA	NA	NA	NA	NA	NA	NA	NA	NA	NA	NA	NA	NA	NA	NA	NA	NA	NA	NA	NA	NA	NA	NA	NA	NA	NA	NA	NA	NA	NA	NA
NA	NA	NA	NA	NA	NA	NA	NA	NA	NA	NA	NA	NA	NA	NA	NA	NA	NA	NA	NA	NA	NA	NA	NA	NA	NA	NA	NA	NA	NA	NA	NA	NA	NA	NA	NA	NA	NA
NA	NA	NA	NA	NA	NA	NA	NA	NA	NA	NA	NA	NA	NA	NA	NA	NA	NA	NA	NA	NA	NA	NA	NA	NA	NA	NA	NA	NA	NA	NA	NA	NA	NA	NA	NA	NA	NA
NA	NA	NA	NA	NA	NA	NA	NA	NA	NA	NA	NA	NA	NA	NA	NA	NA	NA	NA	NA	NA	NA	NA	NA	NA	NA	NA	NA	NA	NA	NA	NA	NA	NA	NA	NA	NA	NA
NA	NA	NA	NA	NA	NA	NA	NA	NA	NA	NA	NA	NA	NA	NA	NA	NA	NA	NA	NA	NA	NA	NA	NA	NA	NA	NA	NA	NA	NA	NA	NA	NA	NA	NA	NA	NA	NA
NA	NA	NA	NA	NA	NA	NA	NA	NA	NA	NA	NA	NA	NA	NA	NA	NA	NA	NA	NA	NA	NA	NA	NA	NA	NA	NA	NA	NA	NA	NA	NA	NA	NA	NA	NA	NA	NA
NA	NA	NA	NA	NA	NA	NA	NA	NA	NA	NA	NA	NA	NA	NA	NA	NA	NA	NA	NA	NA	NA	NA	NA	NA	NA	NA	NA	NA	NA	NA	NA	NA	NA	NA	NA	NA	NA
NA	NA	NA	NA	NA	NA	NA	NA	NA	NA	NA	NA	NA	NA	NA	NA	NA	NA	NA	NA	NA	NA	NA	NA	NA	NA	NA	NA	NA	NA	NA	NA	NA	NA	NA	NA	NA	NA
NA	NA	NA	NA	NA	NA	NA	NA	NA	NA	NA	NA	NA	NA	NA	NA	NA	NA	NA	NA	NA	NA	NA	NA	NA	NA	NA	NA	NA	NA	NA	NA	NA	NA	NA	NA	NA	NA
NA	NA	NA	NA	NA	NA	NA	NA	NA	NA	NA	NA	NA	NA	NA	NA	NA	NA	NA	NA	NA	NA	NA	NA	NA	NA	NA	NA	NA	NA	NA	NA	NA	NA	NA	NA	NA	NA
NA	NA	NA	NA	NA	NA	NA	NA	NA	NA	NA	NA	NA	NA	NA	NA	NA	NA	NA	NA	NA	NA	NA	NA	NA	NA	NA	NA	NA	NA	NA	NA	NA	NA	NA	NA	NA	NA
NA	NA	NA	NA	NA	NA	NA	NA	NA	NA	NA	NA	NA	NA	NA	NA	NA	NA	NA	NA	NA	NA	NA	NA	NA	NA	NA	NA	NA	NA	NA	NA	NA	NA	NA	NA	NA	NA
NA	NA	NA	NA	NA	NA	NA	NA	NA	NA	NA	NA	NA	NA	NA	NA	NA	NA	NA	NA	NA	NA	NA	NA	NA	NA	NA	NA	NA	NA	NA	NA	NA	NA	NA	NA	NA	NA
NA	NA	NA	NA	NA	NA	NA	NA	NA	NA	NA	NA	NA	NA	NA	NA	NA	NA	NA	NA	NA	NA	NA	NA	NA	NA	NA	NA	NA	NA	NA	NA	NA	NA	NA	NA	NA	NA
NA	NA	NA	NA	NA	NA	NA	NA	NA	NA	NA	NA	NA	NA	NA	NA	NA	NA	NA	NA	NA	NA	NA	NA	NA	NA	NA	NA	NA	NA	NA	NA	NA	NA	NA	NA	NA	NA
NA	NA	NA	NA	NA	NA	NA	NA	NA	NA	NA	NA	NA	NA	NA	NA	NA	NA	NA	NA	NA	NA	NA	NA	NA	NA	NA	NA	NA	NA	NA	NA	NA	NA	NA	NA	NA	NA
NA	NA	NA	NA	NA	NA	NA	NA	NA	NA	NA	NA	NA	NA	NA	NA	NA	NA	NA	NA	NA	NA	NA	NA	NA	NA	NA	NA	NA	NA	NA	NA	NA	NA	NA	NA	NA	NA
NA	NA	NA	NA	NA	NA	NA	NA	NA	NA	NA	NA	NA	NA	NA	NA	NA	NA	NA	NA	NA	NA	NA	NA	NA	NA	NA	NA	NA	NA	NA	NA	NA	NA	NA	NA	NA	NA
NA	NA	NA	NA	NA	NA	NA	NA	NA	NA	NA	NA	NA	NA	NA	NA	NA	NA	NA	NA	NA	NA	NA	NA	NA	NA	NA	NA	NA	NA	NA	NA	NA	NA	NA	NA	NA	NA
NA	NA	NA	NA	NA	NA	NA	NA	NA	NA	NA	NA	NA	NA	NA	NA	NA	NA	NA	NA	NA	NA	NA	NA	NA	NA	NA	NA	NA	NA	NA	NA	NA	NA	NA	NA	NA	NA
NA	NA	NA	NA	NA	NA	NA	NA	NA	NA	NA	NA	NA	NA	NA	NA	NA	NA	NA	NA	NA	NA	NA	NA	NA	NA	NA	NA	NA	NA	NA	NA	NA	NA	NA	NA	NA	NA
NA	NA	NA	NA	NA	NA	NA	NA	NA	NA	NA	NA	NA	NA	NA	NA	NA	NA	NA	NA	NA	NA	NA	NA	NA	NA	NA	NA	NA	NA	NA	NA	NA	NA	NA	NA	NA	NA
NA	NA	NA	NA	NA	NA	NA	NA	NA	NA	NA	NA	NA	NA	NA	NA	NA	NA	NA	NA	NA	NA	NA	NA	NA	NA	NA	NA	NA	NA	NA	NA	NA	NA	NA	NA	NA	NA
NA	NA	NA	NA	NA	NA	NA	NA	NA	NA	NA	NA	NA	NA	NA	NA	NA	NA	NA	NA	NA	NA	NA	NA	NA	NA	NA	NA	NA	NA	NA	NA	NA	NA	NA	NA	NA	NA
NA	NA	NA	NA	NA	NA	NA	NA	NA	NA	NA	NA	NA	NA	NA	NA	NA	NA	NA	NA	NA	NA	NA	NA	NA	NA	NA	NA	NA	NA	NA	NA	NA	NA	NA	NA	NA	NA
NA	NA	NA	NA	NA	NA	NA	NA	NA	NA	NA	NA	NA	NA	NA	NA	NA	NA	NA	NA	NA	NA	NA	NA	NA	NA	NA	NA	NA	NA	NA	NA	NA	NA	NA	NA	NA	NA
NA	NA	NA	NA	NA	NA	NA	NA	NA	NA	NA	NA	NA	NA	NA	NA	NA	NA	NA	NA	NA	NA	NA	NA	NA	NA	NA	NA	NA	NA	NA	NA	NA	NA	NA	NA	NA	NA
NA	NA	NA	NA	NA	NA	NA	NA	NA	NA	NA	NA	NA	NA	NA	NA	NA	NA	NA	NA	NA	NA	NA	NA	NA	NA	NA	NA	NA	NA	NA	NA	NA	NA	NA	NA	NA	NA
NA	NA	NA	NA	NA	NA	NA	NA	NA	NA	NA	NA	NA	NA	NA	NA	NA	NA	NA	NA	NA	NA	NA	NA	NA	NA	NA	NA	NA	NA	NA	NA	NA	NA	NA	NA	NA	NA
NA	NA	NA	NA	NA	NA	NA	NA	NA	NA	NA	NA	NA	NA	NA	NA	NA	NA	NA	NA	NA	NA	NA	NA	NA	NA	NA	NA	NA	NA	NA	NA	NA	NA	NA	NA	NA	NA
NA	NA	NA	NA	NA	NA	NA	NA	NA	NA	NA	NA	NA	NA	NA	NA	NA	NA	NA	NA	NA	NA	NA	NA	NA	NA	NA	NA	NA	NA	NA	NA	NA	NA	NA	NA	NA	NA
NA	NA	NA	NA	NA	NA	NA	NA	NA	NA	NA	NA	NA	NA	NA	NA	NA	NA	NA	NA	NA	NA	NA	NA	NA	NA	NA	NA	NA	NA	NA	NA	NA	NA	NA	NA	NA	NA
NA	NA	NA	NA	NA	NA	NA	NA	NA	NA	NA	NA	NA	NA	NA	NA	NA	NA	NA	NA	NA	NA	NA	NA	NA	NA	NA	NA	NA	NA	NA	NA	NA	NA	NA	NA	NA	NA
NA	NA	NA	NA	NA	NA	NA	NA	NA	NA	NA	NA	NA	NA	NA	NA	NA	NA	NA	NA	NA	NA	NA	NA	NA	NA	NA	NA	NA	NA	NA	NA	NA	NA	NA	NA	NA	NA
NA	NA	NA	NA	NA	NA	NA	NA	NA	NA	NA	NA	NA	NA	NA	NA	NA	NA	NA	NA	NA	NA	NA	NA	NA	NA	NA	NA	NA	NA	NA	NA	NA	NA	NA	NA	NA	NA
NA	NA	NA	NA	NA	NA	NA	NA	NA	NA	NA	NA	NA	NA	NA	NA	NA	NA	NA	NA	NA	NA	NA	NA	NA	NA	NA	NA	NA	NA	NA	NA	NA	NA	NA	NA	NA	NA
NA	NA	NA	NA	NA	NA	NA	NA	NA	NA	NA	NA	NA	NA	NA	NA	NA	NA	NA	NA	NA	NA	NA	NA	NA	NA	NA	NA	NA	NA	NA	NA	NA	NA	NA	NA	NA	NA
NA	NA	NA	NA	NA	NA	NA	NA	NA	NA	NA	NA	NA	NA	NA	NA	NA	NA	NA	NA	NA	NA	NA	NA	NA	NA	NA	NA	NA	NA	NA	NA	NA	NA	NA	NA	NA	NA
NA	NA	NA	NA	NA	NA	NA	NA	NA	NA	NA	NA	NA	NA	NA	NA	NA	NA	NA	NA	NA	NA	NA	NA	NA	NA	NA	NA	NA	NA	NA	NA	NA	NA	NA	NA	NA	NA
NA	NA	NA	NA	NA	NA	NA	NA	NA	NA	NA	NA	NA	NA	NA	NA	NA	NA	NA	NA	NA	NA	NA	NA	NA	NA	NA	NA	NA	NA	NA	NA	NA	NA	NA	NA	NA	NA
NA	NA	NA	NA	NA	NA	NA	NA	NA	NA	NA	NA	NA	NA	NA	NA	NA	NA	NA	NA	NA	NA	NA	NA	NA	NA	NA	NA	NA	NA	NA	NA	NA	NA	NA	NA	NA	NA
NA	NA	NA	NA	NA	NA	NA	NA	NA	NA	NA	NA	NA	NA	NA	NA	NA	NA	NA	NA	NA	NA	NA	NA	NA	NA	NA	NA	NA	NA	NA	NA	NA	NA	NA	NA	NA	NA
NA	NA	NA	NA	NA	NA	NA	NA	NA	NA	NA	NA	NA	NA	NA	NA	NA	NA	NA	NA	NA	NA	NA	NA	NA	NA	NA	NA	NA	NA	NA	NA	NA	NA	NA	NA	NA	NA
NA	NA	NA	NA	NA	NA	NA	NA	NA	NA	NA	NA	NA	NA	NA	NA	NA	NA	NA	NA	NA	NA	NA	NA	NA	NA	NA	NA	NA	NA	NA	NA	NA	NA	NA	NA	NA	NA
NA	NA	NA	NA	NA	NA	NA	NA	NA	NA	NA	NA	NA	NA	NA	NA	NA	NA	NA	NA	NA	NA	NA	NA	NA	NA	NA	NA	NA	NA	NA	NA	NA	NA	NA	NA	NA	NA
NA	NA	NA	NA	NA	NA	NA	NA	NA	NA	NA	NA	NA	NA	NA	NA	NA	NA	NA	NA	NA	NA	NA	NA	NA	NA	NA	NA	NA	NA	NA	NA	NA	NA	NA	NA	NA	NA
NA	NA	NA	NA	NA	NA	NA	NA	NA	NA	NA	NA	NA	NA	NA	NA	NA	NA	NA	NA	NA	NA	NA	NA	NA	NA	NA	NA	NA	NA	NA	NA	NA	NA	NA	NA	NA	NA
NA	NA	NA	NA	NA	NA	NA	NA	NA	NA	NA	NA	NA	NA	NA	NA	NA	NA	NA	NA	NA	NA	NA	NA	NA	NA	NA	NA	NA	NA	NA	NA	NA	NA	NA	NA	NA	NA
NA	NA	NA	NA	NA	NA	NA	NA	NA	NA	NA	NA	NA	NA	NA	NA	NA	NA	NA	NA	NA	NA	NA	NA	NA	NA	NA	NA	NA	NA	NA	NA	NA	NA	NA	NA	NA	NA
NA	NA	NA	NA	NA	NA	NA	NA	NA	NA	NA	NA	NA	NA	NA	NA	NA	NA	NA	NA	NA	NA	NA	NA	NA	NA	NA	NA	NA	NA	NA	NA	NA	NA	NA	NA	NA	NA
NA	NA	NA	NA	NA	NA	NA	NA	NA	NA	NA	NA	NA	NA	NA	NA	NA	NA	NA	NA	NA	NA	NA	NA	NA	NA	NA	NA	NA	NA	NA	NA	NA	NA	NA	NA	NA	NA
NA	NA	NA	NA	NA	NA	NA	NA	NA	NA	NA	NA	NA	NA	NA	NA	NA	NA	NA	NA	NA	NA	NA	NA	NA	NA	NA	NA	NA	NA	NA	NA	NA	NA	NA	NA	NA	NA
NA	NA	NA	NA	NA	NA	NA	NA	NA	NA	NA	NA	NA	NA	NA	NA	NA	NA	NA	NA	NA	NA	NA	NA	NA	NA	NA	NA	NA	NA	NA	NA	NA	NA	NA	NA	NA	NA
NA	NA	NA	NA	NA	NA	NA	NA	NA	NA	NA	NA	NA	NA	NA	NA	NA	NA	NA	NA	NA	NA	NA	NA	NA	NA	NA	NA	NA	NA	NA	NA	NA	NA	NA	NA	NA	NA
NA	NA	NA	NA	NA	NA	NA	NA	NA	NA	NA	NA	NA	NA	NA	NA	NA	NA	NA	NA	NA	NA	NA	NA	NA	NA	NA	NA	NA	NA	NA	NA	NA	NA	NA	NA	NA	NA
NA	NA	NA	NA	NA	NA	NA	NA	NA	NA	NA	NA	NA	NA	NA	NA	NA	NA	NA	NA	NA	NA	NA	NA	NA	NA	NA	NA	NA	NA	NA	NA	NA	NA	NA	NA	NA	NA
NA	NA	NA	NA	NA	NA	NA	NA	NA	NA	NA	NA	NA	NA	NA	NA	NA	NA	NA	NA	NA	NA	NA	NA	NA	NA	NA	NA	NA	NA	NA	NA	NA	NA	NA	NA	NA	NA
NA	NA	NA	NA	NA	NA	NA	NA	NA	NA	NA	NA	NA	NA	NA	NA	NA	NA	NA	NA	NA	NA	NA	NA	NA	NA	NA	NA	NA	NA	NA	NA	NA	NA	NA	NA	NA	NA
NA	NA	NA	NA	NA	NA	NA	NA	NA	NA	NA	NA	NA	NA	NA	NA	NA	NA	NA	NA	NA	NA	NA	NA	NA	NA	NA	NA	NA	NA	NA	NA	NA	NA	NA	NA	NA	NA
NA	NA	NA	NA	NA	NA	NA	NA	NA	NA	NA	NA	NA	NA	NA	NA	NA	NA	NA	NA	NA	NA	NA	NA	NA	NA	NA	NA	NA	NA	NA	NA	NA	NA	NA	NA	NA	NA
NA	NA	NA	NA	NA	NA	NA	NA	NA	NA	NA	NA	NA	NA	NA	NA	NA	NA	NA	NA	NA	NA	NA	NA	NA	NA	NA	NA	NA	NA	NA	NA	NA	NA	NA	NA	NA	NA
NA	NA	NA	NA	NA	NA	NA	NA	NA	NA	NA	NA	NA	NA	NA	NA	NA	NA	NA	NA	NA	NA	NA	NA	NA	NA	NA	NA	NA	NA	NA	NA	NA	NA	NA	NA	NA	NA
NA	NA	NA	NA	NA	NA	NA	NA	NA	NA	NA	NA	NA	NA	NA	NA	NA	NA	NA	NA	NA	NA	NA	NA	NA	NA	NA	NA	NA	NA	NA	NA	NA	NA	NA	NA	NA	NA
NA	NA	NA	NA	NA	NA	NA	NA	NA	NA	NA	NA	NA	NA	NA	NA	NA	NA	NA	NA	NA	NA	NA	NA	NA	NA	NA	NA	NA	NA	NA	NA	NA	NA	NA	NA	NA	NA
NA	NA	NA	NA	NA	NA	NA	NA	NA	NA	NA	NA	NA	NA	NA	NA	NA	NA	NA	NA	NA	NA	NA	NA	NA	NA	NA	NA	NA	NA	NA	NA	NA	NA	NA	NA	NA	NA
NA	NA	NA	NA	NA	NA	NA	NA	NA	NA	NA	NA	NA	NA	NA	NA	NA	NA	NA	NA	NA	NA	NA	NA	NA	NA	NA	NA	NA	NA	NA	NA	NA	NA	NA	NA	NA	NA
NA	NA	NA	NA	NA	NA	NA	NA	NA	NA	NA	NA	NA	NA	NA	NA	NA	NA	NA	NA	NA	NA	NA	NA	NA	NA	NA	NA	NA	NA	NA	NA	NA	NA	NA	NA	NA	NA
NA	NA	NA	NA	NA	NA	NA	NA	NA	NA	NA	NA	NA	NA	NA	NA	NA	NA	NA	NA	NA	NA	NA	NA	NA	NA	NA	NA	NA	NA	NA	NA	NA	NA	NA	NA	NA	NA
NA	NA	NA	NA	NA	NA	NA	NA	NA	NA	NA	NA	NA	NA	NA	NA	NA	NA	NA	NA	NA	NA	NA	NA	NA	NA	NA	NA	NA	NA	NA	NA	NA	NA	NA	NA	NA	NA
NA	NA	NA	NA	NA	NA	NA	NA	NA	NA	NA	NA	NA	NA	NA	NA	NA	NA	NA	NA	NA	NA	NA	NA	NA	NA	NA	NA	NA	NA	NA	NA	NA	NA	NA	NA	NA	NA
NA	NA	NA	NA	NA	NA	NA	NA	NA	NA	NA	NA	NA	NA	NA	NA	NA	NA	NA	NA	NA	NA	NA	NA	NA	NA	NA	NA	NA	NA	NA	NA	NA	NA	NA	NA	NA	NA
NA	NA	NA	NA	NA	NA	NA	NA	NA	NA	NA	NA	NA	NA	NA	NA	NA	NA	NA	NA	NA	NA	NA	NA	NA	NA	NA	NA	NA	NA	NA	NA	NA	NA	NA	NA	NA	NA
NA	NA	NA	NA	NA	NA	NA	NA	NA	NA	NA	NA	NA	NA	NA	NA	NA	NA	NA	NA	NA	NA	NA	NA	NA	NA	NA	NA	NA	NA	NA	NA	NA	NA	NA	NA	NA	NA
NA	NA	NA	NA	NA	NA	NA	NA	NA	NA	NA	NA	NA	NA	NA	NA	NA	NA	NA	NA	NA	NA	NA	NA	NA	NA	NA	NA	NA	NA	NA	NA	NA	NA	NA	NA	NA	NA
NA	NA	NA	NA	NA	NA	NA	NA	NA	NA	NA	NA	NA	NA	NA	NA	NA	NA	NA	NA	NA	NA	NA	NA	NA	NA	NA	NA	NA	NA	NA	NA	NA	NA	NA	NA	NA	NA
NA	NA	NA	NA	NA	NA	NA	NA	NA	NA	NA	NA	NA	NA	NA	NA	NA	NA	NA	NA	NA	NA	NA	NA	NA	NA	NA	NA	NA	NA	NA	NA	NA	NA	NA	NA	NA	NA
NA	NA	NA	NA	NA	NA	NA	NA	NA	NA	NA	NA	NA	NA	NA	NA	NA	NA	NA	NA	NA	NA	NA	NA	NA	NA	NA	NA	NA	NA	NA	NA	NA	NA	NA	NA	NA	NA
NA	NA	NA	NA	NA	NA	NA	NA	NA	NA	NA	NA	NA	NA	NA	NA	NA	NA	NA	NA	NA	NA	NA	NA	NA	NA	NA	NA	NA	NA	NA	NA	NA	NA	NA	NA	NA	NA
NA	NA	NA	NA	NA	NA	NA	NA	NA	NA	NA	NA	NA	NA	NA	NA	NA	NA	NA	NA	NA	NA	NA	NA	NA	NA	NA	NA	NA	NA	NA	NA	NA	NA	NA	NA	NA	NA
NA	NA	NA	NA	NA	NA	NA	NA	NA	NA	NA	NA	NA	NA	NA	NA	NA	NA	NA	NA	NA	NA	NA	NA	NA	NA	NA	NA	NA	NA	NA	NA	NA	NA	NA	NA	NA	NA
NA	NA	NA	NA	NA	NA	NA	NA	NA	NA	NA	NA	NA	NA	NA	NA	NA	NA	NA	NA	NA	NA	NA	NA	NA	NA	NA	NA	NA	NA	NA	NA	NA	NA	NA	NA	NA	NA
NA	NA	NA	NA	NA	NA	NA	NA	NA	NA	NA	NA	NA	NA	NA	NA	NA	NA	NA	NA	NA	NA	NA	NA	NA	NA	NA	NA	NA	NA	NA	NA	NA	NA	NA	NA	NA	NA
NA	NA	NA	NA	NA	NA	NA	NA	NA	NA	NA	NA	NA	NA	NA	NA	NA	NA	NA	NA	NA	NA	NA	NA	NA	NA	NA	NA	NA	NA	NA	NA	NA	NA	NA	NA	NA	NA
NA	NA	NA	NA	NA	NA	NA	NA	NA	NA	NA	NA	NA	NA	NA	NA	NA	NA	NA	NA	NA	NA	NA	NA	NA	NA	NA	NA	NA	NA	NA	NA	NA	NA	NA	NA	NA	NA
NA	NA	NA	NA	NA	NA	NA	NA	NA	NA	NA	NA	NA	NA	NA	NA	NA	NA	NA	NA	NA	NA	NA	NA	NA	NA	NA	NA	NA	NA	NA	NA	NA	NA	NA	NA	NA	NA
NA	NA	NA	NA	NA	NA	NA	NA	NA	NA	NA	NA	NA	NA	NA	NA	NA	NA	NA	NA	NA	NA	NA	NA	NA	NA	NA	NA	NA	NA	NA	NA	NA	NA	NA	NA	NA	NA
NA	NA	NA	NA	NA	NA	NA	NA	NA	NA	NA	NA	NA	NA	NA	NA	NA	NA	NA	NA	NA	NA	NA	NA	NA	NA	NA	NA	NA	NA	NA	NA	NA	NA	NA	NA	NA	NA
NA	NA	NA	NA	NA	NA	NA	NA	NA	NA	NA	NA	NA	NA	NA	NA	NA	NA	NA	NA	NA	NA	NA	NA	NA	NA	NA	NA	NA	NA	NA	NA	NA	NA	NA	NA	NA	NA
NA	NA	NA	NA	NA	NA	NA	NA	NA	NA	NA	NA	NA	NA	NA	NA	NA	NA	NA	NA	NA	NA	NA	NA	NA	NA	NA	NA	NA	NA	NA	NA	NA	NA	NA	NA	NA	NA
NA	NA	NA	NA	NA	NA	NA	NA	NA	NA	NA	NA	NA	NA	NA	NA	NA	NA	NA	NA	NA	NA	NA	NA	NA	NA	NA	NA	NA	NA	NA	NA	NA	NA	NA	NA	NA	NA
NA	NA	NA	NA	NA	NA	NA	NA	NA	NA	NA	NA	NA	NA	NA	NA	NA	NA	NA	NA	NA	NA	NA	NA	NA	NA	NA	NA	NA	NA	NA	NA	NA	NA	NA	NA	NA	NA
NA	NA	NA	NA	NA	NA	NA	NA	NA	NA	NA	NA	NA	NA	NA	NA	NA	NA	NA	NA	NA	NA	NA	NA	NA	NA	NA	NA	NA	NA	NA	NA	NA	NA	NA	NA	NA	NA
NA	NA	NA	NA	NA	NA	NA	NA	NA	NA	NA	NA	NA	NA	NA	NA	NA	NA	NA	NA	NA	NA	NA	NA	NA	NA	NA	NA	NA	NA	NA	NA	NA	NA	NA	NA	NA	NA
NA	NA	NA	NA	NA	NA	NA	NA	NA	NA	NA	NA	NA	NA	NA	NA	NA	NA	NA	NA	NA	NA	NA	NA	NA	NA	NA	NA	NA	NA	NA	NA	NA	NA	NA	NA	NA	NA
NA	NA	NA	NA	NA	NA	NA	NA	NA	NA	NA	NA	NA	NA	NA	NA	NA	NA	NA	NA	NA	NA	NA	NA	NA	NA	NA	NA	NA	NA	NA	NA	NA	NA	NA	NA	NA	NA
NA	NA	NA	NA	NA	NA	NA	NA	NA	NA	NA	NA	NA	NA	NA	NA	NA	NA	NA	NA	NA	NA	NA	NA	NA	NA	NA	NA	NA	NA	NA	NA	NA	NA	NA	NA	NA	NA
NA	NA	NA	NA	NA	NA	NA	NA	NA	NA	NA	NA	NA	NA	NA	NA	NA	NA	NA	NA	NA	NA	NA	NA	NA	NA	NA	NA	NA	NA	NA	NA	NA	NA	NA	NA	NA	NA
NA	NA	NA	NA	NA	NA	NA	NA	NA	NA	NA	NA	NA	NA	NA	NA	NA	NA	NA	NA	NA	NA	NA	NA	NA	NA	NA	NA	NA	NA	NA	NA	NA	NA	NA	NA	NA	NA
NA	NA	NA	NA	NA	NA	NA	NA	NA	NA	NA	NA	NA	NA	NA	NA	NA	NA	NA	NA	NA	NA	NA	NA	NA	NA	NA	NA	NA	NA	NA	NA	NA	NA	NA	NA	NA	NA
NA	NA	NA	NA	NA	NA	NA	NA	NA	NA	NA	NA	NA	NA	NA	NA	NA	NA	NA	NA	NA	NA	NA	NA	NA	NA	NA	NA	NA	NA	NA	NA	NA	NA	NA	NA	NA	NA
NA	NA	NA	NA	NA	NA	NA	NA	NA	NA	NA	NA	NA	NA	NA	NA	NA	NA	NA	NA	NA	NA	NA	NA	NA	NA	NA	NA	NA	NA	NA	NA	NA	NA	NA	NA	NA	NA
NA	NA	NA	NA	NA	NA	NA	NA	NA	NA	NA	NA	NA	NA	NA	NA	NA	NA	NA	NA	NA	NA	NA	NA	NA	NA	NA	NA	NA	NA	NA	NA	NA	NA	NA	NA	NA	NA
[truncated: 622 more rows]
