# Supplementary material for: The Mitochondria‐Targeted Peptide Therapeutic Elamipretide Improves Cardiac and Skeletal Muscle Function During Aging Without Detectable Changes in Tissue Epigenetic or Transcriptomic Age
Source: Aging Cell. 2025 Mar 13;24(6):e70026. doi: 10.1111/acel.70026 (PMC12151887; doi:10.1111/acel.70026)
Supplement: Supplementary file 3 — Appendix S3. [file ACEL-24-e70026-s002.xlsx]

## Sheet: mammalianarray_default_predicti
ID	Sex	Age (months)	Treatment	UniversalClock2Pan	UniversalClock2Blood	UniversalClock2Skin	UniversalClock3Pan	UniversalClock3Blood	UniversalClock3Skin	DNAmAgePanFinal	DNAmAgeBloodFinal	DNAmAgeLiverFinal	DNAmAgeBrainFinal	DNAmAgeCerebellumFinal	DNAmAgeCortexFinal	DNAmAgeFibroblastFinal	DNAmAgeHeartFinal	DNAmAgeKidneyFinal	DNAmAgeMuscleFinal	DNAmAgeSkinFinal	DNAmAgeStriatumFinal	DNAmAgeTailFinal	DNAmAgePanDevelopmentFinal	DNAmAgeBloodDevelopmentFinal	DNAmAgeLiverDevelopmentFinal	DNAmAgeBrainDevelopmentFinal	DNAmAgeCerebellumDevelopmentFinal	DNAmAgeCortexDevelopmentFinal	DNAmAgeFibroblastDevelopmentFinal	DNAmAgeHeartDevelopmentFinal	DNAmAgeKidneyDevelopmentFinal	DNAmAgeMuscleDevelopmentFinal	DNAmAgeSkinDevelopmentFinal	DNAmAgeStriatumDevelopmentFinal	DNAmAgeTailDevelopmentFinal	DNAmAgePanInterventionsFinal	DNAmAgeBloodInterventionsFinal	DNAmAgeLiverInterventionsFinal	DNAmAgeBrainInterventionsFinal	DNAmAgeCerebellumInterventionsFinal	DNAmAgeCortexInterventionsFinal	DNAmAgeFibroblastInterventionsFinal	DNAmAgeHeartInterventionsFinal	DNAmAgeKidneyInterventionsFinal	DNAmAgeMuscleInterventionsFinal	DNAmAgeSkinInterventionsFinal	DNAmAgeStriatumInterventionsFinal	DNAmAgeTailInterventionsFinal
ET0556GP1101H	F	26	Control	1.53144	0.591192	1.02662	1.50171	0.631939	1.00351	1.5537	0.227003	0.528757	0.644254	0.86599	1.07032	0.428248	1.65881	0.507878	1.06292	1.84314	1.88291	0.525902	1.01938	0.387918	0.866533	0.540358	0.487448	0.0587021	1.58976	1.42039	1.4592	1.69763	1.59607	1.95453	0.255271	1.52413	0.319338	0.548351	2.26261	0.453918	1.99015	-0.0120488	0.313034	2.11003	1.37939	0.366169	1.49615	0.21511
ET0556GP1102H	F	26	Control	1.38501	0.542316	0.890321	1.36583	0.530209	0.992994	1.52377	0.191165	0.481062	0.534072	0.829059	1.33578	0.205951	0.921073	0.619522	1.06017	1.78536	1.9654	0.457056	1.12407	0.30511	0.889812	0.310384	0.523318	0.0739873	1.54541	1.20626	1.55557	1.2517	1.45045	1.79296	0.252564	1.41161	0.297971	0.602991	1.32562	0.493685	1.75985	0.0193108	0.380066	2.20861	1.09112	0.38987	1.70306	0.21503
ET0556GP1103H	F	26	Control	1.61585	0.542486	0.995234	1.54975	0.539234	1.10153	1.40852	0.215695	0.521381	0.47845	0.741667	1.09529	0.369431	1.128	0.747934	1.10313	2.03308	1.98843	0.515948	0.981449	0.284256	0.760167	0.350557	0.466305	0.0578063	2.11781	1.22952	1.61229	1.11053	1.49758	1.45481	0.23849	1.65197	0.314666	0.538213	1.92467	0.46587	1.58096	0.0165382	0.456632	2.08788	1.2747	0.438994	1.33287	0.207629
ET0556GP1113H	F	26	Control	1.64153	0.586209	1.14364	1.51118	0.733147	1.06098	1.83601	0.258673	0.479541	0.520731	0.856451	1.37099	0.870585	1.99763	0.73547	1.21509	2.15927	2.15882	0.419443	1.55368	0.391102	0.909563	0.502812	0.535677	0.0152133	2.36195	1.75585	1.72041	1.66788	1.45263	1.97151	0.225343	1.5482	0.291672	0.508472	2.26385	0.314674	2.32894	0.178403	0.644368	2.00074	1.86945	0.398651	1.90073	0.156793
ET0556GP1143H	F	26	Control	1.6217	0.630575	1.12621	1.51589	0.748767	1.23637	2.02472	0.250123	0.585299	0.77129	0.893956	1.46257	0.496318	1.47298	0.787185	1.57669	1.75922	2.17109	0.491076	1.42448	0.385203	0.87091	0.531616	0.564385	0.0729146	2.47401	1.81824	1.90354	2.07304	1.75589	2.29029	0.27333	1.56492	0.38684	0.566399	2.12204	0.306566	2.18933	0.0540278	0.677383	1.65611	1.83187	0.374723	2.40383	0.142543
ET0556GP1105H	F	26	ELAM	1.55117	0.63505	1.0023	1.55534	0.638138	1.01433	1.59289	0.206207	0.449533	0.695327	0.736912	0.941365	0.168065	0.941096	0.612454	1.14236	1.88015	1.95654	0.545705	1.01844	0.333324	0.895097	0.450897	0.50859	0.0523848	1.65911	1.17662	1.62998	1.333	1.56301	1.97126	0.236436	1.36133	0.261539	0.523331	1.79472	0.489674	1.83439	0.025266	0.203713	1.43759	1.25053	0.288422	1.50216	0.179061
ET0556GP1111H	F	26	ELAM	1.28259	0.44304	0.949492	1.15517	0.481135	1.07032	1.81127	0.195551	0.505269	0.544658	0.936392	1.43286	0.231732	1.16201	0.842959	1.37678	2.29567	2.20996	0.548799	0.851961	0.262184	0.77217	0.408024	0.532452	0.0965503	1.56591	1.84177	1.59976	1.79158	1.57995	2.1186	0.297874	1.55186	0.305382	0.525303	2.2204	0.249198	2.52437	0.0373303	0.835193	2.02003	1.57198	0.330971	2.50611	0.0895384
ET0556GP1145H	F	26	ELAM	1.41582	0.472628	0.948561	1.39114	0.547351	1.07583	1.72081	0.203186	0.519739	0.569038	0.891809	1.4832	0.230828	1.53549	0.780145	1.3059	1.92485	2.20808	0.548335	1.28418	0.329539	0.782693	0.42995	0.578764	0.0631664	1.76027	1.55505	1.46325	1.66806	1.47534	2.21566	0.303951	1.35342	0.287547	0.535547	1.7971	0.363346	2.00466	-0.00850804	0.62898	2.49436	1.73023	0.36676	1.8657	0.143124
ET0556GP1155H	F	26	ELAM	1.57751	0.678371	0.896953	1.49837	0.711159	0.929779	1.54839	0.196311	0.491172	0.477177	0.876337	1.5648	0.227531	1.39761	0.661168	1.08796	2.10168	2.0658	0.473055	1.22016	0.383857	0.769658	0.322193	0.572941	0.0604083	1.71079	1.51673	1.5054	1.47794	1.69237	2.07627	0.283901	1.47566	0.260734	0.455308	1.67697	0.398427	2.42383	0.0492486	0.47266	2.22598	1.36767	0.405172	1.74091	0.185117
ET0556GP1124H	M	26	Control	1.626	0.649626	0.951778	1.56347	0.704284	0.987042	1.81484	0.217093	0.520235	0.528978	0.824096	1.12366	0.475816	1.78495	0.576183	1.11018	2.11442	2.29684	0.533809	1.90946	0.390598	0.848509	0.416013	0.534332	0.0266137	2.42059	1.36974	1.4217	1.63576	1.61533	1.74743	0.235275	1.11864	0.284704	0.447765	1.26234	0.447134	1.40558	0.02028	0.628302	2.03073	0.996067	0.468934	1.41558	0.167675
ET0556GP1125H	M	26	Control	1.58483	0.57595	0.940252	1.52518	0.58071	1.00584	1.75967	0.218887	0.543774	0.526631	0.798886	1.28199	0.25438	1.1128	0.70995	1.18387	2.2494	2.25615	0.599131	1.51004	0.402724	0.706839	0.380254	0.498324	0.0346121	2.21006	1.11933	1.84698	1.47057	1.83615	2.14981	0.246914	1.35798	0.339346	0.47085	2.08194	0.41079	1.69001	-0.030312	0.429063	2.44763	1.44058	0.388423	1.72179	0.169713
ET0556GP1131H	M	26	Control	1.44078	0.542008	0.939079	1.47193	0.511655	1.02447	1.36365	0.207929	0.50218	0.537257	0.86649	1.2566	0.233996	1.20785	0.629065	1.19788	1.93848	1.98286	0.590248	1.43219	0.392566	0.714787	0.384296	0.509951	0.0459684	1.92465	1.36586	1.22411	1.62793	1.48772	2.05024	0.236625	1.09874	0.216166	0.466946	1.05777	0.388088	1.61548	0.00509928	0.441848	1.94752	0.785363	0.31883	1.39163	0.134048
ET0556GP1135H	M	26	Control	1.2591	0.335633	0.724795	1.28536	0.295752	0.843633	1.31896	0.181029	0.485119	0.490753	0.899474	1.29848	0.203547	1.11556	0.653415	0.983817	2.05768	2.00515	0.49621	1.40314	0.315801	0.681681	0.325454	0.557882	0.0626931	1.76974	1.03575	1.2998	1.28414	1.21874	1.77561	0.220403	0.955764	0.208259	0.409928	1.27393	0.305275	1.38601	-0.0257688	0.359438	1.542	0.876665	0.32048	0.953791	0.186332
ET0556GP1172H	M	26	Control	1.41274	0.641038	0.895292	1.35995	0.632666	0.921101	1.75883	0.241962	0.535137	0.634547	0.904123	1.60982	0.273244	1.62602	0.958267	1.2606	2.00853	2.1725	0.526422	1.62684	0.457467	0.831973	0.50288	0.58773	0.0780103	2.19037	1.87855	1.67232	1.61001	1.78397	2.03559	0.238253	1.63103	0.298842	0.499425	1.4827	0.336105	2.26741	0.0140356	0.926063	2.1443	1.66238	0.480693	1.95342	0.225334
ET0556GP1121H	M	26	ELAM	1.28698	0.377563	0.786141	1.22019	0.460392	0.942659	1.52223	0.19354	0.512191	0.495199	0.917564	1.31009	0.330187	1.40762	0.680035	1.24722	1.69605	1.89975	0.405322	1.58905	0.383526	0.683955	0.263272	0.602075	0.038041	1.98921	1.62924	1.5339	1.48961	1.34917	1.9733	0.284878	1.81714	0.241257	0.645216	1.76116	0.382549	1.81083	0.0120398	0.78569	2.12905	1.4869	0.228125	1.78129	0.120834
ET0556GP1122H	M	26	ELAM	1.52888	0.502589	0.811876	1.49295	0.537367	0.80176	1.2973	0.189926	0.501454	0.433314	0.80716	1.40231	0.418324	1.01056	0.788254	1.14667	1.99344	1.93171	0.481641	1.33717	0.315645	0.779155	0.300752	0.490584	0.0244403	1.71506	0.937625	1.61407	1.24874	1.54325	1.78237	0.28517	1.00106	0.281519	0.512771	1.07968	0.366222	1.17741	0.0466532	0.463439	1.61681	1.03564	0.343164	1.32684	0.154104
ET0556GP1133H	M	26	ELAM	1.52197	0.603514	0.872829	1.33683	0.747126	0.952495	1.91486	0.220827	0.447377	0.351195	0.758039	0.86987	0.292602	1.56054	0.579105	1.36503	2.23575	2.02706	0.540808	0.998844	0.314311	0.749786	0.387297	0.496514	0.0368158	1.44678	1.16912	1.61998	1.46134	1.69611	1.7794	0.232892	1.39278	0.249222	0.307275	2.38938	0.263717	1.83502	-0.0284902	0.450258	1.18371	1.14859	0.3987	1.46945	0.182187
ET0556GP1134H	M	26	ELAM	1.63328	0.505554	0.859827	1.55034	0.544478	0.93297	1.60652	0.196906	0.518632	0.597557	0.86797	1.35273	0.224811	0.943355	0.706152	1.18574	2.11561	2.2001	0.436144	1.31286	0.285064	0.838509	0.389838	0.562526	0.0453311	1.91553	1.08845	1.55518	1.26026	1.49478	1.69233	0.232915	1.05672	0.206863	0.412606	1.43522	0.38094	1.76196	0.0140771	0.326717	1.999	1.51023	0.381151	1.67987	0.192216
ET0556GP1171H	M	26	ELAM	1.5869	0.556037	0.888299	1.51616	0.601796	1.01562	1.83469	0.203724	0.507871	0.58939	0.840964	1.13924	0.389618	1.19452	0.718479	1.20901	2.07552	1.97898	0.537729	1.4866	0.388436	0.821092	0.487676	0.500495	0.0727635	2.00511	1.04864	1.70676	1.53808	1.64661	1.84952	0.216155	1.60057	0.274313	0.508238	1.25479	0.389177	1.6006	0.0276518	0.748506	1.90517	1.08144	0.467296	1.24636	0.212376
ET0556GP1221H	F	7	Control	0.912884	0.300352	0.62686	0.852658	0.313134	0.646079	0.643057	0.144795	0.333189	0.319397	0.873723	0.896755	0.108411	0.612499	0.439581	0.559532	1.46846	1.39757	0.363914	0.300039	0.182838	0.534904	0.185529	0.62903	0.0392331	0.964308	0.643045	0.883749	0.872496	1.16285	1.67933	0.229845	0.509485	0.150546	0.268841	0.899502	0.236172	1.3645	-0.0351007	0.192543	1.65857	0.416716	0.242851	1.20839	0.115301
ET0556GP1224H	F	7	Control	0.883666	0.224424	0.726958	0.794855	0.182211	0.81366	0.632287	0.136484	0.323643	0.309985	0.766428	0.859916	0.147004	0.533979	0.508391	0.549962	1.65016	1.4578	0.44708	0.358945	0.170775	0.433858	0.186523	0.519498	0.01319	1.3351	0.53654	1.42865	0.782912	1.07282	1.51454	0.295804	0.360733	0.15183	0.289835	0.872023	0.230384	0.875683	-0.0354716	0.121517	1.75322	0.478744	0.139466	0.901927	0.0525407
ET0556GP1232H	F	7	Control	0.871978	0.277488	0.542698	0.888409	0.306661	0.620079	0.534477	0.133065	0.312039	0.26695	0.832748	1.04273	0.0877997	0.676198	0.47916	0.551686	1.66836	1.4934	0.366167	0.457676	0.238341	0.489428	0.179595	0.506701	0.0242458	1.07609	0.459884	1.08376	0.735175	1.01789	1.48233	0.229226	0.243056	0.140052	0.310002	0.675533	0.251173	1.13845	-0.0397193	0.0778513	1.31996	0.338294	0.17488	0.736066	0.0705415
ET0556GP1233H	F	7	Control	0.994762	0.381967	0.673098	0.890427	0.352004	0.725199	0.664836	0.138543	0.330749	0.407259	0.696086	0.834978	0.0893112	0.586901	0.367329	0.551802	1.36591	1.32508	0.388621	0.487467	0.326488	0.491661	0.207054	0.500192	0.0172698	1.20509	0.625937	1.5222	0.773168	0.987472	1.29672	0.222305	0.299499	0.159267	0.286644	0.787898	0.278899	1.08986	-0.0357684	0.0931058	1.88895	0.603588	0.173344	1.00846	0.0974744
ET0556GP1222H	F	7	ELAM	0.962482	0.331291	0.649766	0.845927	0.273865	0.684972	0.566251	0.129594	0.320706	0.309681	0.793179	1.16568	0.127154	0.845565	0.321688	0.642636	1.57473	1.68242	0.454045	0.35018	0.188066	0.519875	0.224767	0.532363	-0.00210759	1.26423	0.670256	1.04453	0.88768	1.0105	1.74601	0.284268	0.385539	0.180062	0.279789	1.01998	0.22964	1.60468	-0.0306885	0.214379	1.94223	0.683147	0.275619	1.23156	0.13312
ET0556GP1223H	F	7	ELAM	0.843395	0.256189	0.597463	0.84149	0.27925	0.620538	0.602728	0.134227	0.330643	0.357551	0.845092	1.00897	0.102049	0.600649	0.393519	0.618543	1.82511	1.56474	0.390405	0.571073	0.255074	0.487049	0.200745	0.56296	0.0138818	1.43658	0.585915	1.08205	0.737315	1.06749	1.73226	0.196558	0.251092	0.135138	0.261141	0.629894	0.272258	0.946329	-0.0356433	0.155436	1.48876	0.297715	0.173025	0.811389	0.114187
ET0556GP1225H	F	7	ELAM	0.903211	0.307278	0.691615	0.914476	0.328905	0.64997	0.545774	0.112477	0.303877	0.31761	0.669161	0.728616	0.0802024	0.386612	0.355641	0.390054	1.73865	1.35821	0.431889	0.320841	0.17148	0.575728	0.220793	0.502273	0.0264595	1.14811	0.482925	1.34747	0.607376	1.13779	1.59962	0.209041	0.293087	0.130617	0.260472	0.643514	0.314768	0.999001	-0.0346413	0.0393506	1.32851	0.261239	0.282753	0.634071	0.157567
ET0556GP1255H	M	7	ELAM	0.750716	0.248078	0.627893	0.885708	0.284994	0.595717	0.498617	0.120247	0.314708	0.265098	0.740667	0.638852	0.097553	0.516777	0.396863	0.534744	1.53484	1.70028	0.39874	0.487119	0.223774	0.519432	0.210905	0.496394	0.0192151	1.0607	0.416948	1.3496	0.869845	0.938805	1.37719	0.20551	0.360135	0.154129	0.271329	0.788725	0.290008	1.08176	-0.0408568	0.0758132	1.13017	0.235929	0.164158	0.788268	0.0990891
ET0556GP1241H	M	7	Control	0.944683	0.264016	0.781285	0.760597	0.279083	0.695341	0.699431	0.133797	0.315293	0.328292	0.678306	0.849053	0.123966	0.594266	0.640684	0.645586	1.95781	1.67501	0.410356	0.450805	0.246541	0.543285	0.262882	0.431676	0.0094683	1.11408	0.623166	1.3276	0.915796	1.32675	1.21587	0.190481	0.62003	0.165267	0.252103	1.67444	0.3558	1.44654	-0.0316391	0.221576	1.82459	0.524469	0.231224	0.853137	0.114298
ET0556GP1242H	M	7	Control	0.985468	0.327518	0.663718	0.980528	0.412946	0.666899	0.872621	0.138484	0.396419	0.345045	0.698654	1.01512	0.229873	0.74495	0.427866	0.759578	1.72731	1.48241	0.456361	0.811734	0.29744	0.54888	0.335327	0.527823	0.00795768	1.49891	0.725307	0.932906	1.07701	1.15616	1.36797	0.195719	0.535469	0.169677	0.260123	1.17804	0.306853	0.841098	-0.0383079	0.0900054	1.25246	0.434684	0.22478	0.647831	0.103347
ET0556GP1243H	M	7	Control	1.06944	0.34242	0.714341	1.03581	0.366589	0.708803	0.808731	0.139257	0.322352	0.409346	0.659908	0.978472	0.0856894	0.495	0.274105	0.434713	1.88257	1.40759	0.507779	0.336552	0.202611	0.508827	0.269004	0.42452	0.0156967	0.423841	0.47741	1.06454	1.02084	1.4356	1.02338	0.227513	0.38201	0.195324	0.203734	0.527666	0.220104	0.831115	-0.050539	0.0182937	1.13093	0.342718	0.244735	0.656883	0.183961
ET0556GP1245H	M	7	Control	0.962144	0.32322	0.738112	0.89137	0.294231	0.67703	0.67077	0.112172	0.354004	0.299969	0.678923	0.808812	0.158198	0.597031	0.321782	0.540069	1.78533	1.5588	0.493435	0.600332	0.185282	0.46175	0.253817	0.443666	-0.00310908	0.980759	0.618666	1.37221	0.764722	1.29417	1.43849	0.17667	0.407464	0.129063	0.220111	0.972702	0.325318	0.724024	-0.0442874	0.0323073	1.29074	0.234609	0.165744	0.669364	0.163214
ET0556GP1252H	M	7	Control	0.904032	0.387944	0.760596	0.777023	0.327591	0.864347	0.693524	0.112251	0.31528	0.338233	0.735467	1.00026	0.105778	0.622387	0.422692	0.568982	1.8078	1.54305	0.445985	0.435915	0.144446	0.480678	0.217064	0.465163	0.0353601	1.39944	0.580137	1.01533	0.749889	1.19461	1.79522	0.20243	0.276199	0.135882	0.260584	0.920799	0.201813	0.878541	-0.044389	0.271386	1.5874	0.48013	0.298958	0.901935	0.110118
ET0556GP1231H	F	7	ELAM	0.813396	0.281025	0.529344	0.769294	0.260393	0.552827	0.792303	0.119843	0.305824	0.255823	0.823148	0.949514	0.120088	0.567239	0.384925	0.656355	1.56279	1.45017	0.379857	0.526686	0.198455	0.498344	0.202407	0.529075	0.0596955	1.23182	0.7817	0.783011	0.996247	0.860867	1.59459	0.197334	0.566208	0.152399	0.254945	0.669744	0.256386	1.21203	-0.0387981	0.210377	1.70202	0.435187	0.207325	0.947795	0.106841
ET0556GP1244H	M	7	ELAM	0.832924	0.32934	0.58012	0.796514	0.287905	0.576633	0.677273	0.134304	0.340096	0.333871	0.730619	0.908782	0.0771438	0.575809	0.531216	0.530721	1.79004	1.46643	0.494114	0.650813	0.24232	0.580977	0.162107	0.458469	0.0116953	1.27718	0.840914	1.23577	0.882114	1.27238	1.37492	0.182896	0.329567	0.190098	0.26107	0.441039	0.24419	0.603436	-0.0380399	0.38043	1.84649	0.356008	0.324522	0.519547	0.171316
ET0556GP1251H	M	7	ELAM	1.01147	0.289378	0.566183	0.981175	0.282059	0.620048	0.699309	0.135033	0.302442	0.333873	0.727355	0.807834	0.116457	0.673157	0.52718	0.474977	1.71923	1.44715	0.433148	0.39109	0.216643	0.437722	0.181435	0.491534	-0.0094118	1.33469	0.470783	1.26591	0.684275	1.16599	1.57987	0.181263	0.353541	0.143334	0.266747	0.558537	0.23871	0.88762	-0.0478511	0.127569	1.57111	0.344569	0.230432	0.712073	0.149336
ET0556GP1254H	M	7	ELAM	0.99544	0.262404	0.504076	0.889682	0.25802	0.584138	0.562615	0.122219	0.350275	0.280086	0.824941	0.891879	0.0842567	0.521635	0.393772	0.633904	1.73442	1.20614	0.456139	0.449287	0.210665	0.521665	0.282532	0.557502	0.0290738	1.20774	0.433737	1.25691	0.768058	1.36302	1.79264	0.22097	0.486788	0.162849	0.295945	0.614418	0.299328	1.07986	-0.0277863	0.17276	1.73682	0.573769	0.191766	0.842528	0.0891787
